# Supplementary material for: Whole-Genome Sequencing of Bradyrhizobium diazoefficiens 113-2 and Comparative Genomic Analysis Provide Molecular Insights Into Species Specificity and Host Specificity
Source: Front Microbiol. 2020 Nov 16;11:576800. doi: 10.3389/fmicb.2020.576800 (PMC7709874; doi:10.3389/fmicb.2020.576800)
Supplement: Supplementary Table 2 — The detail information of different types of RNAs in B. diazoefficiens 113-2 genome. [file Table_2.XLSX]

## Sheet: Sheet1
	Table S2: The detail information of different types of RNAs in 113-2 genome.
	RNA-ID	Start	End	Stand	Describe
	rRNA_113-2_8370989-8371102_DIR-	8370989	8371102	-	5s_rRNA
	rRNA_113-2_8371213-8374084_DIR-	8371213	8374084	-	23s_rRNA
	rRNA_113-2_8374900-8376376_DIR-	8374900	8376376	-	16s_rRNA
	113-2_tRNA_0001	109898	109973	+	Type=Ala;Anti-codon=GGC
	113-2_tRNA_0046	128361	128447	-	Type=Leu;Anti-codon=CAG
	113-2_tRNA_0012	255263	255337	+	Type=Gly;Anti-codon=GCC
	113-2_tRNA_0023	291457	291532	+	Type=Thr;Anti-codon=CGT
	113-2_tRNA_0034	307719	307786	+	Type=Ser;Anti-codon=CGA
	113-2_tRNA_0044	320390	320465	-	Type=Ala;Anti-codon=CGC
	113-2_tRNA_0045	578108	578197	+	Type=Ser;Anti-codon=GGA
	113-2_tRNA_0047	789952	790028	+	Type=Arg;Anti-codon=CCT
	113-2_tRNA_0048	1100105	1100181	+	Type=Arg;Anti-codon=ACG
	113-2_tRNA_0049	1255525	1255601	+	Type=Met;Anti-codon=CAT
	113-2_tRNA_0050	1427958	1428032	+	Type=Val;Anti-codon=GAC
	113-2_tRNA_0002	1773452	1773528	+	Type=His;Anti-codon=GTG
	113-2_tRNA_0043	1791499	1791574	-	Type=Pseudo;Anti-codon=???
	113-2_tRNA_0003	1830828	1830902	+	Type=Glu;Anti-codon=CTC
	113-2_tRNA_0004	2212790	2212866	+	Type=Met;Anti-codon=CAT
	113-2_tRNA_0005	2831237	2831312	+	Type=Lys;Anti-codon=CTT
	113-2_tRNA_0006	3638234	3638306	+	Type=Phe;Anti-codon=GAA
	113-2_tRNA_0007	3638304	3638377	+	Type=Asn;Anti-codon=GTT
	113-2_tRNA_0042	3680454	3680542	-	Type=Leu;Anti-codon=TAA
	113-2_tRNA_0041	3766515	3766589	-	Type=Thr;Anti-codon=TGT
	113-2_tRNA_0008	3769677	3769762	+	Type=Tyr;Anti-codon=GTA
	113-2_tRNA_0009	3782797	3782870	+	Type=Gly;Anti-codon=TCC
	113-2_tRNA_0010	3845655	3845730	+	Type=Trp;Anti-codon=CCA
	113-2_tRNA_0011	3956658	3956734	+	Type=Arg;Anti-codon=TCG
	113-2_tRNA_0013	4019776	4019860	+	Type=Leu;Anti-codon=GAG
	113-2_tRNA_0040	4186973	4187065	-	Type=Ser;Anti-codon=GCT
	113-2_tRNA_0014	4267558	4267635	+	Type=Pro;Anti-codon=GGG
	113-2_tRNA_0015	4324128	4324212	+	Type=Leu;Anti-codon=TAG
	113-2_tRNA_0016	4331669	4331745	+	Type=Val;Anti-codon=TAC
	113-2_tRNA_0017	4352074	4352150	+	Type=Asp;Anti-codon=GTC
	113-2_tRNA_0039	4717409	4717484	-	Type=Lys;Anti-codon=TTT
	113-2_tRNA_0018	4822095	4822184	+	Type=Ser;Anti-codon=TGA
	113-2_tRNA_0038	4886653	4886727	-	Type=Asn;Anti-codon=GTT
	113-2_tRNA_0037	4900705	4900778	-	Type=Cys;Anti-codon=GCA
	113-2_tRNA_0019	4939745	4939821	+	Type=Arg;Anti-codon=TCT
	113-2_tRNA_0036	4964382	4964458	-	Type=Pro;Anti-codon=TGG
	113-2_tRNA_0020	4977129	4977203	+	Type=Glu;Anti-codon=TTC
	113-2_tRNA_0035	5575740	5575813	-	Type=Gln;Anti-codon=CTG
	113-2_tRNA_0033	6983895	6983969	-	Type=Gln;Anti-codon=TTG
	113-2_tRNA_0032	7122665	7122741	-	Type=Pro;Anti-codon=CGG
	113-2_tRNA_0021	7438547	7438622	+	Type=Met;Anti-codon=CAT
	113-2_tRNA_0022	7624273	7624347	+	Type=Val;Anti-codon=CAC
	113-2_tRNA_0024	8158516	8158591	+	Type=Met;Anti-codon=CAT
	113-2_tRNA_0031	8374483	8374558	-	Type=Ala;Anti-codon=TGC
	113-2_tRNA_0030	8374592	8374668	-	Type=Ile;Anti-codon=GAT
	113-2_tRNA_0025	8448076	8448160	+	Type=Leu;Anti-codon=CAA
	113-2_tRNA_0029	8521147	8521222	-	Type=Phe;Anti-codon=GAA
	113-2_tRNA_0026	8532368	8532442	+	Type=Thr;Anti-codon=GGT
	113-2_tRNA_0028	8692877	8692950	-	Type=Gly;Anti-codon=CCC
	113-2_tRNA_0027	8966272	8966348	+	Type=Arg;Anti-codon=CCG
	113-2_sRNA_000003	12906	12967	+	Target=RF01762 1 56;Threshold=1.52588;Annotation=Whalefall-1 RNA;
	113-2_sRNA_000012	19076	19139	+	Target=RF01762 1 56;Threshold=1.52588;Annotation=Whalefall-1 RNA;
	113-2_sRNA_000001	103516	103665	+	Target=RF02391 1 148;Threshold=1.52588;Annotation=Staphylococcus sRNA sau-50;
	113-2_sRNA_000015	238134	238215	-	Target=RF02353 1 82;Threshold=1.52588;Annotation=Bradyrhizobiaceae sRNA BjrC68;
	113-2_sRNA_000017	286216	286277	-	Target=RF01762 1 56;Threshold=1.52588;Annotation=Whalefall-1 RNA;
	113-2_sRNA_000019	407574	407766	-	Target=RF02355 1 201;Threshold=1.52588;Annotation=Bradyrhizobiaceae sRNA BjrC174;
	113-2_sRNA_000025	507493	507554	+	Target=RF01762 1 56;Threshold=1.52588;Annotation=Whalefall-1 RNA;
	113-2_sRNA_000026	507604	507615	-	Target=RF01762 45 56;Threshold=1.52588;Annotation=Whalefall-1 RNA;
	113-2_sRNA_000002	1222142	1222204	-	Target=RF01762 1 56;Threshold=1.52588;Annotation=Whalefall-1 RNA;
	113-2_sRNA_000004	1305551	1305615	+	Target=RF01762 1 56;Threshold=1.52588;Annotation=Whalefall-1 RNA;
	113-2_sRNA_000006	1392280	1392393	-	Target=RF02347 1 148;Threshold=1.52588;Annotation=Alphaproteobacterial sRNA ar45;
	113-2_sRNA_000007	1392406	1392569	-	Target=RF02347 1 148;Threshold=1.52588;Annotation=Alphaproteobacterial sRNA ar45;
	113-2_sRNA_000009	1426063	1426142	+	Target=RF00519 1 77;Threshold=1.52588;Annotation=suhB;
	113-2_sRNA_000010	1707786	1707851	-	Target=RF01762 1 56;Threshold=1.52588;Annotation=Whalefall-1 RNA;
	113-2_sRNA_000011	1763465	1763520	+	Target=RF01762 1 56;Threshold=1.52588;Annotation=Whalefall-1 RNA;
	113-2_sRNA_000013	1923952	1924014	-	Target=RF01762 1 56;Threshold=1.52588;Annotation=Whalefall-1 RNA;
	113-2_sRNA_000014	2212557	2212613	+	Target=RF01762 1 56;Threshold=1.52588;Annotation=Whalefall-1 RNA;
	113-2_sRNA_000016	2387036	2387097	+	Target=RF01762 1 56;Threshold=1.52588;Annotation=Whalefall-1 RNA;
	113-2_sRNA_000018	3278761	3278822	+	Target=RF01762 1 56;Threshold=1.52588;Annotation=Whalefall-1 RNA;
	113-2_sRNA_000022	4266595	4266742	-	Target=RF02391 1 148;Threshold=1.52588;Annotation=Staphylococcus sRNA sau-50;
	113-2_sRNA_000023	4351572	4351719	+	Target=RF02391 1 148;Threshold=1.52588;Annotation=Staphylococcus sRNA sau-50;
	113-2_sRNA_000024	5004826	5004906	-	Target=RF00519 1 77;Threshold=1.52588;Annotation=suhB;
	113-2_sRNA_000027	5292752	5292814	-	Target=RF01762 1 56;Threshold=1.52588;Annotation=Whalefall-1 RNA;
	113-2_sRNA_000028	6433418	6433577	-	Target=RF02354 1 162;Threshold=1.52588;Annotation=Bradyrhizobiaceae sRNA BjrC80;
	113-2_sRNA_000031	6528481	6528582	-	Target=RF01723 1 104;Threshold=1.52588;Annotation=Rhizobiales-2 RNA;
	113-2_sRNA_000033	6707376	6707437	-	Target=RF01762 1 56;Threshold=1.52588;Annotation=Whalefall-1 RNA;
	113-2_sRNA_000034	6907120	6907196	+	Target=RF00519 1 77;Threshold=1.52588;Annotation=suhB;
	113-2_sRNA_000035	8086417	8086487	-	Target=RF00519 1 77;Threshold=1.52588;Annotation=suhB;
	113-2_sRNA_000036	8316872	8317162	+	Target=RF02514 1 292;Threshold=1.52588;Annotation=5' ureB small RNA;
	113-2_sRNA_000037	8568913	8568974	+	Target=RF01762 1 56;Threshold=1.52588;Annotation=Whalefall-1 RNA;
	113-2_sRNA_000038	8602155	8602217	+	Target=RF01762 1 56;Threshold=1.52588;Annotation=Whalefall-1 RNA;
	113-2_sRNA_000039	8698656	8698717	-	Target=RF01762 1 56;Threshold=1.52588;Annotation=Whalefall-1 RNA;
	113-2_sRNA_000040	8758125	8758186	-	Target=RF01762 1 56;Threshold=1.52588;Annotation=Whalefall-1 RNA;
	113-2_sRNA_000041	8823420	8823482	+	Target=RF01762 1 56;Threshold=1.52588;Annotation=Whalefall-1 RNA;
