# Supplementary material for: Whole-Genome Sequencing of Bradyrhizobium diazoefficiens 113-2 and Comparative Genomic Analysis Provide Molecular Insights Into Species Specificity and Host Specificity
Source: Front Microbiol. 2020 Nov 16;11:576800. doi: 10.3389/fmicb.2020.576800 (PMC7709874; doi:10.3389/fmicb.2020.576800)
Supplement: Supplementary Table 3 — The detail information of Tandem Repeats in B. diazoefficiens 113-2 genome. [file Table_3.XLSX]

## Sheet: Sheet1
	Table S3: The detail information of TandemRepeats in 113-2 genome.
	TandemRepeat ID	Start	End	Stand	Describe	Seq
	113-2_TR001	88182	88212	+	CopyNumber=2.1;PercentMatches=93;PercentIndels=0	TAATCCCAAGAGTTC
	113-2_TR002	147392	147445	+	CopyNumber=2.2;PercentMatches=78;PercentIndels=12	TCAAGGCCTCGACGCCGGAGGCGC
	113-2_TR003	235187	235231	+	CopyNumber=3.8;PercentMatches=81;PercentIndels=0	CTCCTCCTCTTC
	113-2_TR004	241525	241567	+	CopyNumber=2.7;PercentMatches=92;PercentIndels=0	TCCAGGTCCTTATTAA
	113-2_TR005	249911	249955	+	CopyNumber=3.2;PercentMatches=83;PercentIndels=0	CGCGAAATGACCTG
	113-2_TR006	256793	256826	+	CopyNumber=2.8;PercentMatches=100;PercentIndels=0	TCAATCCGTCTT
	113-2_TR007	283050	283081	+	CopyNumber=2.1;PercentMatches=94;PercentIndels=5	CTCGATCAGGCTCGAT
	113-2_TR008	320636	320672	+	CopyNumber=2.3;PercentMatches=95;PercentIndels=0	AGCCAGAGTCTTCAAA
	113-2_TR009	351844	351986	+	PeriodSize=3;CopyNumber=47.3;PercentMatches=67;PercentIndels=19	GCG
	113-2_TR010	351901	351992	+	PeriodSize=42;CopyNumber=2.3;PercentMatches=80;PercentIndels=16	GGCGGAGGCGGCAGCGCGCGGGTGCGGCGGCGCAGCGGCGGCC
	113-2_TR014	351907	352016	+	PeriodSize=57;CopyNumber=1.9;PercentMatches=82;PercentIndels=10	GGCGGCGCAGCGGGGCGCGGCGGAGCGGCGGCCGGCGGAGGCGCAGCAGGCGGGTGC
	113-2_TR013	351919	352016	+	PeriodSize=36;CopyNumber=2.6;PercentMatches=80;PercentIndels=9	GGGCGCGGCGGCGCAGCGGCGGGAGGCGCAGCGGCC
	113-2_TR011	351931	351988	+	PeriodSize=21;CopyNumber=2.8;PercentMatches=75;PercentIndels=19	GCGGCGGCGGCGGAGGCGCA
	113-2_TR012	351964	351998	+	PeriodSize=15;CopyNumber=2.2;PercentMatches=90;PercentIndels=5	GGCGGCGCAGCGGCCG
	113-2_TR015	423822	423862	+	PeriodSize=21;CopyNumber=2.0;PercentMatches=90;PercentIndels=0	GCCAAGCCCGCCGCTGCTCCC
	113-2_TR016	437907	437951	+	PeriodSize=14;CopyNumber=3.3;PercentMatches=87;PercentIndels=3	TCGCCGCTCGCCAT
	113-2_TR017	462768	462812	+	PeriodSize=18;CopyNumber=2.6;PercentMatches=86;PercentIndels=10	CGCGCGCGGCCGAAGGT
	113-2_TR018	499937	499974	+	PeriodSize=14;CopyNumber=2.6;PercentMatches=83;PercentIndels=8	CGGGCGCGGTCGAGC
	113-2_TR019	547861	547889	+	PeriodSize=9;CopyNumber=3.2;PercentMatches=100;PercentIndels=0	CAGCAACAA
	113-2_TR020	563992	564021	+	PeriodSize=15;CopyNumber=2.0;PercentMatches=93;PercentIndels=0	TCGACCTCGCGCTGC
	113-2_TR021	595359	595409	+	PeriodSize=18;CopyNumber=2.6;PercentMatches=84;PercentIndels=12	CCGCCGAAGCCGAGGCGCTCG
	113-2_TR022	595461	595492	+	PeriodSize=15;CopyNumber=2.1;PercentMatches=94;PercentIndels=0	CCACCGCCAAAGCCG
	113-2_TR023	617240	617270	+	PeriodSize=15;CopyNumber=2.1;PercentMatches=93;PercentIndels=0	CGTGTTGCTGCTTTG
	113-2_TR024	643635	643675	+	PeriodSize=19;CopyNumber=2.2;PercentMatches=86;PercentIndels=8	CGCCGCCGTCAGCGCCGAT
	113-2_TR025	651770	651799	+	PeriodSize=15;CopyNumber=2.0;PercentMatches=93;PercentIndels=0	TTCAGAGCAGACGTG
	113-2_TR026	691117	691152	+	PeriodSize=18;CopyNumber=2.0;PercentMatches=89;PercentIndels=10	GCGGTCCTGATCGCGGCG
	113-2_TR027	691729	691755	+	PeriodSize=14;CopyNumber=1.9;PercentMatches=100;PercentIndels=0	AGGATTTGTTCTTT
	113-2_TR028	721507	721543	+	PeriodSize=15;CopyNumber=2.4;PercentMatches=78;PercentIndels=13	TGGTGCTCGTCGCCGC
	113-2_TR029	728481	728516	+	PeriodSize=12;CopyNumber=3.0;PercentMatches=91;PercentIndels=0	GAGCGAGACCCA
	113-2_TR030	746292	746334	+	PeriodSize=7;CopyNumber=6.1;PercentMatches=97;PercentIndels=0	CGCAGCC
	113-2_TR031	746671	746704	+	PeriodSize=15;CopyNumber=2.3;PercentMatches=100;PercentIndels=0	CGCGGACGCGCAGGC
	113-2_TR032	781574	781627	+	PeriodSize=24;CopyNumber=2.2;PercentMatches=83;PercentIndels=0	GCCGCCCGCGAGCAGACCGCCGAG
	113-2_TR033	809441	809499	+	PeriodSize=18;CopyNumber=3.4;PercentMatches=77;PercentIndels=9	GGCTGCCGCCGCCGCAGG
	113-2_TR034	827464	827493	+	PeriodSize=15;CopyNumber=2.0;PercentMatches=100;PercentIndels=0	TGGGCCAGAAGCGAT
	113-2_TR035	833833	833865	+	PeriodSize=14;CopyNumber=2.4;PercentMatches=94;PercentIndels=0	GTCGTCGGCTCTAC
	113-2_TR036	835509	835534	+	PeriodSize=13;CopyNumber=2.0;PercentMatches=100;PercentIndels=0	TCAGGAGGCTTGC
	113-2_TR037	836171	836217	+	PeriodSize=24;CopyNumber=2.0;PercentMatches=91;PercentIndels=0	GTCGGCGGCGCGATCATCGGCGGT
	113-2_TR038	867397	867426	+	PeriodSize=12;CopyNumber=2.5;PercentMatches=94;PercentIndels=0	CTAACTTAGAAT
	113-2_TR039	939571	939607	+	PeriodSize=18;CopyNumber=2.1;PercentMatches=100;PercentIndels=0	ATTGCTGAGATCGAACTA
	113-2_TR040	944442	945215	+	PeriodSize=369;CopyNumber=2.1;PercentMatches=96;PercentIndels=0	TCTGCCAGGGCTCGCTCAGACACCTACGGCGGTCTTGAGGTATCGTTTAATCCGAATTCGCCCACATCATTTGAGTTGCGCGACAATGCTTGGAGCCCGGCGCCTGGCTTTCCGCCGCCGTTTGCCGGGCCGGTACCGGGGCATCACCAGGGCGCTCAACAGCTCGGCTCGCCGCAGGGGCTTTCTCCGGTGTCCGCCCACTCGGACGATGACGCTTTGGCGTGGTTGAGCGAGGAGCTTGCGCGGCAGATGCAAGAACCGGCATCACCATCAACTGCCAGGGCTCAGGATCTCTATCGTGGATTTGAGGCACTCCTTGATCCGGATGCGGCCGAGTTGGATGACAGTGCTCACTTTGCGCCAGCGCCT
	113-2_TR041	960966	960992	+	PeriodSize=13;CopyNumber=2.1;PercentMatches=100;PercentIndels=0	CGCTCGATCTTTC
	113-2_TR042	961785	961827	+	PeriodSize=23;CopyNumber=1.9;PercentMatches=90;PercentIndels=4	GATTTCACGGATCGTGAGCATC
	113-2_TR043	964278	964366	+	PeriodSize=23;CopyNumber=3.9;PercentMatches=77;PercentIndels=21	TTGCTCACGATCCCGCTGAAATCG
	113-2_TR044	1005087	1005113	+	PeriodSize=14;CopyNumber=1.9;PercentMatches=100;PercentIndels=0	CCGGTCATAAATGG
	113-2_TR045	1137181	1137212	+	PeriodSize=15;CopyNumber=2.1;PercentMatches=94;PercentIndels=0	CTCCACTTTCAGCGC
	113-2_TR046	1156627	1156657	+	PeriodSize=12;CopyNumber=2.6;PercentMatches=100;PercentIndels=0	CAAGAGACCCTG
	113-2_TR048	1192587	1192635	+	PeriodSize=24;CopyNumber=2.0;PercentMatches=100;PercentIndels=0	GAGCGCGATGTCGGTCGCGATCGC
	113-2_TR047	1192590	1192631	+	PeriodSize=12;CopyNumber=3.5;PercentMatches=76;PercentIndels=23	CGCGATGTCGGT
	113-2_TR049	1224764	1224790	+	PeriodSize=14;CopyNumber=1.9;PercentMatches=100;PercentIndels=0	AAGTCATGAGCACA
	113-2_TR050	1255650	1255682	+	PeriodSize=14;CopyNumber=2.4;PercentMatches=100;PercentIndels=0	GCCATTTTTGTTTT
	113-2_TR051	1274568	1274601	+	PeriodSize=17;CopyNumber=1.9;PercentMatches=88;PercentIndels=5	CGCCCACGGTCTTGATGA
	113-2_TR052	1291172	1291236	+	PeriodSize=15;CopyNumber=4.3;PercentMatches=86;PercentIndels=0	CGGTCTTGGCTTTAG
	113-2_TR053	1381070	1381113	+	PeriodSize=18;CopyNumber=2.4;PercentMatches=75;PercentIndels=14	TTCGGCGGCACCGGCCTG
	113-2_TR054	1384014	1384078	+	PeriodSize=21;CopyNumber=3.1;PercentMatches=75;PercentIndels=4	CGACCATCACACCACGACCA
	113-2_TR055	1384021	1384084	+	PeriodSize=27;CopyNumber=2.4;PercentMatches=86;PercentIndels=0	CACGGCCACGACCATCATCACCACCAC
	113-2_TR056	1390065	1390102	+	PeriodSize=20;CopyNumber=1.9;PercentMatches=89;PercentIndels=10	AAAGAGGTGTTTCCGGGGTT
	113-2_TR057	1485064	1485204	+	PeriodSize=54;CopyNumber=2.6;PercentMatches=69;PercentIndels=16	CGGCGATGCCGGAGACGACCTCATGGCCGGCGGAGCCGGCAACGACACGCTGAA
	113-2_TR058	1506684	1506723	+	PeriodSize=20;CopyNumber=2.0;PercentMatches=85;PercentIndels=0	ATGGGTGTTCGACGATGAGG
	113-2_TR059	1563743	1563770	+	PeriodSize=11;CopyNumber=2.5;PercentMatches=100;PercentIndels=0	ACAAGAGAACT
	113-2_TR060	1593088	1593129	+	PeriodSize=21;CopyNumber=2.0;PercentMatches=85;PercentIndels=0	GCGGAAAGCCGCTGGTCGCTG
	113-2_TR061	1606308	1606346	+	PeriodSize=19;CopyNumber=2.1;PercentMatches=85;PercentIndels=4	GCCGATCCCACGCGTGCTC
	113-2_TR062	1628313	1628347	+	PeriodSize=18;CopyNumber=2.0;PercentMatches=88;PercentIndels=5	AAAAAAAGCCAAGAAGGC
	113-2_TR064	1628356	1628449	+	PeriodSize=24;CopyNumber=3.8;PercentMatches=77;PercentIndels=7	CGAAGAAGTCAGCCAAGAAGGCGAC
	113-2_TR063	1628382	1628490	+	PeriodSize=12;CopyNumber=8.6;PercentMatches=71;PercentIndels=11	AAGAAGGCTGCC
	113-2_TR065	1628394	1628488	+	PeriodSize=39;CopyNumber=2.4;PercentMatches=87;PercentIndels=0	AAGAAGTCAGCCAAGAAAGCTGCAAAGAAGGCCGCACCG
	113-2_TR066	1628405	1628462	+	PeriodSize=27;CopyNumber=2.1;PercentMatches=80;PercentIndels=0	GAAGAAATCGGCCAAGAAAGCCGCAAA
	113-2_TR067	1628457	1628522	+	PeriodSize=15;CopyNumber=4.6;PercentMatches=72;PercentIndels=11	AAGAAGGCGGCACCG
	113-2_TR068	1637817	1637852	+	PeriodSize=17;CopyNumber=2.1;PercentMatches=94;PercentIndels=0	TGTTTCGTGCTGCGTCT
	113-2_TR069	1650334	1650380	+	PeriodSize=21;CopyNumber=2.2;PercentMatches=81;PercentIndels=11	CTCGAAGCTCGAGGCCGCTGCG
	113-2_TR070	1665415	1665477	+	PeriodSize=30;CopyNumber=2.0;PercentMatches=87;PercentIndels=9	TTGGAATTTAGTGCAGCCGTCACCGTAATTC
	113-2_TR071	1667525	1667567	+	PeriodSize=20;CopyNumber=2.0;PercentMatches=82;PercentIndels=13	TTGATCTCGTCTAGCTCCACCG
	113-2_TR072	1671889	1671932	+	PeriodSize=15;CopyNumber=2.9;PercentMatches=89;PercentIndels=0	CCCAAGTTCGATCGT
	113-2_TR073	1699718	1699747	+	PeriodSize=15;CopyNumber=2.0;PercentMatches=93;PercentIndels=0	TTTTTTTGCGCCAGG
	113-2_TR074	1713364	1713395	+	PeriodSize=15;CopyNumber=2.1;PercentMatches=100;PercentIndels=0	CCCAAGTCCAAACTT
	113-2_TR075	1713367	1713399	+	PeriodSize=15;CopyNumber=2.2;PercentMatches=94;PercentIndels=0	AAGTCCAAACTTCCA
	113-2_TR076	1732205	1732244	+	PeriodSize=21;CopyNumber=1.9;PercentMatches=84;PercentIndels=0	CGCGCAGGCGCGCGACTTCGT
	113-2_TR077	1734678	1734702	+	PeriodSize=12;CopyNumber=2.1;PercentMatches=100;PercentIndels=0	CGGGGCCTTGGA
	113-2_TR078	1775479	1775518	+	PeriodSize=20;CopyNumber=2.0;PercentMatches=90;PercentIndels=0	TTTGGAAAAACATTGACGAT
	113-2_TR079	1780163	1780199	+	PeriodSize=18;CopyNumber=2.1;PercentMatches=94;PercentIndels=0	TCCTCGGTGGTAAAGCTC
	113-2_TR080	1824851	1824905	+	PeriodSize=24;CopyNumber=2.3;PercentMatches=87;PercentIndels=6	CTTCTTCTTCGTCGCCTTCTTCGC
	113-2_TR081	1847272	1847306	+	PeriodSize=17;CopyNumber=2.1;PercentMatches=94;PercentIndels=0	CTTGGGCCTCACCTGTT
	113-2_TR082	1873722	1873746	+	PeriodSize=13;CopyNumber=1.9;PercentMatches=100;PercentIndels=0	GGAGGCCGCCGCA
	113-2_TR083	1894496	1894570	+	PeriodSize=24;CopyNumber=3.0;PercentMatches=88;PercentIndels=9	TTCGGCGGCGGAGGACATCGGCGGC
	113-2_TR084	1894496	1894561	+	PeriodSize=24;CopyNumber=2.8;PercentMatches=95;PercentIndels=0	TTCGGCGGCGGAGGACATGGCGGC
	113-2_TR085	2015968	2015997	+	PeriodSize=15;CopyNumber=1.9;PercentMatches=93;PercentIndels=6	GGGCCGGTCTGCTGCC
	113-2_TR086	2016746	2016770	+	PeriodSize=12;CopyNumber=2.1;PercentMatches=100;PercentIndels=0	GCTGCCGATCGT
	113-2_TR087	2030533	2030576	+	PeriodSize=21;CopyNumber=2.1;PercentMatches=86;PercentIndels=0	GCAGAACAAGATGGACCGCAT
	113-2_TR088	2040336	2040380	+	PeriodSize=22;CopyNumber=2.0;PercentMatches=82;PercentIndels=8	CGAGATCGACCACGCGCGAATCCG
	113-2_TR089	2065786	2065835	+	PeriodSize=15;CopyNumber=3.3;PercentMatches=94;PercentIndels=0	CCAAGTCTTCACTCG
	113-2_TR090	2084365	2084404	+	PeriodSize=13;CopyNumber=3.2;PercentMatches=86;PercentIndels=10	TTCCTGGGGCGT
	113-2_TR091	2145937	2145983	+	PeriodSize=21;CopyNumber=2.2;PercentMatches=88;PercentIndels=7	CGAGCGATGCCGCGATGCCGC
	113-2_TR092	2149189	2149247	+	PeriodSize=24;CopyNumber=2.5;PercentMatches=84;PercentIndels=15	GCGCCGCCGCCGCCCGAGCCGCCG
	113-2_TR093	2168700	2168741	+	PeriodSize=21;CopyNumber=2.0;PercentMatches=82;PercentIndels=13	GATTCGTCTGATGCCATGTC
	113-2_TR094	2287704	2287736	+	PeriodSize=16;CopyNumber=2.1;PercentMatches=88;PercentIndels=5	CGCGAAAGCCGATCCG
	113-2_TR095	2294440	2294488	+	PeriodSize=22;CopyNumber=2.2;PercentMatches=92;PercentIndels=3	CTCATCTGCTTGACCACCGGCGG
	113-2_TR096	2315139	2315177	+	PeriodSize=19;CopyNumber=2.1;PercentMatches=85;PercentIndels=0	TATTACATTACGAGCATAA
	113-2_TR097	2315298	2315323	+	PeriodSize=13;CopyNumber=2.0;PercentMatches=100;PercentIndels=0	GCTTCGCCAGGCG
	113-2_TR098	2315317	2315353	+	PeriodSize=18;CopyNumber=2.1;PercentMatches=94;PercentIndels=0	CCAGGCGCCGCCGGCACC
	113-2_TR099	2315321	2315360	+	PeriodSize=18;CopyNumber=2.2;PercentMatches=86;PercentIndels=0	GCGCCGCCGGCACCCCAA
	113-2_TR100	2337154	2337198	+	PeriodSize=21;CopyNumber=2.1;PercentMatches=83;PercentIndels=0	GCGACCGCGACCTCGCCGGCG
	113-2_TR101	2343933	2343972	+	PeriodSize=20;CopyNumber=1.9;PercentMatches=85;PercentIndels=10	CGACCATCGTCCTGGGCGCGAT
	113-2_TR102	2435824	2435863	+	PeriodSize=16;CopyNumber=2.6;PercentMatches=96;PercentIndels=4	CAAGTCTTCTGATCGA
	113-2_TR103	2500809	2500843	+	PeriodSize=16;CopyNumber=2.1;PercentMatches=89;PercentIndels=5	CGCGGCGCGCGCGGCAG
	113-2_TR104	2524823	2524857	+	PeriodSize=18;CopyNumber=1.9;PercentMatches=88;PercentIndels=11	GCGCCGGGCCTCGCCATT
	113-2_TR105	2555106	2555297	+	PeriodSize=78;CopyNumber=2.5;PercentMatches=85;PercentIndels=1	TCGCCCGACGATCCCCGCTACGGCCGCCCCGCCGGCGCTCCCGTCTACTCGGCTGCCCCGCCGCAGGGGCCGGTGATG
	113-2_TR106	2560789	2560818	+	PeriodSize=15;CopyNumber=2.0;PercentMatches=93;PercentIndels=0	CGATCGCGCCGCCGA
	113-2_TR107	2566285	2566335	+	PeriodSize=21;CopyNumber=2.3;PercentMatches=80;PercentIndels=16	CGGCGGCCTCCACGCTCGCGCT
	113-2_TR108	2569314	2569345	+	PeriodSize=15;CopyNumber=2.1;PercentMatches=94;PercentIndels=0	CGATCGGGCAGAGCT
	113-2_TR109	2583151	2583189	+	PeriodSize=15;CopyNumber=2.6;PercentMatches=100;PercentIndels=0	CGCGGACTTTGTCAG
	113-2_TR110	2584773	2584801	+	PeriodSize=15;CopyNumber=1.9;PercentMatches=100;PercentIndels=0	GCTGCTTCAGTTCTC
	113-2_TR111	2588940	2588968	+	PeriodSize=12;CopyNumber=2.3;PercentMatches=94;PercentIndels=5	CGGCAGGATCACG
	113-2_TR112	2597973	2597997	+	PeriodSize=11;CopyNumber=2.3;PercentMatches=100;PercentIndels=0	GGCGGGTGAGA
	113-2_TR113	2610361	2610408	+	PeriodSize=16;CopyNumber=3.0;PercentMatches=96;PercentIndels=0	GCTCCCAAGAATCCTG
	113-2_TR114	2631894	2631924	+	PeriodSize=15;CopyNumber=2.1;PercentMatches=94;PercentIndels=5	CGGCGACCGCGCCG
	113-2_TR115	2666483	2666522	+	PeriodSize=15;CopyNumber=2.7;PercentMatches=88;PercentIndels=0	GTTCAGATAGCGTCA
	113-2_TR116	2685194	2685231	+	PeriodSize=18;CopyNumber=2.1;PercentMatches=85;PercentIndels=9	GGCCGCCGGCCCCGGTGC
	113-2_TR117	2690096	2690133	+	PeriodSize=15;CopyNumber=2.5;PercentMatches=91;PercentIndels=0	GGCGGTGGCGGCCAT
	113-2_TR118	2690117	2690166	+	PeriodSize=12;CopyNumber=4.2;PercentMatches=76;PercentIndels=0	GGCGGGCATGGC
	113-2_TR119	2717213	2717273	+	PeriodSize=30;CopyNumber=2.0;PercentMatches=93;PercentIndels=0	TTGCTCCTTATCGGATGTCGCTTTGTCCGG
	113-2_TR120	2724640	2724677	+	PeriodSize=13;CopyNumber=2.9;PercentMatches=88;PercentIndels=0	GTCCACTGAGCAA
	113-2_TR121	2765581	2765640	+	PeriodSize=31;CopyNumber=1.9;PercentMatches=90;PercentIndels=10	GCCGCGCTCGGCATCTGGCGGCGCTCGCGGTC
	113-2_TR122	2790773	2790807	+	PeriodSize=18;CopyNumber=1.9;PercentMatches=88;PercentIndels=11	CGCCACTGAGGCCGAGGG
	113-2_TR123	2866874	2867378	+	PeriodSize=159;CopyNumber=3.2;PercentMatches=94;PercentIndels=0	TGCCGCGCGGCTGCGAGATCCTGCTCCAACCGCGCTGTCCGCTGGCTCTCCTGTTGTAGGGCCTTCTGCAGCTCCACGGCTTGGCTCTCTCCTGCCTGTTTCAGCCGGGACGTTTCCTCACCTGCTTTCGTCGCCAGCGCAGTCTGGGTTTCGGCATCG
	113-2_TR124	2866874	2867460	+	PeriodSize=318;CopyNumber=1.8;PercentMatches=82;PercentIndels=3	TGCCGCGCCGCTGCGAGATCCCGCTCCAACCGCGCTGTCCGCTCGCTCTCCTGTTGCAGGGCCTTCTGCAGCTCCACGGCTTGGCTCTCTCCCGCCTGTTTCAGCCGGGACGTTTCCTCACCCGCTTTCGTCGCCAGCGCAGTCTGCGTATCGACATCGCGCAGCGCGGCTGCGAGATCCTGCTCCAACCGCACCGACCGCTCGCGCTCCTCCTGCAGCGCATCCTGCAACTCCACGGCTCACTCTCGCCCGCCTGATTCAGCCGGGACGTTTCCTCATCTGCTTTCGTCGCCAGCGCAGTCTGGGTTTCGGCATCG
	113-2_TR125	2866967	2867460	+	PeriodSize=159;CopyNumber=3.1;PercentMatches=87;PercentIndels=2	GCCTGATTCAGCCGGGACGTTTCCTCACCCGCTTTCGTCGCCAGCGCAGTCTGCGTTTCGACATCGCGCAGCGCGGCTGCGAGATCCCGCTCCAGCCGCACCGACCGCTCGCGCTCCTCCTGCAGCGCATCCTGCAACTCGACGGCTCACTCTCGCCC
	113-2_TR126	2897972	2898999	+	PeriodSize=354;CopyNumber=3.0;PercentMatches=82;PercentIndels=7	CCGGCGGTGACGCAGGCCACGGCCTCTCCGGGAACGGGCACCGAGCTCGTCGGGGACACGATCACGCTGTCGCTCGGCTTCAACGAGGCCGTGACGGTGACGGGCACGCCCACGCTGTCGCTCAATGACGGCGGCACGGCCACCTATGTCGGTGGTTCGGGTACGGGTACGCTCACCTTCAAGACGACCGTCGCGTCGACCGACACGAACACCTCGGCGCTCGCCATCACCGGCGTCAATCTCCCGAGCGGTGCGAGCATCAAGGACGCATCCGGTGTTGCGGCGAACCTGTCAGGCGCGGTGAAGACGTTCTCCGGTCTCCAGATCGATCCGACCCGTACG
	113-2_TR127	2934522	2934558	+	PeriodSize=19;CopyNumber=1.9;PercentMatches=100;PercentIndels=0	GCAAAGTTGAGCCTGCAAA
	113-2_TR128	2970524	2970563	+	PeriodSize=21;CopyNumber=1.9;PercentMatches=89;PercentIndels=0	CTCGGCGGCGGGCTCGCCGCG
	113-2_TR129	2998217	2998248	+	PeriodSize=12;CopyNumber=2.7;PercentMatches=100;PercentIndels=0	GTGCCTTGAGAT
	113-2_TR130	3000967	3000996	+	PeriodSize=15;CopyNumber=2.0;PercentMatches=100;PercentIndels=0	CTTCCAGGTGTCGCC
	113-2_TR131	3086474	3086512	+	PeriodSize=15;CopyNumber=2.6;PercentMatches=79;PercentIndels=0	AACAACGGCAACGGG
	113-2_TR132	3142484	3142521	+	PeriodSize=19;CopyNumber=2.0;PercentMatches=94;PercentIndels=0	AAGGCTTGATGAGGATCAA
	113-2_TR133	3190693	3190741	+	PeriodSize=15;CopyNumber=3.3;PercentMatches=100;PercentIndels=0	CAAGACACCGCCGAA
	113-2_TR134	3193962	3194047	+	PeriodSize=27;CopyNumber=3.2;PercentMatches=76;PercentIndels=3	ACACGATGAACGGCGGTGCCGGCAACG
	113-2_TR135	3204977	3205011	+	PeriodSize=11;CopyNumber=3.2;PercentMatches=91;PercentIndels=0	GGCCAAGAAAC
	113-2_TR136	3337533	3337575	+	PeriodSize=15;CopyNumber=2.9;PercentMatches=89;PercentIndels=0	AAGGTCTTAGCGTTG
	113-2_TR137	3349827	3349872	+	PeriodSize=21;CopyNumber=2.2;PercentMatches=88;PercentIndels=7	CGACGGCGTGATGGCCAAGGC
	113-2_TR138	3359971	3360224	+	PeriodSize=66;CopyNumber=3.8;PercentMatches=76;PercentIndels=7	AGGTGGTCAGGCGGGAGTCGATGGATTCGAGCGCCTGCGAGGCGCCGCCGGTCAGCGTCGTCGTG
	113-2_TR139	3359980	3360224	+	PeriodSize=132;CopyNumber=1.9;PercentMatches=84;PercentIndels=1	AGGCGGGAGTCGATGGACTCGAGCGCCTGCGAGGCGCCGCCGGTCAGCGACGTCGTCAGATGCGTCAGGCGCGGATCGATCGACTGGATCGCCTGCGAGGCACCGTCGGTCAGCGTCGTCGTGAGGCTGGTC
	113-2_TR140	3428944	3428977	+	PeriodSize=15;CopyNumber=2.3;PercentMatches=89;PercentIndels=0	GGGCTTGCGCGATCT
	113-2_TR141	3438777	3439815	+	PeriodSize=528;CopyNumber=2.0;PercentMatches=88;PercentIndels=0	CAATCGTCGGGCCGTCGTCGGTGATGATCAGCCGGCTGCCGAGATCAAGGCTCGCCGTCTGGAAGTCACCGTCCTTGTCAGTGATCGTCGCCGACAGGGTCACAATCCCGGCGGTCAGCGAGACGCCTTCCCCGACGTCCGGGTTGGTACCGAAAGGCTCCGTCACCGCACGGTACTCGGTGAAGGTCACGATTCCTGTCGCCGGATCAAGCGTGATAGTGAACGCCAGCGCCCCGCCGACAGTGCCAACATGGCCTTCAATGGTATTGCCGTTCAGCACCAGCACATCGGCCTGGCCAGTGTGCGAGTCGAGCAGACCCGACGCCATGCCGTTGCCACCGGTGACAGACAGCGCATAGCCGATCGTCGCACCGTCCGCCCCCTGAACCGACGTGAACG…
	113-2_TR142	3443854	3443891	+	PeriodSize=18;CopyNumber=2.1;PercentMatches=85;PercentIndels=5	TCGCCGAACGGGCGCTGCG
	113-2_TR143	3448187	3448231	+	PeriodSize=18;CopyNumber=2.5;PercentMatches=81;PercentIndels=0	GGCGGCGGCACGGGCGGA
	113-2_TR144	3467052	3467090	+	PeriodSize=20;CopyNumber=2.0;PercentMatches=85;PercentIndels=5	TGCTCGGCAGATCACCAGG
	113-2_TR145	3631028	3631065	+	PeriodSize=19;CopyNumber=2.0;PercentMatches=100;PercentIndels=0	ACGTACTGCAATCTTCTTC
	113-2_TR146	3690879	3690952	+	PeriodSize=21;CopyNumber=3.7;PercentMatches=83;PercentIndels=10	GGCGGCTGGGGCCACCATGGC
	113-2_TR147	3690879	3690958	+	PeriodSize=39;CopyNumber=2.1;PercentMatches=92;PercentIndels=0	GGCGGCTGGGGCCACCATGGCGGCGGCTGGGGCCATGGC
	113-2_TR148	3690900	3690979	+	PeriodSize=21;CopyNumber=4.0;PercentMatches=87;PercentIndels=4	GGCGGCTGGGGCCATGGCGGT
	113-2_TR149	3692804	3692836	+	PeriodSize=17;CopyNumber=1.9;PercentMatches=93;PercentIndels=0	TCAGACAAGCCCCTTGT
	113-2_TR150	3698216	3698247	+	PeriodSize=16;CopyNumber=2.1;PercentMatches=94;PercentIndels=5	AAAATCCCCTCTGCCA
	113-2_TR152	3708647	3708695	+	PeriodSize=21;CopyNumber=2.3;PercentMatches=89;PercentIndels=0	GCCGCCGCCGCCACCACCACC
	113-2_TR151	3708651	3708694	+	PeriodSize=12;CopyNumber=3.7;PercentMatches=81;PercentIndels=0	CCGCCGCCACCA
	113-2_TR153	3757735	3757786	+	PeriodSize=27;CopyNumber=1.9;PercentMatches=88;PercentIndels=0	GCCGACGTCAAGGCCGACACCAAGGCC
	113-2_TR154	3805630	3806844	+	PeriodSize=606;CopyNumber=2.0;PercentMatches=96;PercentIndels=0	CGACCCGACCAAGGTGACGTTGAACGACGTGACGGTGAACGAGGGCGTCGGCACGGCGACGATCTCGGCCAGCGTGGACCATGCGCCGCAGGGCAGCAATCTCGTGCTGACCTTGAGCAACGGCGCGACAATCACGATCCTTAATGGCCAGACGACGGGCACCTCGACGCCGTTCGCGGTGCAGGGCGACGACCCCTATGTCGATCACGAGACCTACCCCGTCTCGGTCACCGGCGCGACCGGCGGCAATTATGAGCTCCTTGACACCACCGACACGGCGACGGTGACGGTCAACGACACGATCACCACCAACTTCGTGACGCTGGACAACGTCGTGGTGTTCGAGAACCAGACGTTCGTCTACACGGCGCACATGGACTACGCCTCGCTGACGCCGTT…
	113-2_TR155	3806846	3809728	+	PeriodSize=321;CopyNumber=9.0;PercentMatches=98;PercentIndels=0	CCGGTGACGGCGACGCTGACGGCGACACCGTCGACCAGCGAGGACGGCGGCTCGATCACCTATACGGTGACGCTGACGAGCGGGCTGAGCCCGTTCACGCCGACCGGCAATCTGGACTTCACCCTGGCCAATGGCGAGCACGTCATCGTGCAGGCGGGCCAGGCCAGCGGCTCGACGACGATCGCGGTCAACGAGGACGACGTCTATATCGACACCCACCCGGTGACGAACAGCATTGTCAGCCATACCGGCGGCAGCGAGTACGAGAGCCTGGTGACGAACCCGGCGACGGTGACGACGACGATCACCGACGACAGCGAC
	113-2_TR156	3814301	3814337	+	PeriodSize=18;CopyNumber=2.1;PercentMatches=90;PercentIndels=5	GATTGTCCCTCCTGGAC
	113-2_TR157	3838451	3838549	+	PeriodSize=42;CopyNumber=2.4;PercentMatches=85;PercentIndels=0	CGCTGTTGCTGCCGGTGACGGTGCTGAAGGAGCCAACAGCCG
	113-2_TR162	3838479	3838780	+	PeriodSize=126;CopyNumber=2.4;PercentMatches=77;PercentIndels=1	GGAGCCGACAACCGCGCTGTTGTTGCCGGTGACGGTGTTGTTGGAGCCGACAGCCGCGTAGTTGCCGCCGGCGATGCCGATACCGGAGCCGAAGGCCGCACTGCCGTCGCCGGTGACGCCGTTGCC
	113-2_TR158	3838521	3838638	+	PeriodSize=42;CopyNumber=2.8;PercentMatches=79;PercentIndels=5	GGAGCCGACAGCCGCGGTGTTGCCGCCGGCGACGCCGATACC
	113-2_TR159	3838521	3838696	+	PeriodSize=84;CopyNumber=2.1;PercentMatches=80;PercentIndels=4	GGAGCCGACAACCGCGCCGTTGCCGCCGGCGACGACGATACTGGAGCCGAAGGCCGCGTAGTTGGTGCCGGTGACGCCGTTGCC
	113-2_TR160	3838563	3838703	+	PeriodSize=42;CopyNumber=3.4;PercentMatches=73;PercentIndels=9	GGAGCCGAAGGCCGCGTGTTGGTGCCGGTGACGACGTTGCC
	113-2_TR161	3838740	3838779	+	PeriodSize=21;CopyNumber=1.9;PercentMatches=84;PercentIndels=0	GGCGGCGCTGTTGGTGCCGGT
	113-2_TR163	3870637	3870668	+	PeriodSize=16;CopyNumber=1.9;PercentMatches=93;PercentIndels=6	CTCGGCTAGAGGTTTGC
	113-2_TR164	3884650	3884688	+	PeriodSize=18;CopyNumber=2.2;PercentMatches=85;PercentIndels=0	CGAAGACGACGAGGACGA
	113-2_TR165	3888865	3888914	+	PeriodSize=24;CopyNumber=2.1;PercentMatches=82;PercentIndels=10	GATCCGAAGTTCAGGAACTCGGT
	113-2_TR166	3904701	3904725	+	PeriodSize=12;CopyNumber=2.1;PercentMatches=100;PercentIndels=0	CAAGGGAACTGC
	113-2_TR167	3913240	3913279	+	PeriodSize=12;CopyNumber=3.3;PercentMatches=82;PercentIndels=0	GCTTCGGCCTTG
	113-2_TR168	3913241	3913284	+	PeriodSize=18;CopyNumber=2.4;PercentMatches=84;PercentIndels=3	CTTCGCCTCGGCTTCGGC
	113-2_TR169	3913243	3913289	+	PeriodSize=24;CopyNumber=2.0;PercentMatches=83;PercentIndels=8	TCGGCCTTGGCTTCGGCCGTCGCC
	113-2_TR170	3916930	3916959	+	PeriodSize=15;CopyNumber=2.0;PercentMatches=93;PercentIndels=0	CGCGTCGACAGCAAG
	113-2_TR171	3931492	3931532	+	PeriodSize=21;CopyNumber=2.0;PercentMatches=95;PercentIndels=0	CACTGGGGCTGGCGCCGCCGC
	113-2_TR172	3956406	3956444	+	PeriodSize=15;CopyNumber=2.6;PercentMatches=79;PercentIndels=0	GCCGCAATATGGTGG
	113-2_TR174	3962253	3962359	+	PeriodSize=48;CopyNumber=2.2;PercentMatches=85;PercentIndels=3	TCTTCTTGGCCGCCTTCTTCGACGACTTCTTCACGGCCTTCTTCGAAG
	113-2_TR175	3962253	3962358	+	PeriodSize=24;CopyNumber=4.4;PercentMatches=78;PercentIndels=3	TCTTCTTGGCGGCCTTCTTCGAGG
	113-2_TR177	3962253	3962390	+	PeriodSize=48;CopyNumber=2.9;PercentMatches=79;PercentIndels=5	TCTTCTTGGCCGCCTTCTTCGAAGACTTCTTCGGCCTTCTTCGAAG
	113-2_TR173	3962254	3962345	+	PeriodSize=12;CopyNumber=7.7;PercentMatches=73;PercentIndels=4	CTTCTTCGCGGC
	113-2_TR176	3962338	3962389	+	PeriodSize=24;CopyNumber=2.2;PercentMatches=92;PercentIndels=0	CTTCTTCGAAGCCTTCTTGGCCTT
	113-2_TR178	3969825	3969861	+	PeriodSize=18;CopyNumber=2.1;PercentMatches=100;PercentIndels=0	TTTGTCACTTCACCCTCA
	113-2_TR179	3976465	3976499	+	PeriodSize=12;CopyNumber=2.9;PercentMatches=95;PercentIndels=0	GAAACGCCTCTC
	113-2_TR180	4034833	4034868	+	PeriodSize=9;CopyNumber=4.0;PercentMatches=96;PercentIndels=0	AGGGGAAAG
	113-2_TR181	4063079	4063108	+	PeriodSize=15;CopyNumber=2.0;PercentMatches=100;PercentIndels=0	ATCAGAGAATTCCGG
	113-2_TR182	4064203	4064240	+	PeriodSize=15;CopyNumber=2.5;PercentMatches=91;PercentIndels=0	GGGTCAGACGACGCA
	113-2_TR183	4065036	4065132	+	PeriodSize=33;CopyNumber=2.9;PercentMatches=90;PercentIndels=0	GGCAGGCTCAGCAGAACCAACCGGCAACGACCG
	113-2_TR184	4080973	4080999	+	PeriodSize=9;CopyNumber=3.0;PercentMatches=100;PercentIndels=0	TTGGTGGTC
	113-2_TR185	4153160	4153186	+	PeriodSize=13;CopyNumber=2.1;PercentMatches=100;PercentIndels=0	TCTTACTTGATCT
	113-2_TR186	4185178	4185208	+	PeriodSize=9;CopyNumber=3.4;PercentMatches=95;PercentIndels=0	AAGAAGGCG
	113-2_TR187	4224227	4224272	+	PeriodSize=24;CopyNumber=1.9;PercentMatches=82;PercentIndels=8	GATCACGCCGACGACGCCGGCAGT
	113-2_TR188	4245568	4245593	+	PeriodSize=12;CopyNumber=2.2;PercentMatches=100;PercentIndels=0	GCCAGAGACAAT
	113-2_TR189	4249846	4249875	+	PeriodSize=12;CopyNumber=2.5;PercentMatches=94;PercentIndels=0	CCCCCAAAGTGG
	113-2_TR190	4258565	4258605	+	PeriodSize=11;CopyNumber=3.2;PercentMatches=77;PercentIndels=19	TGGGCTCAGGACT
	113-2_TR191	4295328	4295385	+	PeriodSize=30;CopyNumber=1.9;PercentMatches=82;PercentIndels=6	GGAATGCCGCCGACGCCCGCCGCGATCATG
	113-2_TR192	4296525	4296562	+	PeriodSize=12;CopyNumber=3.2;PercentMatches=96;PercentIndels=0	CCGAAGCCAAGC
	113-2_TR193	4302722	4302765	+	PeriodSize=19;CopyNumber=2.3;PercentMatches=88;PercentIndels=7	TCAGCCCGGCTGATCACAA
	113-2_TR194	4315154	4315182	+	PeriodSize=14;CopyNumber=2.1;PercentMatches=100;PercentIndels=0	CCCAAGGCATGGTC
	113-2_TR195	4345121	4345150	+	PeriodSize=15;CopyNumber=2.0;PercentMatches=93;PercentIndels=0	AGTGCCTTGCGCGTT
	113-2_TR196	4371843	4371885	+	PeriodSize=21;CopyNumber=2.0;PercentMatches=86;PercentIndels=4	GTTCTTCGCCGCCACCATCGGC
	113-2_TR197	4387657	4387722	+	PeriodSize=21;CopyNumber=2.9;PercentMatches=75;PercentIndels=13	CGTTGGTGACGTTCGGGGATCGT
	113-2_TR198	4425455	4425518	+	PeriodSize=27;CopyNumber=2.4;PercentMatches=84;PercentIndels=5	CGCCCCCGCCAATAGCCCGGCCCGCGC
	113-2_TR199	4436092	4436121	+	PeriodSize=11;CopyNumber=2.7;PercentMatches=94;PercentIndels=0	CCCTTGGGTTT
	113-2_TR200	4458059	4458091	+	PeriodSize=14;CopyNumber=2.2;PercentMatches=89;PercentIndels=10	GCCGGCGGGCTTTGGC
	113-2_TR201	4486021	4486052	+	PeriodSize=15;CopyNumber=2.1;PercentMatches=94;PercentIndels=0	TCATGATCGGCGCCG
	113-2_TR202	4546557	4546595	+	PeriodSize=19;CopyNumber=2.1;PercentMatches=90;PercentIndels=9	CGGCCCACCGCGCGCCCGC
	113-2_TR203	4546875	4546912	+	PeriodSize=18;CopyNumber=2.1;PercentMatches=90;PercentIndels=0	TATCAGCAGGAGCAAGCC
	113-2_TR204	4623595	4623634	+	PeriodSize=21;CopyNumber=1.9;PercentMatches=84;PercentIndels=0	GATGACGAGCTCCTCGTCGGG
	113-2_TR205	4634148	4634173	+	PeriodSize=13;CopyNumber=2.0;PercentMatches=100;PercentIndels=0	TGGGGTTTATCTT
	113-2_TR206	4658666	4658719	+	PeriodSize=27;CopyNumber=2.0;PercentMatches=82;PercentIndels=3	GCGAGCTCGCGCACCAGTCGGCACCG
	113-2_TR207	4660214	4660248	+	PeriodSize=9;CopyNumber=3.9;PercentMatches=96;PercentIndels=0	CCTTGCGCG
	113-2_TR208	4674286	4674311	+	PeriodSize=10;CopyNumber=2.6;PercentMatches=100;PercentIndels=0	CCTGCTTGGT
	113-2_TR209	4707416	4707481	+	PeriodSize=21;CopyNumber=3.1;PercentMatches=95;PercentIndels=2	GCAGGGAGTCGATATCTACGC
	113-2_TR210	4721118	4721157	+	PeriodSize=21;CopyNumber=1.9;PercentMatches=84;PercentIndels=0	CGGCGGCCTGGGCGGCGGCGT
	113-2_TR211	4745865	4745910	+	PeriodSize=21;CopyNumber=2.1;PercentMatches=84;PercentIndels=8	GCGCGACCGTCGCCTCCGGCA
	113-2_TR212	4778371	4778451	+	PeriodSize=18;CopyNumber=4.5;PercentMatches=85;PercentIndels=0	TGCTCATCGACAACCGGA
	113-2_TR213	4778371	4778447	+	PeriodSize=36;CopyNumber=2.1;PercentMatches=82;PercentIndels=0	TGCTCCTCGACCACCGCATGCTCATCGACAACCGAA
	113-2_TR214	4785043	4785082	+	PeriodSize=18;CopyNumber=2.2;PercentMatches=86;PercentIndels=0	CAAGAGCGCCAAGGCGAG
	113-2_TR215	4787480	4787520	+	PeriodSize=21;CopyNumber=2.0;PercentMatches=85;PercentIndels=0	ATGACCCAGCGGCTGTTGGTC
	113-2_TR216	4793546	4793584	+	PeriodSize=19;CopyNumber=2.0;PercentMatches=90;PercentIndels=9	CGGCTGATCCTCGAACTCCG
	113-2_TR217	4809478	4809517	+	PeriodSize=21;CopyNumber=1.9;PercentMatches=84;PercentIndels=0	GCGCCCTCATCCTCGCACTGC
	113-2_TR218	4818044	4818083	+	PeriodSize=6;CopyNumber=6.8;PercentMatches=83;PercentIndels=16	CGGTTA
	113-2_TR219	4835192	4835232	+	PeriodSize=21;CopyNumber=2.0;PercentMatches=85;PercentIndels=9	GACCCACGAGCATGACGACCA
	113-2_TR220	4842488	4842531	+	PeriodSize=14;CopyNumber=3.0;PercentMatches=86;PercentIndels=6	ACTTGCGCCAAGTAA
	113-2_TR221	4863234	4863277	+	PeriodSize=21;CopyNumber=2.2;PercentMatches=87;PercentIndels=4	GCCGGCCCTTTGGTTTCGGT
	113-2_TR222	4873045	4873082	+	PeriodSize=18;CopyNumber=2.1;PercentMatches=85;PercentIndels=9	CGGCGAATATCTCGCCCG
	113-2_TR223	4898106	4898131	+	PeriodSize=12;CopyNumber=2.2;PercentMatches=100;PercentIndels=0	CGAGGATCAATC
	113-2_TR224	4917701	4917740	+	PeriodSize=21;CopyNumber=1.9;PercentMatches=85;PercentIndels=10	CGGCGCGCCACGAGGAGCCGC
	113-2_TR225	4941336	4941380	+	PeriodSize=21;CopyNumber=2.1;PercentMatches=83;PercentIndels=0	GGCGGCGGGGCGTAAGCAACC
	113-2_TR226	4943365	4943466	+	PeriodSize=30;CopyNumber=3.3;PercentMatches=76;PercentIndels=15	TTCTTCATCCCGTCCTTGGACATGTGATCC
	113-2_TR227	4943391	4943441	+	PeriodSize=15;CopyNumber=3.0;PercentMatches=66;PercentIndels=16	ATCCTTCTTCATGCCGTC
	113-2_TR228	4946518	4946569	+	PeriodSize=21;CopyNumber=2.5;PercentMatches=73;PercentIndels=14	TCCTGCCGCCGCGCCGATCA
	113-2_TR229	4963346	4963399	+	PeriodSize=18;CopyNumber=2.9;PercentMatches=80;PercentIndels=5	CTTGGAATTTGAAGACGA
	113-2_TR230	4963625	4963656	+	PeriodSize=16;CopyNumber=2.0;PercentMatches=93;PercentIndels=0	TCTGAAGAACGCGACG
	113-2_TR231	4967435	4967470	+	PeriodSize=15;CopyNumber=2.4;PercentMatches=85;PercentIndels=0	CGCGGCGATCGCGCC
	113-2_TR232	4968523	4968556	+	PeriodSize=16;CopyNumber=2.1;PercentMatches=88;PercentIndels=0	TGGCAAAGTCGCTTCT
	113-2_TR233	4969927	4969955	+	PeriodSize=14;CopyNumber=2.1;PercentMatches=93;PercentIndels=6	AGACAAAAGCAAAG
	113-2_TR234	4970830	4970872	+	PeriodSize=14;CopyNumber=3.1;PercentMatches=89;PercentIndels=0	CAAGTGACTTAGCG
	113-2_TR235	5006317	5006394	+	PeriodSize=24;CopyNumber=3.2;PercentMatches=94;PercentIndels=0	GTGCCCGCGTATGTGTGGGCACCC
	113-2_TR236	5006381	5006429	+	PeriodSize=20;CopyNumber=2.5;PercentMatches=93;PercentIndels=0	GGGCACCCCTGCCCACGGGC
	113-2_TR237	5064028	5064066	+	PeriodSize=18;CopyNumber=2.1;PercentMatches=85;PercentIndels=4	CGCCGAACAGACCAGCGC
	113-2_TR238	5074278	5074317	+	PeriodSize=15;CopyNumber=2.7;PercentMatches=96;PercentIndels=0	GCTGGCGATGACGGT
	113-2_TR239	5130664	5130712	+	PeriodSize=24;CopyNumber=2.0;PercentMatches=84;PercentIndels=11	CCGCCGCCGCGGTCACCGCGAACGC
	113-2_TR240	5130866	5130912	+	PeriodSize=15;CopyNumber=3.1;PercentMatches=87;PercentIndels=0	CATGATCACCACGAA
	113-2_TR241	5131207	5131242	+	PeriodSize=15;CopyNumber=2.4;PercentMatches=90;PercentIndels=0	CGAGGACGACGACGA
	113-2_TR242	5132836	5132875	+	PeriodSize=18;CopyNumber=2.2;PercentMatches=86;PercentIndels=8	CGAGTCCGAGCAGGACGC
	113-2_TR243	5143761	5143805	+	PeriodSize=13;CopyNumber=3.4;PercentMatches=87;PercentIndels=3	GCTTGCCAAGACC
	113-2_TR244	5163258	5163328	+	PeriodSize=27;CopyNumber=2.9;PercentMatches=80;PercentIndels=18	TTCGGCGGCGGTGGCGGCGGCGCTCAC
	113-2_TR245	5163258	5163324	+	PeriodSize=24;CopyNumber=2.8;PercentMatches=88;PercentIndels=0	TTCGGCGGCGGCGGCGGCGCTCAC
	113-2_TR246	5163475	5163517	+	PeriodSize=21;CopyNumber=2.0;PercentMatches=81;PercentIndels=4	GCAACTGGAACGGCGGCTGGCG
	113-2_TR247	5201169	5201221	+	PeriodSize=15;CopyNumber=3.5;PercentMatches=78;PercentIndels=0	CACCGCGATAGACAC
	113-2_TR248	5202351	5202381	+	PeriodSize=15;CopyNumber=2.1;PercentMatches=100;PercentIndels=0	GACGGTTAGTCCGTA
	113-2_TR249	5204883	5204932	+	PeriodSize=15;CopyNumber=3.3;PercentMatches=82;PercentIndels=0	GGCGCTCCAACTCCT
	113-2_TR250	5222000	5222044	+	PeriodSize=18;CopyNumber=2.4;PercentMatches=85;PercentIndels=3	CGGCCATGCGCTCGCAAA
	113-2_TR251	5287141	5287192	+	PeriodSize=23;CopyNumber=2.3;PercentMatches=96;PercentIndels=3	GAGTGAACGCAAACGGCGTCACT
	113-2_TR252	5314617	5314652	+	PeriodSize=18;CopyNumber=2.0;PercentMatches=88;PercentIndels=0	GGCGTTGGCGTCGGGGTC
	113-2_TR253	5324259	5324298	+	PeriodSize=21;CopyNumber=1.9;PercentMatches=94;PercentIndels=0	CTGGCACGGCGGCGGCTGGGG
	113-2_TR254	5350114	5350152	+	PeriodSize=21;CopyNumber=1.9;PercentMatches=89;PercentIndels=5	TCCATCGGCCTCATTCGCCTT
	113-2_TR255	5457321	5457361	+	PeriodSize=20;CopyNumber=2.0;PercentMatches=86;PercentIndels=13	CGGCGAGCCAGATCGTTCGAG
	113-2_TR256	5496088	5496122	+	PeriodSize=18;CopyNumber=2.0;PercentMatches=88;PercentIndels=5	CTGCCCGATGCGACCGGC
	113-2_TR257	5521363	5521410	+	PeriodSize=18;CopyNumber=2.7;PercentMatches=93;PercentIndels=0	CTAGTAAGAGTTGTAAGC
	113-2_TR258	5521366	5521410	+	PeriodSize=9;CopyNumber=5.0;PercentMatches=77;PercentIndels=0	GTAAGAGTT
	113-2_TR259	5584648	5584698	+	PeriodSize=24;CopyNumber=2.1;PercentMatches=81;PercentIndels=0	TCGGCAAGCACCGCCGCCAGCGCC
	113-2_TR260	5611233	5611263	+	PeriodSize=15;CopyNumber=2.1;PercentMatches=93;PercentIndels=0	GCTCAAGGCGCCTGC
	113-2_TR261	5623921	5623954	+	PeriodSize=15;CopyNumber=2.3;PercentMatches=90;PercentIndels=10	GGACAGGCCGTGATC
	113-2_TR262	5630259	5630299	+	PeriodSize=21;CopyNumber=2.0;PercentMatches=90;PercentIndels=9	CTTCGCGCACCTCCTCGGCAA
	113-2_TR263	5647855	5647890	+	PeriodSize=18;CopyNumber=2.0;PercentMatches=88;PercentIndels=0	TAGGCGCCGAGGCCGAAA
	113-2_TR264	5733265	5733294	+	PeriodSize=15;CopyNumber=2.0;PercentMatches=93;PercentIndels=0	AGATCGAGCTGCCGC
	113-2_TR265	5774272	5775359	+	PeriodSize=312;CopyNumber=3.5;PercentMatches=76;PercentIndels=7	GTGCAATATCTCGGCGCCGGACAGACCAAGGTCGATACCTTCACGGTCACCGCGCTCGACGGCACCACCAAACAGGTGTCCTTCACCATCCACGGCGCCAACGACGCCGCCATCATCGGCACGCCGACCGTGCACGACGTGACCGAGGATGCCACCAACCCCACCCTCTACGCGATCGGCACGATCTCGATCTCGGATGCCGACCAGGGCGAGGCCGCATTCAAGACGCGGTGACGTCGGCCGCGGAACCTCGGCAATTCGTCCTTGCAGCAACGGCACCTACACTTACTCCGTCGCCGACAGCGCC
	113-2_TR266	5776118	5776784	+	PeriodSize=321;CopyNumber=2.1;PercentMatches=96;PercentIndels=0	ACGGCACCTACACCTACGCGGTTGCTCGACAGCGCCGTGCAATATCTCGGCGCCGCTGACAGCAAGGTCGACACCTTCACCGTCAAATCGGTCGACGGCACGTCAAAGGTCGTCTCCTTCACGATCCATGGCGCCAACGACGCCGCCGCCATCGGCGATCCGCAAACCCACGACGTCACGGAAGACAGCGGCGTTCAGCCCTCCGGCAACCTCGTCGCGTCAGGCCAGTTGACGGTGGTCGATCCGGACCAGAACCAGTCCTCGTTCCAGCCCGGCACCATCACGGGCGCCGGCAATCTCGGCACCCTGACACTGGCGGCCG
	113-2_TR267	5782151	5782700	+	PeriodSize=288;CopyNumber=1.9;PercentMatches=79;PercentIndels=4	ATGCCGGCGGCCTGTTCGCCATCGCCAACGGCAATATCGTCACCACCGCCCCGCTCGACTACGAACAGGCAGCCTCCCACCAGGTCACCGTCCGCGCCACCGATGCCGGCGGACTGTCCCACGACAAGACCTTCACCATCGCCACTGCCAACGTCAACGAGGCGCCGACCGCCGTGCTACTGTCCAACGCCACCGTTGCGGAGAACAGCGCCAACGGCACCGTCGTCGGCACACTCTCGGCGATCGACCCGGATGCGGGCGACAGCGCCACCTTCACGCTCACGGACA
	113-2_TR268	5784407	5784437	+	PeriodSize=15;CopyNumber=2.1;PercentMatches=93;PercentIndels=0	ATAGCGGCACCTTCA
	113-2_TR269	5935149	5935183	+	PeriodSize=18;CopyNumber=1.9;PercentMatches=94;PercentIndels=0	CCACCGATTGCGCCCACT
	113-2_TR270	5952167	5952944	+	PeriodSize=375;CopyNumber=2.1;PercentMatches=92;PercentIndels=0	CGGCACCAATGATGCGCCGGTGATCACCTCGTCGGCGCAGAGCGGCCTGGCGACGGAGTGGGCGGATATGTCGGCGGCCGAAGGGGCCAACACACCGCATACCGCCTCCGGCGCCGTGACCTTCACCGACGTCGACACGCTCGACAGCCACACCGCGAGCTTCGCGCCCCAGGGCGGCGGCTACCTCGGCAGCTTCACGCTCAATACCACCAACCACGACACCGGCAATGGCGGCGCGATCGGCTGGAGCTTCTCGGTCGCCGACGGCGCCATCGATTATCTGCAGGCCGGCCAAACCCTGACCCAGAAATACGACGTGACGATCTCGGACGGCCACGGTGGCACCGCGGTGCAGACCGTGACAGTGACGATTGT
	113-2_TR271	5953245	5956867	+	PeriodSize=300;CopyNumber=12.1;PercentMatches=91;PercentIndels=1	ACCGGCACCAACGACGCCCCGGTCGCGGTGGCGGATACCAACAGCGGCCTGGAAGACAGCACCATCACCGGCACCGTCGCGAGCAACGACAGCGACGTCGATGACGGCGCCACTCTGAGCTACAGCCTCGATGCGGCGGTCGCCGGCCTGACGCTGAACCCGGACGGCAGCTACAGCCTCGATGCCGCCAATGCCGCCTACCAGCACCTGGCGCAGGGCGCCACCACCGACGTGGTGGCGAACTACACCGTCACCGACGAGCACGGCGCGACCTCGAACTCGACGCTGACCATCACGCTG
	113-2_TR272	5957247	5958458	+	PeriodSize=393;CopyNumber=3.1;PercentMatches=97;PercentIndels=0	GTGACGCCGGTCAACGATGCGCCGGTGGGCGTCGCTGGTCATACGCTGAGCTACACGGAAAACCAGGCCGCCACCGCGATCGACCCTGCGCTGACGGTGTCCGACATCGACAGTGCCAATCTGGCCTCGGCGACGGTGCAGATCACCGGCGACTACGTCACCGGCCAGGACGTGCTGGGCTTCACCAACCAGAACGGCATCACCGGATCGTTCAACGCGGCGACCGGGACGCTCACCTTGACCGGTTCATCCAGCGTCGCGAACTACCAGACCGCGCTGGACTCGGTGACCTACCTCAACACCAGCGATAACCCGTCGGGCCTGGCCCGCACTGTCACCATCATCACCAATGACGGGACCGCCAACAGCGTGGCCGTGACCGACACGATCAAT
	113-2_TR273	5959932	5959984	+	PeriodSize=27;CopyNumber=2.0;PercentMatches=88;PercentIndels=7	AATGACACGCTGACCGGCGGCTCCGGA
	113-2_TR274	5964055	5964098	+	PeriodSize=18;CopyNumber=2.4;PercentMatches=84;PercentIndels=0	GCGAAAACGAGCGCAATA
	113-2_TR275	5989537	5989578	+	PeriodSize=15;CopyNumber=2.8;PercentMatches=79;PercentIndels=13	TCGAGCGCGGTCCAA
	113-2_TR276	6024858	6024892	+	PeriodSize=18;CopyNumber=1.9;PercentMatches=88;PercentIndels=11	GGCGTCACTGCAGGCAAT
	113-2_TR277	6030595	6030640	+	PeriodSize=21;CopyNumber=2.2;PercentMatches=84;PercentIndels=0	CCTTGGCGCGATCACCACCGC
	113-2_TR278	6042230	6042263	+	PeriodSize=17;CopyNumber=2.0;PercentMatches=100;PercentIndels=0	CTGATGACGTAGAAATC
	113-2_TR279	6127687	6127731	+	PeriodSize=24;CopyNumber=1.9;PercentMatches=82;PercentIndels=13	GACCAATGCGCCGATCGGCCGAA
	113-2_TR280	6247649	6247688	+	PeriodSize=21;CopyNumber=1.9;PercentMatches=84;PercentIndels=0	CCAATCCCGCCGCGCTCGCCG
	113-2_TR281	6277756	6277780	+	PeriodSize=12;CopyNumber=2.1;PercentMatches=100;PercentIndels=0	CCACCGCCATCG
	113-2_TR282	6282831	6283629	+	PeriodSize=348;CopyNumber=2.3;PercentMatches=86;PercentIndels=2	CGCCGAGCCATGGGCCGAGACCGAGCCCAGGCTCGTCACGCCGCCCGACGTCACCGTCTGCGCCAGGATGAAGCCGTTGTCGGCGGTGACATTGATGCTGCCGGCATCGCCGGTGATGCCCGTCGCCGTCAGCGCGTTAAACGTCACGCTGTCGCGGGCGCGGATGGTCTGCGTGCCGCCGCTCTGCGCGGTCCGGAAGGCAATGCTGCCCTGGCTCGCCATCGCGCCCAGCGTCGTGCCGACGTTGAGCGATTCCAGTTGATCGGGCCGCCGCCGGCCGTCAGCAGCCCCGAGCCCGTCGTCGCAGCGAACGTGTTGCCGGTGATGGTCGTGGCGGCAACCAGCGT
	113-2_TR283	6282831	6283736	+	PeriodSize=348;CopyNumber=2.6;PercentMatches=83;PercentIndels=4	CGCCGAGCCATGGGCCGAGACCGAGCCCAGGCTCGTCACGCCGCCCGACGTCACCGTCTGCGCCAGGATGAAGCCGTTGTCAGCGGTGACATTGATGCTGCCGACATCACCGCTGATGCCCGTGGCGGCAGGACGTTGAACGTCACATTCTCGCCGGCACGGACCGTCTGCGAGCCGCCGCTCTGCGCGGTCCGGAAGACGATGCTGCCCTGGCTCGCCATCGCGCCCAGCGTCGTGCCGACGTTGAGGACTTCCAGTTGATCGGGCCGCCGCCGGCCGTCAGCAGCCCCGAGCCCGTCGTCGCAGCGAACGTGTTGCCGGTGATGGTCGTGGCGGCAACCAAGCT
	113-2_TR284	6337120	6337150	+	PeriodSize=15;CopyNumber=2.0;PercentMatches=93;PercentIndels=6	GCGGCCGGTGAGATCG
	113-2_TR285	6354634	6354671	+	PeriodSize=20;CopyNumber=1.9;PercentMatches=88;PercentIndels=0	CTATGCCCCTGCCCGCGCCT
	113-2_TR286	6407539	6407592	+	PeriodSize=27;CopyNumber=2.0;PercentMatches=82;PercentIndels=3	CGACCGCCGCGGCCTCGCCGCCGGCG
	113-2_TR288	6412977	6413045	+	PeriodSize=15;CopyNumber=4.5;PercentMatches=76;PercentIndels=8	AGGCCCCGATCGGCA
	113-2_TR287	6412982	6413038	+	PeriodSize=15;CopyNumber=3.8;PercentMatches=81;PercentIndels=9	CCGATTGGCAAGAGC
	113-2_TR289	6440479	6440518	+	PeriodSize=22;CopyNumber=1.9;PercentMatches=85;PercentIndels=10	CGGCCGAGCCGCTCCAGCAC
	113-2_TR291	6458813	6458940	+	PeriodSize=54;CopyNumber=2.4;PercentMatches=77;PercentIndels=5	CCGGCAACGACACGCTGATCGGCAAAGACGGCAACGACCAGATGTTCGGTGAGG
	113-2_TR290	6458841	6458931	+	PeriodSize=27;CopyNumber=3.4;PercentMatches=73;PercentIndels=10	CGGCAACGACTGATGTTCGGTGGCGC
	113-2_TR292	6459823	6459929	+	PeriodSize=27;CopyNumber=4.0;PercentMatches=70;PercentIndels=9	ACGATCGACGGCGGCGCCGGCAACGAT
	113-2_TR293	6476503	6476549	+	PeriodSize=24;CopyNumber=2.0;PercentMatches=82;PercentIndels=0	CGATCAGCGCCAGCCCCAGATAGG
	113-2_TR294	6498912	6498955	+	PeriodSize=15;CopyNumber=2.9;PercentMatches=93;PercentIndels=0	ACAGACTTGGGCTCT
	113-2_TR295	6499310	6499348	+	PeriodSize=12;CopyNumber=3.2;PercentMatches=92;PercentIndels=0	GTTGGTCGTGAT
	113-2_TR296	6508736	6508770	+	PeriodSize=17;CopyNumber=2.1;PercentMatches=100;PercentIndels=0	TCAAGAGGTCTTGGGTT
	113-2_TR297	6525890	6525943	+	PeriodSize=26;CopyNumber=2.2;PercentMatches=77;PercentIndels=9	GCATCCATGGACCTCAACCGCCG
	113-2_TR298	6536554	6536610	+	PeriodSize=13;CopyNumber=4.4;PercentMatches=86;PercentIndels=8	TGGCCTGATCTTT
	113-2_TR299	6741081	6741120	+	PeriodSize=18;CopyNumber=2.2;PercentMatches=86;PercentIndels=0	GGTGAGCAGACCGACCAG
	113-2_TR300	6761921	6761952	+	PeriodSize=15;CopyNumber=2.1;PercentMatches=100;PercentIndels=0	ACAACAATGGCCCCG
	113-2_TR301	6775521	6775558	+	PeriodSize=17;CopyNumber=2.2;PercentMatches=90;PercentIndels=4	CTCTGCAAATATTTTTGG
	113-2_TR302	6827061	6827101	+	PeriodSize=12;CopyNumber=3.4;PercentMatches=89;PercentIndels=0	CTTTTTCTTGAT
	113-2_TR303	6856810	6856841	+	PeriodSize=15;CopyNumber=2.0;PercentMatches=88;PercentIndels=11	TCGCGGCGCTGAGCACG
	113-2_TR304	6874714	6874773	+	PeriodSize=18;CopyNumber=3.0;PercentMatches=71;PercentIndels=14	GGCGGCTGGGGCTATCGCGGC
	113-2_TR305	6874909	6874944	+	PeriodSize=18;CopyNumber=2.0;PercentMatches=88;PercentIndels=0	TATGGCGACGGCTATGGC
	113-2_TR306	6875506	6875539	+	PeriodSize=15;CopyNumber=2.3;PercentMatches=89;PercentIndels=0	CGACCAGCACCGTGA
	113-2_TR307	6939289	6939320	+	PeriodSize=15;CopyNumber=2.1;PercentMatches=100;PercentIndels=0	GCAGTGACGACGACT
	113-2_TR308	6994899	6994940	+	PeriodSize=12;CopyNumber=3.5;PercentMatches=90;PercentIndels=0	AATCGTTCCAAG
	113-2_TR309	7021745	7021780	+	PeriodSize=15;CopyNumber=2.4;PercentMatches=95;PercentIndels=0	GGCTTGTCCGGGGAA
	113-2_TR310	7029671	7029707	+	PeriodSize=18;CopyNumber=2.0;PercentMatches=89;PercentIndels=5	GCGGCTGACCAGCACCGCG
	113-2_TR311	7041667	7041698	+	PeriodSize=15;CopyNumber=2.1;PercentMatches=100;PercentIndels=0	CGAGCCCGTCTTGTG
	113-2_TR313	7043685	7046634	+	PeriodSize=552;CopyNumber=5.3;PercentMatches=84;PercentIndels=5	CCGAAGTGACGCGCGTGGCGCGCGAGGTCGGCACCGAGGGCAAGCTCGGCGGCCAGGCCCACGTGCCCGGCGTCGCCGGCACCTGGAAGGACCTCACCGACAACGTCAACTCGATGGCGCGAACCTCACCGCGCAGGTCCGCAACATCGCCGAAGTGACCACCGCCGTGGCCAGCGGCGACCTGTCGCGAAGATCACCGTGACGTGTCGGGCGAAATCCTTCAGCTGAAGGAAACCATCAACACAATGGTGGACCAGCTCAACGCCTTCGCCGGCGAAGTCACGCGCGTCGCGCGCGAGGTCGGCACCGAAGGCAAGCTCGGCGGCCAGGCCGCGGTGCCCGGCGTCGCCGGCACCTGGAAGGACCTCACCGACACCGTCAACTGATGGCCGCGAACCT…
	113-2_TR312	7043690	7046300	+	PeriodSize=276;CopyNumber=9.5;PercentMatches=83;PercentIndels=5	GTGACGCGCGTCGCGCGCGAGGTCGGCACCGAAGGCAAGCTCGGCGGCCAGGCCCACGTGCCCGGCGTCGCCGGCACCTGGAAGGACCTCACCGACAGCGTCAACTCGATGGCGGCGAACCTGACCGCCCAGGTCCGCAACATCGCCGAGGTGACCACCGCCGTCGCCGGCGGCGACCTGTCCAAGAAGATCACCGTGGACGTGCGCGGCGAGATCCTTCAGCTGAAGGAACCATCAACACCATGGTGGACCAGCTCAACGCCTTCGCCGGCGAA
	113-2_TR314	7043693	7046353	+	PeriodSize=828;CopyNumber=3.2;PercentMatches=83;PercentIndels=5	ACGCGCGTCGCGCGCGAGGTCGGCACCGAGGGCAAGCTCGGCGGCCAGGCCAACGTGCCCGGCGTCGCCGGCACCTGGAAGGACCTCACCGACAGCGTCAACTCGATGGCGACGAACCTGACCGACCAGGTCCGCAACATCGCCGAGGTGACGACCGCGGTCGCCAACGGCGACCTCTCGCGAAGATCACCGTGGACGTGCGCGGCGAGATCCTCGAGCTGAAGAACACCATCAACACCATGGTGGACCAGCTCAACGCCTTCGCCGGCGAAGTGACGCGCGTCGCACGCGAGGTCGGCACCGAAGGCAAGCTCGGCGGCCAGGCCGAGGTGCCCGGCGTCGCCGGCACCTGGAAGGATCTCACCGACAACGTCAACTCGATGGCCTCGAACCTGACGG…
	113-2_TR315	7051324	7051348	+	PeriodSize=12;CopyNumber=2.1;PercentMatches=100;PercentIndels=0	CGAAAAAGTCGC
	113-2_TR316	7231510	7231545	+	PeriodSize=18;CopyNumber=2.0;PercentMatches=88;PercentIndels=0	GGACGAGGACGAAGAAGA
	113-2_TR317	7252041	7252066	+	PeriodSize=12;CopyNumber=2.2;PercentMatches=100;PercentIndels=0	CCGGTACAACAG
	113-2_TR318	7263078	7263121	+	PeriodSize=18;CopyNumber=2.4;PercentMatches=80;PercentIndels=0	CGGCGAAGGAAGAGAAGA
	113-2_TR319	7310231	7310299	+	PeriodSize=18;CopyNumber=3.8;PercentMatches=88;PercentIndels=3	CCGTCGCCGAGCCCGTAT
	113-2_TR320	7332776	7332807	+	PeriodSize=12;CopyNumber=2.7;PercentMatches=95;PercentIndels=0	CTGATTCCTTGG
	113-2_TR321	7353880	7355472	+	PeriodSize=483;CopyNumber=3.3;PercentMatches=84;PercentIndels=4	GACCTGGTCCAGAACAAGGACGGCTCGTCCTCGAACACGCTCTACACGGCCGGCGTCAAGACCAAGCCTACGTCACCAACGCCGACGGCAGCCACGACAACTACTATTACAACATCACCGGCCAGTCCTACACGACCGAGCACGACCAGCTCGACGCGAGCGGAAGCTGCTGTCGGTCAGCCGCACCCATGCCGACGGCACCATGGCCTACAGCCAGGTGCTCAACAGCGACGGCAGCAAGGTCACGACCCAGTACGACTCCACGGGTCACAAGACCTCGGTCGTCACCGTCACGTCGTCGGCCACCACGACCGATTTCTACACCACGCCGGCGTCCTCAAGCAGACGGTCGTGCAGACGACCTCCGGCAACGTCACCACGACCAACTACAACGGCTCG…
	113-2_TR322	7387581	7387627	+	PeriodSize=21;CopyNumber=2.2;PercentMatches=77;PercentIndels=7	CGAGAGCTGCTCGGCGCCGGC
	113-2_TR323	7438657	7438708	+	PeriodSize=22;CopyNumber=2.4;PercentMatches=82;PercentIndels=17	GAGTCGATTACCAAGAATCGT
	113-2_TR324	7438682	7438750	+	PeriodSize=31;CopyNumber=2.2;PercentMatches=82;PercentIndels=7	CGATTTACCAAGAATCACGAGTCGATTTCGC
	113-2_TR325	7578642	7578680	+	PeriodSize=15;CopyNumber=2.7;PercentMatches=84;PercentIndels=4	ACCACCGAAGCCAAG
	113-2_TR326	7580571	7580603	+	PeriodSize=12;CopyNumber=2.8;PercentMatches=100;PercentIndels=0	ACGGCCACGGTT
	113-2_TR327	7606533	7606568	+	PeriodSize=15;CopyNumber=2.4;PercentMatches=90;PercentIndels=0	GCTTCGGGCTGAGCT
	113-2_TR328	7655069	7655105	+	PeriodSize=10;CopyNumber=3.7;PercentMatches=100;PercentIndels=0	CATATACATG
	113-2_TR329	7704983	7705015	+	PeriodSize=15;CopyNumber=2.2;PercentMatches=94;PercentIndels=0	GCGGATCAGCCGACC
	113-2_TR330	7816929	7816956	+	PeriodSize=13;CopyNumber=2.2;PercentMatches=100;PercentIndels=0	GCAGCTCACCTCG
	113-2_TR331	7825325	7825695	+	PeriodSize=174;CopyNumber=2.1;PercentMatches=86;PercentIndels=0	GACGGAATGGATTGATCATCAAGCAATCGCCAAAGCTCCCCTGGAGAGAATTGCTCTAGATCGAAACTAAACCCTTCTGGACCGGCGGAGAACGACGCGGCAGGGTGTCGGCGCAACTCACCCTGCAAGTCCTTTTCCAGTCGCTGAAGCTCCTCCGAAGGGACGGAGACGGGG
	113-2_TR332	7850376	7850403	+	PeriodSize=10;CopyNumber=2.8;PercentMatches=100;PercentIndels=0	GCGATGAAGT
	113-2_TR333	7886512	7886552	+	PeriodSize=19;CopyNumber=2.2;PercentMatches=86;PercentIndels=8	CCGCAGCCTGAGCGGAGGG
	113-2_TR334	7979142	7979174	+	PeriodSize=17;CopyNumber=1.9;PercentMatches=93;PercentIndels=0	TATAGAAAAATGACAGC
	113-2_TR335	7994601	7995003	+	PeriodSize=120;CopyNumber=3.4;PercentMatches=79;PercentIndels=6	CTCGCCGGTGCAAAGTGTCCCTCAGGACGCGCTTTTCGATGCCGCGGATCGCGAGAACCTTTTCGCGCGCGACCTTCGATGCGCTGGTGCCTTGGCCAACGATGAGTCCAACCATTCC
	113-2_TR336	8003954	8003996	+	PeriodSize=23;CopyNumber=1.9;PercentMatches=90;PercentIndels=4	GATTTCACGGATCGTGAGCATC
	113-2_TR337	8006212	8006285	+	PeriodSize=23;CopyNumber=3.2;PercentMatches=78;PercentIndels=14	CGAAATCCGTTGCTCACGATCCG
	113-2_TR338	8043305	8043338	+	PeriodSize=16;CopyNumber=2.1;PercentMatches=94;PercentIndels=0	TCATGCAGACAGTCCG
	113-2_TR339	8061880	8061912	+	PeriodSize=16;CopyNumber=2.0;PercentMatches=88;PercentIndels=5	GCCTTGCCCATTCGATC
	113-2_TR340	8116213	8116255	+	PeriodSize=23;CopyNumber=1.9;PercentMatches=90;PercentIndels=4	TGCTCACGATCCGCGAAATCGA
	113-2_TR341	8122633	8123610	+	PeriodSize=108;CopyNumber=9.1;PercentMatches=98;PercentIndels=0	CTCAAGACCAGCGTAGGTGTCTGAACGAGCCCTGGCAGGATGCGCCGGCGCAAAGTGAGCATCGTCGCGCAACTCGGACGGCGTCGGCGCATTCAGATCAACAAATGG
	113-2_TR342	8139063	8139836	+	PeriodSize=369;CopyNumber=2.1;PercentMatches=96;PercentIndels=0	AAGACCGCCGTAGGTGTCTGAGCGAGCCCTGGCAGAAGGCGCTGGCGCAAAGTGAGCACTGTCATCCAACTCGGCCACATCCGGATCAAGCAGTGCCCCAAACCCACGATAGAGATCCTGAGCCCTGGCAGTTGATGGTGATGCCGGTTCTTGCATCTGCCGCGCAAGCTCCTCGCTCAACCACGCCAAAGCGTCATCGTCCGAGTGGGCGGACACCGGAGAAAGCCCCTGCGGCGAGCCGAGCTGTCGAGCGCCCTGGTGATGCCCCGGTACCGGCCCGGCAAACGGCGGCGGAAAGCCAGGCGCCCGGCTCCAAGCATTGTCACGCAACTCAAATGATGCGGGCGAATTCGGATTAAACGACACCTC
	113-2_TR343	8140839	8143203	+	PeriodSize=804;CopyNumber=2.9;PercentMatches=88;PercentIndels=3	GAGGGCCTCCTCAAGCCCCGAAATAAGGGGAGCATCCTCGGAATGAAGAGGCTGCTTCTCGTGCCCTATCACAATCCAGTTGACTGAGCCGGCTGCGGCGCCGAGGACGACGGGCCGGGTTCGTCCATCCGGCCACAAATCCTGATCATGGCCTTCCGCAGGAAGCAATTCCTCTGGCCAACTGCCAGCTTTCTGCAACGCACTGTGCTGCGCAGCGGCGTCGCCGACCCGCCTCGACTCCATCAGGGCCGCGTCTTCGGGATCAATATGGCGCTCGAGCTCCATCGCCTTAGCGCCCGCCTGCGATTTTCGGAGATGAGCCAGAGCGGCACCGATCCTCGAATCAGCACCGGCGACCTTCTTATAGCTCTTGACATCTCCATCCAACGCCTTGCCTGA…
	113-2_TR344	8143620	8143662	+	PeriodSize=23;CopyNumber=1.9;PercentMatches=90;PercentIndels=4	GATTTCACGGATCGTGAGCATC
	113-2_TR345	8156003	8156175	+	PeriodSize=63;CopyNumber=2.7;PercentMatches=94;PercentIndels=0	CTTCCGAGACTGGCCGGGAGAGTCTCGGGCAGGCTCGTCAATTGGTTTACACCAACGTCAAGG
	113-2_TR346	8156007	8156226	+	PeriodSize=63;CopyNumber=3.5;PercentMatches=83;PercentIndels=7	CGAGACTGGCCGGGAGAGTCTCGGGCAGGCTCGTCAATTGGTTTTACCAACGTCAAGGCCTT
	113-2_TR347	8158620	8158680	+	PeriodSize=24;CopyNumber=2.7;PercentMatches=82;PercentIndels=7	AAGAGTGACTCGATTCCTCCTAT
	113-2_TR348	8190744	8190817	+	PeriodSize=23;CopyNumber=3.2;PercentMatches=83;PercentIndels=7	TTTCGCGGGATCGTGAGCAAGGA
	113-2_TR349	8193034	8193076	+	PeriodSize=23;CopyNumber=1.9;PercentMatches=90;PercentIndels=4	TGCTCACGATCCGCGAAATCGA
	113-2_TR350	8200339	8200402	+	PeriodSize=23;CopyNumber=2.8;PercentMatches=80;PercentIndels=4	TCCGATCGATGGCGACCACCTGT
	113-2_TR351	8262392	8262432	+	PeriodSize=21;CopyNumber=2.0;PercentMatches=85;PercentIndels=0	TCTCGCGCTTCCACAAGAAGT
	113-2_TR352	8274988	8275013	+	PeriodSize=13;CopyNumber=2.0;PercentMatches=100;PercentIndels=0	CAATCGCCTAGAG
	113-2_TR353	8284013	8284042	+	PeriodSize=15;CopyNumber=2.0;PercentMatches=93;PercentIndels=0	GCCTGATAGGAGCCG
	113-2_TR355	8314591	8314678	+	PeriodSize=30;CopyNumber=2.9;PercentMatches=82;PercentIndels=0	CATGATCATGGTGGTCATGACCGTGGTGAT
	113-2_TR354	8314617	8314655	+	PeriodSize=15;CopyNumber=2.6;PercentMatches=87;PercentIndels=0	TGATCATGACCATGG
	113-2_TR356	8314647	8314699	+	PeriodSize=21;CopyNumber=2.5;PercentMatches=75;PercentIndels=0	TGATCATGATGATGATCGCCA
	113-2_TR357	8340412	8340449	+	PeriodSize=18;CopyNumber=2.0;PercentMatches=85;PercentIndels=15	CGGCGCAACGCCATTCGCCA
	113-2_TR358	8376962	8377007	+	PeriodSize=23;CopyNumber=2.0;PercentMatches=91;PercentIndels=8	AGGGAGCTCCGGAAGCGGCTTCGG
	113-2_TR359	8376968	8377016	+	PeriodSize=23;CopyNumber=2.2;PercentMatches=82;PercentIndels=10	CTCCGGAAGGGCTTCGGAGGCC
	113-2_TR360	8385873	8385907	+	PeriodSize=18;CopyNumber=1.9;PercentMatches=88;PercentIndels=0	TTACCGGCGCGGCTCACT
	113-2_TR361	8395632	8395666	+	PeriodSize=18;CopyNumber=1.9;PercentMatches=88;PercentIndels=0	AGCGCCGCGCCTCCGCCC
	113-2_TR362	8397911	8397947	+	PeriodSize=18;CopyNumber=2.1;PercentMatches=89;PercentIndels=0	TCAAGACTCGTCCATGCA
	113-2_TR363	8399905	8399949	+	PeriodSize=9;CopyNumber=5.0;PercentMatches=83;PercentIndels=0	GCCCTTCTG
	113-2_TR364	8399906	8399949	+	PeriodSize=18;CopyNumber=2.4;PercentMatches=88;PercentIndels=0	CCCTTCTGGCCCTTCTGC
	113-2_TR365	8445250	8445279	+	PeriodSize=15;CopyNumber=2.0;PercentMatches=93;PercentIndels=0	TTCGGATAGATCGCG
	113-2_TR366	8466587	8466653	+	PeriodSize=13;CopyNumber=5.1;PercentMatches=85;PercentIndels=1	TGGTCGCCAAGGC
	113-2_TR367	8466611	8466653	+	PeriodSize=13;CopyNumber=3.3;PercentMatches=93;PercentIndels=0	GGCTGGTCTTCAA
	113-2_TR368	8466760	8466794	+	PeriodSize=18;CopyNumber=1.9;PercentMatches=88;PercentIndels=0	GTAATAGGCAGGACCGCT
	113-2_TR369	8483040	8483083	+	PeriodSize=21;CopyNumber=2.1;PercentMatches=82;PercentIndels=0	GCCTGGTCGTAATCGCCCATC
	113-2_TR370	8511121	8511201	+	PeriodSize=27;CopyNumber=3.0;PercentMatches=81;PercentIndels=0	TGATTGCGGTGGTCGCGAACGATGGTC
	113-2_TR371	8532486	8532510	+	PeriodSize=13;CopyNumber=1.9;PercentMatches=100;PercentIndels=0	GAGTGCCACACAA
	113-2_TR372	8583247	8583289	+	PeriodSize=22;CopyNumber=2.0;PercentMatches=90;PercentIndels=0	TTGATTTTCGCCTGAGACGACT
	113-2_TR373	8587626	8587658	+	PeriodSize=12;CopyNumber=2.8;PercentMatches=90;PercentIndels=0	CGGACTTGGCCG
	113-2_TR374	8664311	8664345	+	PeriodSize=18;CopyNumber=1.9;PercentMatches=88;PercentIndels=0	TGCCGACGCCGGCGAGGA
	113-2_TR375	8675258	8675303	+	PeriodSize=24;CopyNumber=1.9;PercentMatches=86;PercentIndels=8	CCTGCGGGGCGACCTGGGGCGCGA
	113-2_TR377	8680045	8680114	+	PeriodSize=36;CopyNumber=1.9;PercentMatches=88;PercentIndels=5	ACGCATGCGTCCCGGGCAACGCATGCGTGCCTGGCA
	113-2_TR376	8680059	8680114	+	PeriodSize=18;CopyNumber=3.1;PercentMatches=100;PercentIndels=0	GGCAACGCATGCGTGCCT
	113-2_TR378	8734651	8734699	+	PeriodSize=12;CopyNumber=4.1;PercentMatches=97;PercentIndels=0	CCTGGATAATTT
	113-2_TR379	8763909	8763935	+	PeriodSize=14;CopyNumber=1.9;PercentMatches=100;PercentIndels=0	CTGCCTTGGCCATT
	113-2_TR380	8766185	8766225	+	PeriodSize=21;CopyNumber=2.0;PercentMatches=90;PercentIndels=0	GGCGCTGAACGGAAAGCTGAA
	113-2_TR381	8782919	8782943	+	PeriodSize=12;CopyNumber=2.1;PercentMatches=100;PercentIndels=0	ATCCGCAACGAG
	113-2_TR382	8815704	8815757	+	PeriodSize=15;CopyNumber=3.6;PercentMatches=80;PercentIndels=9	GCTGGTCGCGCTCGCT
	113-2_TR383	8837964	8837997	+	PeriodSize=14;CopyNumber=2.4;PercentMatches=90;PercentIndels=0	GCCTTGACGCTCAT
	113-2_TR384	8857212	8857348	+	PeriodSize=54;CopyNumber=2.5;PercentMatches=90;PercentIndels=3	TGACCGACGAGCATGACTATCTCCTCACTGCCAGCATGGCATCGGCATCGCGA
	113-2_TR385	8865276	8865742	+	PeriodSize=232;CopyNumber=2.0;PercentMatches=97;PercentIndels=0	GGAATTCGTAGCCGCGGCGCCAATGAGTTGGGACACCACTAACCCAACAAACAGTGTCGTCCCGGACAAGCGAAGCTCTCGACAACGCGTAGCGTTGTCCAGAGCGGAGCGCCGATCCGGGATCCATAACCACAGGGAGACGTTTGGCGAAGACTCGGAGTTACCTGCTCACCCTACGACCACTGCCTGGGAGTATGGGTCCCGGGCTCGCTTCGCGCCCCGGGGACGACAGT
	113-2_TR386	8891612	8891644	+	PeriodSize=12;CopyNumber=2.8;PercentMatches=95;PercentIndels=0	AAGCCCGATACT
	113-2_TR387	8923570	8923631	+	PeriodSize=28;CopyNumber=2.2;PercentMatches=85;PercentIndels=2	TGGCCCAGGACCGCTGGCCTTAAGATCCT
	113-2_TR388	8923584	8923632	+	PeriodSize=14;CopyNumber=3.4;PercentMatches=77;PercentIndels=5	TGGCCTAAGATCCT
	113-2_TR389	8936275	8936308	+	PeriodSize=17;CopyNumber=2.0;PercentMatches=100;PercentIndels=0	CCTTGCTTACCTGACCG
