# Supplementary material for: Whole-Genome Sequencing of Bradyrhizobium diazoefficiens 113-2 and Comparative Genomic Analysis Provide Molecular Insights Into Species Specificity and Host Specificity
Source: Front Microbiol. 2020 Nov 16;11:576800. doi: 10.3389/fmicb.2020.576800 (PMC7709874; doi:10.3389/fmicb.2020.576800)
Supplement: Supplementary Table 4 — The annotation information of the B. diazoefficiens 113-2 genome in 11 different databases. [file Table_4.XLSX]

## Sheet: Sheet1
Table S4: The annotation information of the 113-2 genome in 11 different databases.
Gene ID	COG:Identity	COG:E_value	COG:GI_number	COG:Subject_Number	COG:Taxid	COG:Genome_name	COG:Code	COG:Subject_length	COG:Subject_start	COG:Subject_end	COG:Membership_class	COG:COG_id	COG:Anno	COG:Class_id	COG:ClassFunction	GO:GO_number	GO:GO_id; GO_description; GO_class	KEGG:Identity	KEGG:E_value	KEGG:Kegg_geneID	KEGG:Ko_id	KEGG:Ko_name	KEGG:Ko_defi	KEGG:Ko_EC	KEGG:[PATH:Ko_class]Level1--Note | Level2--Note | Level3--Nate;[PATH:Ko_class] Level1--Note | Level2--Note | Level3--Nate;..	NR:Identity	NR:E_value	NR:Subject_id	NR:Subject_description	SWISSPROT:Identity	SWISSPROT:E_value	SWISSPROT:Accession_id	SWISSPROT:Locus_id	SWISSPROT:Description	IPR:IPR_number	IPR:InterPro_entry; InterPro_description	T3SS:Description	T3SS:Score	T3SS:is secreted	PHI:Identity	PHI:E_value	PHI:PHI_id	PHI:Gene_name	PHI:PHI_name	PHI:Pathogen_Species	PHI:Mutant_Phenotype	VFDB:Identity	VFDB:E_value	VFDB:VF_id
113-2GL000001	97.45	0	384214553	YP_005605717.1	1037409	Bradyrhizobium_japonicum_USDA_6_uid158851	Brajap	470	1	470	1	COG0593	Chromosomal replication initiation ATPase DnaA	L	Replication, recombination and repair	6	{GO:0003677; DNA binding; molecular_function} {GO:0003688; DNA replication origin binding; molecular_function} {GO:0005524; ATP binding; molecular_function} {GO:0006270; DNA replication initiation; biological_process} {GO:0006275; regulation of DNA replication; biological_process} {GO:0043565; sequence-specific DNA binding; molecular_function}	100	0	bja:bll0830	K02313	dnaA	chromosomal replication initiator protein	--	[PATH:ko02020] Level1--Environmental Information Processing | Level2--Signal transduction | Level3--Two-component system;[PATH:ko04112] Level1--Cellular Processes | Level2--Cell growth and death | Level3--Cell cycle - Caulobacter	100	0	gi|499396185|ref|WP_011083652.1|	MULTISPECIES: chromosomal replication initiator protein DnaA [Bradyrhizobium]	100	0	Q89W63	DNAA_BRADU	Chromosomal replication initiator protein DnaA OS=Bradyrhizobium diazoefficiens (strain JCM 10833 / IAM 13628 / NBRC 14792 / USDA 110) GN=dnaA PE=3 SV=1	9	{IPR001957; Chromosomal replication control, initiator DnaA} {IPR003593; AAA+ ATPase domain} {IPR010921; Trp repressor/replication initiator} {IPR013159; Chromosomal replication initiator, DnaA C-terminal} {IPR013317; Chromosomal replication initiator protein DnaA} {IPR018312; Chromosomal replication control, initiator DnaA, conserved site} {IPR020591; Chromosomal replication control, initiator D…	NA	NA	NA	NA	NA	NA	NA	NA	NA	NA	NA	NA	NA
113-2GL000002	98.39	0	384214552	YP_005605716.1	1037409	Bradyrhizobium_japonicum_USDA_6_uid158851	Brajap	372	1	372	0	COG0592	DNA polymerase III sliding clamp (beta) subunit, PCNA homolog	L	Replication, recombination and repair	5	{GO:0003677; DNA binding; molecular_function} {GO:0003887; DNA-directed DNA polymerase activity; molecular_function} {GO:0006260; DNA replication; biological_process} {GO:0008408; 3'-5' exonuclease activity; molecular_function} {GO:0009360; DNA polymerase III complex; cellular_component}	100	0	bja:bll0829	K02338	DPO3B, dnaN	DNA polymerase III subunit beta	2.7.7.7	[PATH:ko03440] Level1--Genetic Information Processing | Level2--Replication and repair | Level3--Homologous recombination;[PATH:ko03430] Level1--Genetic Information Processing | Level2--Replication and repair | Level3--Mismatch repair;[PATH:ko03030] Level1--Genetic Information Processing | Level2--Replication and repair | Level3--DNA replication;[PATH:ko00230] Level1--Metabolism | Level2--Nucleot…	100	0	gi|499396184|ref|WP_011083651.1|	MULTISPECIES: DNA polymerase III subunit beta [Bradyrhizobium]	53.49	1e-111	P0CAU5	DPO3B_CAUCR	DNA polymerase III subunit beta OS=Caulobacter crescentus (strain ATCC 19089 / CB15) GN=dnaN PE=3 SV=1	4	{IPR001001; DNA polymerase III, beta chain} {IPR022634; DNA polymerase III, beta chain, N-terminal} {IPR022635; DNA polymerase III, beta chain, C-terminal} {IPR022637; DNA polymerase III, beta chain, central}	NA	NA	NA	NA	NA	NA	NA	NA	NA	NA	NA	NA	NA
113-2GL000004	NA	NA	NA	NA	NA	NA	NA	NA	NA	NA	NA	NA	NA	NA	NA	NA	NA	NA	NA	NA	NA	NA	NA	NA	NA	100	6e-55	gi|806925779|dbj|BAR56781.1|	hypothetical protein NK6_3605 [Bradyrhizobium diazoefficiens]	NA	NA	NA	NA	NA	NA	NA	locus=Chromosome1:3200:3523:-	1	TRUE	NA	NA	NA	NA	NA	NA	NA	NA	NA	NA
113-2GL000003	96.55	0	384214550	YP_005605714.1	1037409	Bradyrhizobium_japonicum_USDA_6_uid158851	Brajap	378	1	378	0	COG1195	Recombinational DNA repair ATPase RecF	L	Replication, recombination and repair	3	{GO:0003697; single-stranded DNA binding; molecular_function} {GO:0005524; ATP binding; molecular_function} {GO:0006281; DNA repair; biological_process}	100	0	bja:bll0827	K03629	recF	DNA replication and repair protein RecF	--	[PATH:ko03440] Level1--Genetic Information Processing | Level2--Replication and repair | Level3--Homologous recombination	100	0	gi|499396182|ref|WP_011083649.1|	MULTISPECIES: DNA replication/repair protein RecF [Bradyrhizobium]	50.27	2e-95	Q8UJ65	RECF_AGRFC	DNA replication and repair protein RecF OS=Agrobacterium fabrum (strain C58 / ATCC 33970) GN=recF PE=3 SV=1	4	{IPR001238; DNA-binding, RecF} {IPR003395; RecF/RecN/SMC, N-terminal} {IPR018078; DNA-binding, RecF, conserved site} {IPR027417; P-loop containing nucleoside triphosphate hydrolase}	NA	NA	NA	NA	NA	NA	NA	NA	NA	NA	NA	NA	NA
113-2GL000005	NA	NA	NA	NA	NA	NA	NA	NA	NA	NA	NA	NA	NA	NA	NA	NA	NA	NA	NA	NA	NA	NA	NA	NA	NA	100	8e-125	gi|27349075|dbj|BAC46091.1|	bll0826 [Bradyrhizobium diazoefficiens USDA 110]	NA	NA	NA	NA	NA	NA	NA	NA	NA	NA	NA	NA	NA	NA	NA	NA	NA	NA	NA	NA
113-2GL000006	NA	NA	NA	NA	NA	NA	NA	NA	NA	NA	NA	NA	NA	NA	NA	NA	NA	NA	NA	NA	NA	NA	NA	NA	NA	100	0	gi|27349074|dbj|BAC46090.1|	bll0825 [Bradyrhizobium diazoefficiens USDA 110]	NA	NA	NA	NA	NA	NA	NA	NA	NA	NA	NA	NA	NA	NA	NA	NA	NA	NA	NA	NA
113-2GL000007	NA	NA	NA	NA	NA	NA	NA	NA	NA	NA	NA	NA	NA	NA	NA	NA	NA	NA	NA	NA	NA	NA	NA	NA	NA	100	1e-129	gi|27349073|dbj|BAC46089.1|	bll0824 [Bradyrhizobium diazoefficiens USDA 110]	NA	NA	NA	NA	NA	NA	NA	NA	NA	NA	NA	NA	NA	NA	NA	NA	NA	NA	NA	NA
113-2GL000008	94.33	0	384214546	YP_005605710.1	1037409	Bradyrhizobium_japonicum_USDA_6_uid158851	Brajap	811	653	811	3	COG0187	DNA gyrase/topoisomerase IV, subunit B	L	Replication, recombination and repair	5	{GO:0003677; DNA binding; molecular_function} {GO:0003918; DNA topoisomerase type II (ATP-hydrolyzing) activity; molecular_function} {GO:0005524; ATP binding; molecular_function} {GO:0005694; chromosome; cellular_component} {GO:0006265; DNA topological change; biological_process}	100	0	bja:bll0823	K02470	gyrB	DNA gyrase subunit B	5.99.1.3	--	100	0	gi|499396178|ref|WP_011083645.1|	MULTISPECIES: DNA gyrase subunit B [Bradyrhizobium]	63.24	0	P0CAX1	GYRB_CAUCR	DNA gyrase subunit B OS=Caulobacter crescentus (strain ATCC 19089 / CB15) GN=gyrB PE=3 SV=1	12	{IPR000565; DNA topoisomerase, type IIA, subunit B} {IPR001241; DNA topoisomerase, type IIA} {IPR002288; DNA gyrase B subunit, C-terminal} {IPR003594; Histidine kinase-like ATPase, C-terminal domain} {IPR006171; Toprim domain} {IPR011557; DNA gyrase, subunit B} {IPR013506; DNA topoisomerase, type IIA, subunit B, domain 2} {IPR013759; DNA topoisomerase, type IIA, central domain} {IPR013760; DNA to…	locus=Chromosome1:8876:11311:+	1	TRUE	NA	NA	NA	NA	NA	NA	NA	NA	NA	NA
113-2GL000010	NA	NA	NA	NA	NA	NA	NA	NA	NA	NA	NA	NA	NA	NA	NA	NA	NA	NA	NA	NA	NA	NA	NA	NA	NA	95.65	8e-29	gi|806925786|dbj|BAR56788.1|	hypothetical protein NK6_3612 [Bradyrhizobium diazoefficiens]	NA	NA	NA	NA	NA	NA	NA	NA	NA	NA	NA	NA	NA	NA	NA	NA	NA	NA	NA	NA
113-2GL000009	97.21	0	384214544	YP_005605708.1	1037409	Bradyrhizobium_japonicum_USDA_6_uid158851	Brajap	431	1	431	0	COG0766	UDP-N-acetylglucosamine enolpyruvyl transferase	M	Cell wall/membrane/envelope biogenesis	4	{GO:0003824; catalytic activity; molecular_function} {GO:0008760; UDP-N-acetylglucosamine 1-carboxyvinyltransferase activity; molecular_function} {GO:0016765; transferase activity, transferring alkyl or aryl (other than methyl) groups; molecular_function} {GO:0019277; UDP-N-acetylgalactosamine biosynthetic process; biological_process}	100	0	bja:bll0822	K00790	murA	UDP-N-acetylglucosamine 1-carboxyvinyltransferase	2.5.1.7	[PATH:ko00550] Level1--Metabolism | Level2--Glycan biosynthesis and metabolism | Level3--Peptidoglycan biosynthesis;[PATH:ko00520] Level1--Metabolism | Level2--Carbohydrate metabolism | Level3--Amino sugar and nucleotide sugar metabolism;[PATH:ko01100] Level1--Metabolism | Level2--Global and overview maps | Level3--Metabolic pathways	99.77	0	gi|654714813|ref|WP_028172548.1|	MULTISPECIES: UDP-N-acetylglucosamine 1-carboxyvinyltransferase [Bradyrhizobium]	100	0	Q89W71	MURA_BRADU	UDP-N-acetylglucosamine 1-carboxyvinyltransferase OS=Bradyrhizobium diazoefficiens (strain JCM 10833 / IAM 13628 / NBRC 14792 / USDA 110) GN=murA PE=3 SV=1	3	{IPR001986; Enolpyruvate transferase domain} {IPR005750; UDP-N-acetylglucosamine 1-carboxyvinyltransferase} {IPR013792; RNA 3'-terminal phosphate cyclase/enolpyruvate transferase, alpha/beta}	locus=Chromosome1:11605:12900:+	1	TRUE	NA	NA	NA	NA	NA	NA	NA	NA	NA	NA
113-2GL000012	NA	NA	NA	NA	NA	NA	NA	NA	NA	NA	NA	NA	NA	NA	NA	NA	NA	NA	NA	NA	NA	NA	NA	NA	NA	95.89	2e-28	gi|806925788|dbj|BAR56790.1|	hypothetical protein NK6_3614 [Bradyrhizobium diazoefficiens]	NA	NA	NA	NA	NA	NA	NA	NA	NA	NA	NA	NA	NA	NA	NA	NA	NA	NA	NA	NA
113-2GL000011	92.24	0	384214543	YP_005605707.1	1037409	Bradyrhizobium_japonicum_USDA_6_uid158851	Brajap	476	1	476	0	COG0534	Na+-driven multidrug efflux pump	V	Defense mechanisms	5	{GO:0006855; drug transmembrane transport; biological_process} {GO:0015238; drug transmembrane transporter activity; molecular_function} {GO:0015297; antiporter activity; molecular_function} {GO:0016020; membrane; cellular_component} {GO:0055085; transmembrane transport; biological_process}	100	0	bja:bll0821	K03327	TC.MATE, SLC47A, norM, mdtK, dinF	multidrug resistance protein, MATE family	--	--	100	0	gi|499396176|ref|WP_011083643.1|	multidrug resistance protein NorM [Bradyrhizobium diazoefficiens]	100	0	Q89W72	NORM_BRADU	Probable multidrug resistance protein NorM OS=Bradyrhizobium diazoefficiens (strain JCM 10833 / IAM 13628 / NBRC 14792 / USDA 110) GN=norM PE=3 SV=1	1	{IPR002528; Multi antimicrobial extrusion protein}	locus=Chromosome1:13121:14521:+	1	TRUE	NA	NA	NA	NA	NA	NA	NA	NA	NA	NA
113-2GL000013	NA	NA	NA	NA	NA	NA	NA	NA	NA	NA	NA	NA	NA	NA	NA	NA	NA	NA	NA	NA	NA	NA	NA	NA	NA	100	6e-89	gi|27349069|dbj|BAC46085.1|	bll0820 [Bradyrhizobium diazoefficiens USDA 110]	NA	NA	NA	NA	NA	1	{IPR021295; Protein of unknown function DUF2867}	NA	NA	NA	NA	NA	NA	NA	NA	NA	NA	NA	NA	NA
113-2GL000014	96.3	3e-119	384214542	YP_005605706.1	1037409	Bradyrhizobium_japonicum_USDA_6_uid158851	Brajap	218	1	218	0	COG3917	2-hydroxychromene-2-carboxylate isomerase	Q	Secondary metabolites biosynthesis, transport and catabolism	1	{GO:0015035; protein disulfide oxidoreductase activity; molecular_function}	NA	NA	NA	NA	NA	NA	NA	NA	100	8e-124	gi|499396174|ref|WP_011083641.1|	MULTISPECIES: DSBA oxidoreductase [Bradyrhizobium]	NA	NA	NA	NA	NA	3	{IPR001853; DSBA-like thioredoxin domain} {IPR012336; Thioredoxin-like fold} {IPR014440; HCCA isomerase/glutathione S-transferase kappa}	NA	NA	NA	NA	NA	NA	NA	NA	NA	NA	NA	NA	NA
113-2GL000015	NA	NA	NA	NA	NA	NA	NA	NA	NA	NA	NA	NA	NA	NA	NA	NA	NA	NA	NA	NA	NA	NA	NA	NA	NA	100	3e-120	gi|27349067|dbj|BAC46083.1|	bll0818 [Bradyrhizobium diazoefficiens USDA 110]	NA	NA	NA	NA	NA	NA	NA	NA	NA	NA	NA	NA	NA	NA	NA	NA	NA	NA	NA	NA
113-2GL000016	94.01	4e-169	384214540	YP_005605704.1	1037409	Bradyrhizobium_japonicum_USDA_6_uid158851	Brajap	352	1	352	3	COG4129	Uncharacterized membrane protein YgaE, UPF0421/DUF939 family	S	Function unknown	2	{GO:0005886; plasma membrane; cellular_component} {GO:0006810; transport; biological_process}	NA	NA	NA	NA	NA	NA	NA	NA	100	0	gi|499396172|ref|WP_011083639.1|	MULTISPECIES: membrane protein [Bradyrhizobium]	NA	NA	NA	NA	NA	1	{IPR006726; Para-hydroxybenzoic acid efflux pump subunit AaeB/fusaric acid resistance protein}	NA	NA	NA	NA	NA	NA	NA	NA	NA	NA	NA	NA	NA
113-2GL000017	97.8	0	384214539	YP_005605703.1	1037409	Bradyrhizobium_japonicum_USDA_6_uid158851	Brajap	455	1	455	0	COG2079	2-methylcitrate dehydratase PrpD	G	Carbohydrate transport and metabolism	1	{GO:0016829; lyase activity; molecular_function}	NA	NA	NA	NA	NA	NA	NA	NA	100	0	gi|499396171|ref|WP_011083638.1|	MULTISPECIES: 2-methylcitrate dehydratase [Bradyrhizobium]	NA	NA	NA	NA	NA	1	{IPR005656; MmgE/PrpD}	NA	NA	NA	NA	NA	NA	NA	NA	NA	NA	NA	NA	NA
113-2GL000018	85.47	0	384214538	YP_005605702.1	1037409	Bradyrhizobium_japonicum_USDA_6_uid158851	Brajap	475	1	475	1	COG1680	CubicO group peptidase, beta-lactamase class C family	V	Defense mechanisms	NA	NA	NA	NA	NA	NA	NA	NA	NA	NA	100	0	gi|499396170|ref|WP_011083637.1|	MULTISPECIES: serine hydrolase [Bradyrhizobium]	NA	NA	NA	NA	NA	2	{IPR001466; Beta-lactamase-related} {IPR012338; Beta-lactamase/transpeptidase-like}	NA	NA	NA	NA	NA	NA	NA	NA	NA	NA	NA	NA	NA
113-2GL000019	86.72	6e-172	384214537	YP_005605701.1	1037409	Bradyrhizobium_japonicum_USDA_6_uid158851	Brajap	354	1	354	1	COG2207	AraC-type DNA-binding domain and AraC-containing proteins	K	Transcription	4	{GO:0003677; DNA binding; molecular_function} {GO:0003700; transcription factor activity, sequence-specific DNA binding; molecular_function} {GO:0006355; regulation of transcription, DNA-templated; biological_process} {GO:0043565; sequence-specific DNA binding; molecular_function}	NA	NA	NA	NA	NA	NA	NA	NA	100	0	gi|499396169|ref|WP_011083636.1|	MULTISPECIES: transcriptional regulator [Bradyrhizobium]	NA	NA	NA	NA	NA	5	{IPR009057; Homeodomain-like} {IPR016981; Transcription regulator, AraC, predicted} {IPR018060; DNA binding HTH domain, AraC-type} {IPR018062; HTH domain AraC-type, conserved site} {IPR020449; Transcription regulator HTH, AraC- type}	NA	NA	NA	NA	NA	NA	NA	NA	NA	NA	NA	NA	NA
113-2GL000022	NA	NA	NA	NA	NA	NA	NA	NA	NA	NA	NA	NA	NA	NA	NA	NA	NA	NA	NA	NA	NA	NA	NA	NA	NA	98.08	4e-23	gi|806925799|dbj|BAR56801.1|	hypothetical protein NK6_3625 [Bradyrhizobium diazoefficiens]	NA	NA	NA	NA	NA	NA	NA	NA	NA	NA	NA	NA	NA	NA	NA	NA	NA	NA	NA	NA
113-2GL000020	98.03	2e-175	384214535	YP_005605699.1	1037409	Bradyrhizobium_japonicum_USDA_6_uid158851	Brajap	305	1	305	0	COG1741	Redox-sensitive bicupin YhaK, pirin superfamily	R	General function prediction only	NA	NA	100	1e-177	bja:bll0813	K06911	K06911	uncharacterized protein	--	--	100	5e-178	gi|27349062|dbj|BAC46078.1|	bll0813 [Bradyrhizobium diazoefficiens USDA 110]	49.66	1e-67	P58114	Y3178_CAUCR	Pirin-like protein CC_3178 OS=Caulobacter crescentus (strain ATCC 19089 / CB15) GN=CC_3178 PE=3 SV=1	5	{IPR003829; Pirin, N-terminal domain} {IPR008778; Pirin, C-terminal domain} {IPR011051; RmlC-like cupin domain} {IPR012093; Pirin} {IPR014710; RmlC-like jelly roll fold}	NA	NA	NA	NA	NA	NA	NA	NA	NA	NA	NA	NA	NA
113-2GL000021	96.05	4e-170	384214534	YP_005605698.1	1037409	Bradyrhizobium_japonicum_USDA_6_uid158851	Brajap	304	1	304	0	COG0152	Phosphoribosylaminoimidazole-succinocarboxamide synthase	F	Nucleotide transport and metabolism	3	{GO:0004639; phosphoribosylaminoimidazolesuccinocarboxamide synthase activity; molecular_function} {GO:0005524; ATP binding; molecular_function} {GO:0006164; purine nucleotide biosynthetic process; biological_process}	100	9e-176	bja:bll0812	K01923	purC	phosphoribosylaminoimidazole-succinocarboxamide synthase	6.3.2.6	[PATH:ko00230] Level1--Metabolism | Level2--Nucleotide metabolism | Level3--Purine metabolism;[PATH:ko01130] Level1--Metabolism | Level2--Global and overview maps | Level3--Biosynthesis of antibiotics;[PATH:ko01100] Level1--Metabolism | Level2--Global and overview maps | Level3--Metabolic pathways;[PATH:ko01110] Level1--Metabolism | Level2--Global and overview maps | Level3--Biosynthesis of secon…	99.37	0	gi|694285956|gb|KGJ65251.1|	putative Phosphoribosylaminoimidazole-succinocarbox amide synthase [Bradyrhizobium diazoefficiens SEMIA 5080]	100	2e-176	Q89W81	PUR72_BRADU	Putative phosphoribosylaminoimidazole-succinocarboxamide synthase B OS=Bradyrhizobium diazoefficiens (strain JCM 10833 / IAM 13628 / NBRC 14792 / USDA 110) GN=purC2 PE=3 SV=1	4	{IPR001636; Phosphoribosylaminoimidazole-succinocarboxamide synthase} {IPR013816; ATP-grasp fold, subdomain 2} {IPR018236; SAICAR synthetase, conserved site} {IPR028923; SAICAR synthetase/ADE2, N-terminal}	NA	NA	NA	NA	NA	NA	NA	NA	NA	NA	47.24	5e-71	VFG009331
113-2GL000023	NA	NA	NA	NA	NA	NA	NA	NA	NA	NA	NA	NA	NA	NA	NA	6	{GO:0008271; secondary active sulfate transmembrane transporter activity; molecular_function} {GO:0008272; sulfate transport; biological_process} {GO:0015116; sulfate transmembrane transporter activity; molecular_function} {GO:0016020; membrane; cellular_component} {GO:0016021; integral component of membrane; cellular_component} {GO:0055085; transmembrane transport; biological_process}	99.86	0	bja:bll0811	K03321	TC.SULP	sulfate permease, SulP family	--	--	99.86	0	gi|499396166|ref|WP_011083633.1|	MULTISPECIES: sulfate permease [Bradyrhizobium]	NA	NA	NA	NA	NA	7	{IPR000595; Cyclic nucleotide-binding domain} {IPR001902; SLC26A/SulP transporter} {IPR002645; STAS domain} {IPR011547; SLC26A/SulP transporter domain} {IPR014710; RmlC-like jelly roll fold} {IPR018488; Cyclic nucleotide-binding, conserved site} {IPR018490; Cyclic nucleotide-binding-like}	NA	NA	NA	NA	NA	NA	NA	NA	NA	NA	NA	NA	NA
113-2GL000024	NA	NA	NA	NA	NA	NA	NA	NA	NA	NA	NA	NA	NA	NA	NA	NA	NA	NA	NA	NA	NA	NA	NA	NA	NA	100	1e-80	gi|694285954|gb|KGJ65249.1|	hypothetical protein BJA5080_01894 [Bradyrhizobium diazoefficiens SEMIA 5080]	NA	NA	NA	NA	NA	NA	NA	NA	NA	NA	NA	NA	NA	NA	NA	NA	NA	NA	NA	NA
113-2GL000025	97.99	0	384214530	YP_005605694.1	1037409	Bradyrhizobium_japonicum_USDA_6_uid158851	Brajap	497	1	497	0	COG1012	Acyl-CoA reductase or other NAD-dependent aldehyde dehydrogenase	C	Energy production and conversion	6	{GO:0008152; metabolic process; biological_process} {GO:0009013; succinate-semialdehyde dehydrogenase [NAD(P)+] activity; molecular_function} {GO:0009450; gamma-aminobutyric acid catabolic process; biological_process} {GO:0016491; oxidoreductase activity; molecular_function} {GO:0016620; oxidoreductase activity, acting on the aldehyde or oxo group of donors, NAD or NADP as acceptor; molecular_fun…	100	0	bja:blr0807	K00135	gabD	succinate-semialdehyde dehydrogenase / glutarate-semialdehyde dehydrogenase	1.2.1.16 1.2.1.79 1.2.1.20	[PATH:ko00310] Level1--Metabolism | Level2--Amino acid metabolism | Level3--Lysine degradation;[PATH:ko00250] Level1--Metabolism | Level2--Amino acid metabolism | Level3--Alanine, aspartate and glutamate metabolism;[PATH:ko01120] Level1--Metabolism | Level2--Global and overview maps | Level3--Microbial metabolism in diverse environments;[PATH:ko00350] Level1--Metabolism | Level2--Amino acid metab…	100	0	gi|499396162|ref|WP_011083629.1|	MULTISPECIES: NAD-dependent succinate-semialdehyde dehydrogenase [Bradyrhizobium]						7	{IPR010102; Succinate semialdehyde dehydrogenase} {IPR015590; Aldehyde dehydrogenase domain} {IPR016160; Aldehyde dehydrogenase, cysteine active site} {IPR016161; Aldehyde/histidinol dehydrogenase} {IPR016162; Aldehyde dehydrogenase N-terminal domain} {IPR016163; Aldehyde dehydrogenase, C-terminal} {IPR029510; Aldehyde dehydrogenase, glutamic acid active site}				54.45	8e-149	PHI:3914	Sdh1	Q0V515	Parastagonospora_nodorum	reduced_virulence
113-2GL000026	NA	NA	NA	NA	NA	NA	NA	NA	NA	NA	NA	NA	NA	NA	NA	NA	NA	NA	NA	NA	NA	NA	NA	NA	NA	100	3e-56	gi|27349055|dbj|BAC46071.1|	blr0806 [Bradyrhizobium diazoefficiens USDA 110]	NA	NA	NA	NA	NA	NA	NA	locus=Chromosome1:29743:30063:-	1	TRUE	NA	NA	NA	NA	NA	NA	NA	NA	NA	NA
113-2GL000027	87.66	0	384214528	YP_005605692.1	1037409	Bradyrhizobium_japonicum_USDA_6_uid158851	Brajap	397	1	397	1	COG1680	CubicO group peptidase, beta-lactamase class C family	V	Defense mechanisms	NA	NA	47.3	1e-97	rxy:Rxyl_2104	K18372	acmB	methyl acetate hydrolase	3.1.1.-	[PATH:ko00640] Level1--Metabolism | Level2--Carbohydrate metabolism | Level3--Propanoate metabolism	100	0	gi|499396160|ref|WP_011083627.1|	1,4-butanediol diacrylate esterase [Bradyrhizobium diazoefficiens]	NA	NA	NA	NA	NA	2	{IPR001466; Beta-lactamase-related} {IPR012338; Beta-lactamase/transpeptidase-like}	NA	NA	NA	NA	NA	NA	NA	NA	NA	NA	NA	NA	NA
113-2GL000028	94.58	0	384214526	YP_005605690.1	1037409	Bradyrhizobium_japonicum_USDA_6_uid158851	Brajap	333	1	333	0	COG0524	Sugar or nucleoside kinase, ribokinase family	G	Carbohydrate transport and metabolism	1	{GO:0016773; phosphotransferase activity, alcohol group as acceptor; molecular_function}	79.58	2e-152	bbt:BBta_0036	K00856	E2.7.1.20, ADK	adenosine kinase	2.7.1.20	[PATH:ko00230] Level1--Metabolism | Level2--Nucleotide metabolism | Level3--Purine metabolism;[PATH:ko01100] Level1--Metabolism | Level2--Global and overview maps | Level3--Metabolic pathways	100	0	gi|499396159|ref|WP_011083626.1|	MULTISPECIES: carbohydrate kinase [Bradyrhizobium]	NA	NA	NA	NA	NA	3	{IPR002173; Carbohydrate/puine kinase, PfkB, conserved site} {IPR011611; Carbohydrate kinase PfkB} {IPR029056; Ribokinase-like}	NA	NA	NA	NA	NA	NA	NA	NA	NA	NA	NA	NA	NA
113-2GL000029	91.57	0	384214525	YP_005605689.1	1037409	Bradyrhizobium_japonicum_USDA_6_uid158851	Brajap	516	1	516	0	COG0728	Peptidoglycan biosynthesis protein MviN/MurJ, putative lipid II flippase	M	Cell wall/membrane/envelope biogenesis	NA	NA	100	0	bja:bll0803	K03980	murJ, mviN	putative peptidoglycan lipid II flippase	--	[PATH:ko00550] Level1--Metabolism | Level2--Glycan biosynthesis and metabolism | Level3--Peptidoglycan biosynthesis	98.55	0	gi|694285948|gb|KGJ65243.1|	putative Virulence factor mviN [Bradyrhizobium diazoefficiens SEMIA 5080]	NA	NA	NA	NA	NA	1	{IPR004268; Peptidoglycan biosynthesis protein MurJ}	NA	NA	NA	NA	NA	NA	NA	NA	NA	NA	NA	NA	NA
113-2GL000032	NA	NA	NA	NA	NA	NA	NA	NA	NA	NA	NA	NA	NA	NA	NA	NA	NA	NA	NA	NA	NA	NA	NA	NA	NA	NA	NA	NA	NA	NA	NA	NA	NA	NA	NA	NA	NA	NA	NA	NA	NA	NA	NA	NA	NA	NA	NA	NA	NA
113-2GL000030	95.21	0	384214524	YP_005605688.1	1037409	Bradyrhizobium_japonicum_USDA_6_uid158851	Brajap	350	1	350	0	COG0180	Tryptophanyl-tRNA synthetase	J	Translation, ribosomal structure and biogenesis	7	{GO:0000166; nucleotide binding; molecular_function} {GO:0004812; aminoacyl-tRNA ligase activity; molecular_function} {GO:0004830; tryptophan-tRNA ligase activity; molecular_function} {GO:0005524; ATP binding; molecular_function} {GO:0005737; cytoplasm; cellular_component} {GO:0006418; tRNA aminoacylation for protein translation; biological_process} {GO:0006436; tryptophanyl-tRNA aminoacylation; …	99.7	0	bja:bll0802	K01867	WARS, trpS	tryptophanyl-tRNA synthetase	6.1.1.2	[PATH:ko00970] Level1--Genetic Information Processing | Level2--Translation | Level3--Aminoacyl-tRNA biosynthesis	99.7	0	gi|499396157|ref|WP_011083624.1|	MULTISPECIES: tryptophan--tRNA ligase [Bradyrhizobium]	99.7	0	Q89W91	SYW_BRADU	Tryptophan--tRNA ligase OS=Bradyrhizobium diazoefficiens (strain JCM 10833 / IAM 13628 / NBRC 14792 / USDA 110) GN=trpS PE=3 SV=1	4	{IPR002305; Aminoacyl-tRNA synthetase, class Ic} {IPR002306; Tryptophan-tRNA ligase} {IPR014729; Rossmann-like alpha/beta/alpha sandwich fold} {IPR024109; Tryptophan-tRNA ligase, bacterial-type}	NA	NA	NA	NA	NA	NA	NA	NA	NA	NA	NA	NA	NA
113-2GL000031	69.51	2e-61	92115648	YP_575377.1	323097	Nitrobacter_hamburgensis_X14_uid58293	Nitham	164	1	164	0	COG0589	Nucleotide-binding universal stress protein, UspA family	T	Signal transduction mechanisms	1	{GO:0006950; response to stress; biological_process}	NA	NA	NA	NA	NA	NA	NA	NA	100	3e-89	gi|742510239|ref|WP_038965167.1|	universal stress protein UspA [Bradyrhizobium sp. CCBAU 41267]	NA	NA	NA	NA	NA	2	{IPR006016; UspA} {IPR014729; Rossmann-like alpha/beta/alpha sandwich fold}	NA	NA	NA	NA	NA	NA	NA	NA	NA	NA	NA	NA	NA
113-2GL000033	97.35	6e-105	384214522	YP_005605686.1	1037409	Bradyrhizobium_japonicum_USDA_6_uid158851	Brajap	189	1	189	1	COG0694	Fe-S cluster biogenesis protein NfuA, 4Fe-4S-binding domain	O	Posttranslational modification, protein turnover, chaperones	3	{GO:0005506; iron ion binding; molecular_function} {GO:0016226; iron-sulfur cluster assembly; biological_process} {GO:0051536; iron-sulfur cluster binding; molecular_function}	NA	NA	NA	NA	NA	NA	NA	NA	100	7e-108	gi|499396155|ref|WP_011083622.1|	MULTISPECIES: iron transporter [Bradyrhizobium]	49.19	6e-48	Q9UMS0	NFU1_HUMAN	NFU1 iron-sulfur cluster scaffold homolog, mitochondrial OS=Homo sapiens GN=NFU1 PE=1 SV=2	3	{IPR001075; NIF system FeS cluster assembly, NifU, C-terminal} {IPR014824; Scaffold protein Nfu/NifU, N-terminal} {IPR017065; NFU1 iron-sulfur cluster scaffold homologue}	NA	NA	NA	NA	NA	NA	NA	NA	NA	NA	NA	NA	NA
113-2GL000034	91.63	6e-109	384214520	YP_005605684.1	1037409	Bradyrhizobium_japonicum_USDA_6_uid158851	Brajap	231	1	231	1	COG1214	tRNA A37 threonylcarbamoyladenosine modification protein TsaB	J	Translation, ribosomal structure and biogenesis	1	{GO:0002949; tRNA threonylcarbamoyladenosine modification; biological_process}	100	6e-127	bja:bll0799	K14742	tsaB	tRNA threonylcarbamoyladenosine biosynthesis protein TsaB	--	--	100	2e-127	gi|499396154|ref|WP_011083621.1|	MULTISPECIES: tRNA threonylcarbamoyladenosine biosynthesis protein TsaB [Bradyrhizobium]						2	{IPR000905; Gcp-like domain} {IPR022496; tRNA threonylcarbamoyl adenosine modification protein YeaZ}				40.8	2e-19	PHI:6870	yeaZ	A0A165G9C3	Vibrio_harveyi	reduced_virulence
113-2GL000035	91.3	9e-81	384214519	YP_005605683.1	1037409	Bradyrhizobium_japonicum_USDA_6_uid158851	Brajap	161	1	161	0	COG0456	Ribosomal protein S18 acetylase RimI and related acetyltransferases	J	Translation, ribosomal structure and biogenesis	3	{GO:0006474; N-terminal protein amino acid acetylation; biological_process} {GO:0008080; N-acetyltransferase activity; molecular_function} {GO:0016407; acetyltransferase activity; molecular_function}	100	2e-88	bja:bll0798	K03789	rimI	ribosomal-protein-alanine N-acetyltransferase	2.3.1.128	--	100	8e-89	gi|499396153|ref|WP_011083620.1|	ribosomal-protein-alanine N-acetyltransferase RimI [Bradyrhizobium diazoefficiens]	NA	NA	NA	NA	NA	3	{IPR000182; GNAT domain} {IPR006464; Ribosomal-protein-alanine acetyltransferase} {IPR016181; Acyl-CoA N-acyltransferase}	NA	NA	NA	NA	NA	NA	NA	NA	NA	NA	NA	NA	NA
113-2GL000036	97.35	1e-81	384214518	YP_005605682.1	1037409	Bradyrhizobium_japonicum_USDA_6_uid158851	Brajap	151	1	151	0	COG0735	Fe2+ or Zn2+ uptake regulation protein	P	Inorganic ion transport and metabolism	2	{GO:0003700; transcription factor activity, sequence-specific DNA binding; molecular_function} {GO:0006355; regulation of transcription, DNA-templated; biological_process}	100	6e-83	bja:bll0797	K03711	fur	Fur family transcriptional regulator, ferric uptake regulator	--	--	100	1e-83	gi|499396152|ref|WP_011083619.1|	MULTISPECIES: transcriptional repressor [Bradyrhizobium]						2	{IPR002481; Ferric-uptake regulator} {IPR011991; Winged helix-turn-helix DNA-binding domain}				44.54	3e-23	PHI:4887	Fur	P0A9A9	Escherichia_coli	unaffected_pathogenicity__reduced_virulence
113-2GL000037	92.48	3e-120	384214517	YP_005605681.1	1037409	Bradyrhizobium_japonicum_USDA_6_uid158851	Brajap	226	1	226	0	COG0637	Beta-phosphoglucomutase or related phosphatase, HAD superfamily	GR	Carbohydrate transport and metabolism;General function prediction only	2	{GO:0008152; metabolic process; biological_process} {GO:0016787; hydrolase activity; molecular_function}	44.59	1e-42	bme:BMEII0327	K01091	gph	phosphoglycolate phosphatase	3.1.3.18	[PATH:ko01130] Level1--Metabolism | Level2--Global and overview maps | Level3--Biosynthesis of antibiotics;[PATH:ko01100] Level1--Metabolism | Level2--Global and overview maps | Level3--Metabolic pathways;[PATH:ko01110] Level1--Metabolism | Level2--Global and overview maps | Level3--Biosynthesis of secondary metabolites;[PATH:ko00630] Level1--Metabolism | Level2--Carbohydrate metabolism | Level3-…	100	7e-128	gi|499396151|ref|WP_011083618.1|	haloacid dehalogenase [Bradyrhizobium diazoefficiens]	NA	NA	NA	NA	NA	3	{IPR006439; HAD hydrolase, subfamily IA} {IPR023198; Phosphoglycolate phosphatase, domain 2} {IPR023214; HAD-like domain}	NA	NA	NA	NA	NA	NA	NA	NA	NA	NA	NA	NA	NA
113-2GL000038	96.3	0	384214516	YP_005605680.1	1037409	Bradyrhizobium_japonicum_USDA_6_uid158851	Brajap	464	1	464	0	COG0621	tRNA A37 methylthiotransferase MiaB	J	Translation, ribosomal structure and biogenesis	8	{GO:0003824; catalytic activity; molecular_function} {GO:0005737; cytoplasm; cellular_component} {GO:0006400; tRNA modification; biological_process} {GO:0009451; RNA modification; biological_process} {GO:0016740; transferase activity; molecular_function} {GO:0043412; macromolecule modification; biological_process} {GO:0051536; iron-sulfur cluster binding; molecular_function} {GO:0051539; 4 iron, …	100	0	bja:bll0795	K06168	miaB	tRNA-2-methylthio-N6-dimethylallyladenosine synthase	2.8.4.3	--	100	0	gi|499396150|ref|WP_011083617.1|	MULTISPECIES: tRNA-2-methylthio-N(6)-dimethylallyladenosine synthase [Bradyrhizobium]	100	0	Q89W97	MIAB_BRADU	tRNA-2-methylthio-N(6)-dimethylallyladenosine synthase OS=Bradyrhizobium diazoefficiens (strain JCM 10833 / IAM 13628 / NBRC 14792 / USDA 110) GN=miaB PE=3 SV=1	9	{IPR002792; TRAM domain} {IPR005839; Methylthiotransferase} {IPR006463; tRNA-2-methylthio-N(6)-dimethylallyladenosine synthase MiaB} {IPR006638; Elongator protein 3/MiaB/NifB} {IPR007197; Radical SAM} {IPR013848; Methylthiotransferase, N-terminal} {IPR020612; Methylthiotransferase, conserved site} {IPR023404; Radical SAM, alpha/beta horseshoe} {IPR023970; Methylthiotransferase/radical SAM-type pr…	NA	NA	NA	NA	NA	NA	NA	NA	NA	NA	NA	NA	NA
113-2GL000039	98.19	0	384214515	YP_005605679.1	1037409	Bradyrhizobium_japonicum_USDA_6_uid158851	Brajap	331	1	331	0	COG1702	Phosphate starvation-inducible protein PhoH, predicted ATPase	T	Signal transduction mechanisms	2	{GO:0003723; RNA binding; molecular_function} {GO:0005524; ATP binding; molecular_function}	100	0	bja:bll0794	K06217	phoH, phoL	phosphate starvation-inducible protein PhoH and related proteins	--	--	100	0	gi|499396149|ref|WP_011083616.1|	MULTISPECIES: phosphate starvation protein PhoH [Bradyrhizobium]	49.67	2e-76	P46343	PHOL_BACSU	PhoH-like protein OS=Bacillus subtilis (strain 168) GN=phoH PE=3 SV=3	3	{IPR003714; PhoH-like protein} {IPR004088; K Homology domain, type 1} {IPR027417; P-loop containing nucleoside triphosphate hydrolase}	NA	NA	NA	NA	NA	NA	NA	NA	NA	NA	NA	NA	NA
113-2GL000040	95.68	2e-86	384214514	YP_005605678.1	1037409	Bradyrhizobium_japonicum_USDA_6_uid158851	Brajap	162	1	162	0	COG0319	ssRNA-specific RNase YbeY, 16S rRNA maturation enzyme	J	Translation, ribosomal structure and biogenesis	2	{GO:0004222; metalloendopeptidase activity; molecular_function} {GO:0006364; rRNA processing; biological_process}	100	3e-90	bja:bll0793	K07042	ybeY, yqfG	probable rRNA maturation factor	--	--	100	1e-90	gi|499396148|ref|WP_011083615.1|	endoribonuclease YbeY [Bradyrhizobium diazoefficiens]						3	{IPR002036; Endoribonuclease YbeY} {IPR020549; Endoribonuclease YbeY, conserved site} {IPR023091; Metalloprotease catalytic domain, predicted}				52.94	3e-29	PHI:3059	YbeY	Q9KTE2	Vibrio_cholerae	loss_of_pathogenicity
113-2GL000041	95.97	0	384214513	YP_005605677.1	1037409	Bradyrhizobium_japonicum_USDA_6_uid158851	Brajap	381	1	381	2	COG1253	Hemolysin or related protein, contains CBS domains	R	General function prediction only	4	{GO:0003824; catalytic activity; molecular_function} {GO:0016614; oxidoreductase activity, acting on CH-OH group of donors; molecular_function} {GO:0050660; flavin adenine dinucleotide binding; molecular_function} {GO:0055114; oxidation-reduction process; biological_process}	78.49	3e-159	rpe:RPE_0203	K06189	corC	magnesium and cobalt transporter	--	--	100	0	gi|654714790|ref|WP_028172525.1|	MULTISPECIES: DNA-binding protein [Bradyrhizobium]	NA	NA	NA	NA	NA	4	{IPR000644; CBS domain} {IPR005170; Transporter-associated domain} {IPR016166; FAD-binding, type 2} {IPR016169; CO dehydrogenase flavoprotein-like, FAD-binding, subdomain 2}	locus=Chromosome1:42760:43878:+	1	TRUE	NA	NA	NA	NA	NA	NA	NA	NA	NA	NA
113-2GL000042	93.85	0	384214512	YP_005605676.1	1037409	Bradyrhizobium_japonicum_USDA_6_uid158851	Brajap	537	1	537	0	COG0815	Apolipoprotein N-acyltransferase	M	Cell wall/membrane/envelope biogenesis	5	{GO:0006807; nitrogen compound metabolic process; biological_process} {GO:0016021; integral component of membrane; cellular_component} {GO:0016410; N-acyltransferase activity; molecular_function} {GO:0016810; hydrolase activity, acting on carbon-nitrogen (but not peptide) bonds; molecular_function} {GO:0042158; lipoprotein biosynthetic process; biological_process}	100	0	bja:bll0791	K03820	lnt	apolipoprotein N-acyltransferase	2.3.1.-	--	100	0	gi|499396146|ref|WP_011083613.1|	MULTISPECIES: apolipoprotein N-acyltransferase [Bradyrhizobium]	100	0	Q89WA1	LNT_BRADU	Apolipoprotein N-acyltransferase OS=Bradyrhizobium diazoefficiens (strain JCM 10833 / IAM 13628 / NBRC 14792 / USDA 110) GN=lnt PE=3 SV=1	2	{IPR003010; Carbon-nitrogen hydrolase} {IPR004563; Apolipoprotein N-acyltransferase}	NA	NA	NA	NA	NA	NA	NA	NA	NA	NA	NA	NA	NA
113-2GL000043	98.54	4e-73	384214511	YP_005605675.1	1037409	Bradyrhizobium_japonicum_USDA_6_uid158851	Brajap	137	1	137	0	COG1396	Transcriptional regulator, contains XRE-family HTH domain	K	Transcription	2	{GO:0003677; DNA binding; molecular_function} {GO:0043565; sequence-specific DNA binding; molecular_function}	NA	NA	NA	NA	NA	NA	NA	NA	99.3	1e-76	gi|694285935|gb|KGJ65230.1|	putative transcriptional regulatory protein [Bradyrhizobium diazoefficiens SEMIA 5080]	63.64	1e-42	P0C5S2	Y410_RHIME	Uncharacterized HTH-type transcriptional regulator R00410 OS=Rhizobium meliloti (strain 1021) GN=R00410 PE=3 SV=1	2	{IPR001387; Cro/C1-type helix-turn-helix domain} {IPR010982; Lambda repressor-like, DNA-binding domain}	NA	NA	NA	NA	NA	NA	NA	NA	NA	NA	NA	NA	NA
113-2GL000044	87.53	0	384214510	YP_005605674.1	1037409	Bradyrhizobium_japonicum_USDA_6_uid158851	Brajap	385	1	385	0	COG0624	Acetylornithine deacetylase/Succinyl-diaminopimelate desuccinylase or related deacylase	E	Amino acid transport and metabolism	4	{GO:0006508; proteolysis; biological_process} {GO:0008152; metabolic process; biological_process} {GO:0008237; metallopeptidase activity; molecular_function} {GO:0016787; hydrolase activity; molecular_function}	100	0	bja:bll0789	K01295	E3.4.17.11	glutamate carboxypeptidase	3.4.17.11	--	100	0	gi|499396144|ref|WP_011083611.1|	MULTISPECIES: carboxypeptidase [Bradyrhizobium]	NA	NA	NA	NA	NA	4	{IPR001261; ArgE/DapE/ACY1/CPG2/YscS, conserved site} {IPR002933; Peptidase M20} {IPR011650; Peptidase M20, dimerisation domain} {IPR017150; Peptidase M20, glutamate carboxypeptidase}	locus=Chromosome1:46209:47366:+	0.999807	TRUE	NA	NA	NA	NA	NA	NA	NA	NA	NA	NA
113-2GL000045	92.77	7e-125	384214509	YP_005605673.1	1037409	Bradyrhizobium_japonicum_USDA_6_uid158851	Brajap	236	1	236	0	COG0220	tRNA G46 methylase TrmB	J	Translation, ribosomal structure and biogenesis	2	{GO:0006400; tRNA modification; biological_process} {GO:0008176; tRNA (guanine-N7-)-methyltransferase activity; molecular_function}	100	2e-135	bja:bll0788	K03439	trmB, METTL1	tRNA (guanine-N7-)-methyltransferase	2.1.1.33	--	100	7e-136	gi|499396143|ref|WP_011083610.1|	MULTISPECIES: tRNA (guanine-N(7)-)-methyltransferase [Bradyrhizobium]	100	5e-136	Q89WA4	TRMB_BRADU	tRNA (guanine-N(7)-)-methyltransferase OS=Bradyrhizobium diazoefficiens (strain JCM 10833 / IAM 13628 / NBRC 14792 / USDA 110) GN=trmB PE=3 SV=1	2	{IPR003358; tRNA (guanine-N-7) methyltransferase, Trmb type} {IPR029063; S-adenosyl-L-methionine-dependent methyltransferase}	NA	NA	NA	NA	NA	NA	NA	NA	NA	NA	NA	NA	NA
113-2GL000046	89.44	0	384214508	YP_005605672.1	1037409	Bradyrhizobium_japonicum_USDA_6_uid158851	Brajap	360	1	360	0	COG5330	Uncharacterized conserved protein, DUF2336 family	S	Function unknown	NA	NA	NA	NA	NA	NA	NA	NA	NA	NA	100	0	gi|27349036|dbj|BAC46052.1|	blr0787 [Bradyrhizobium diazoefficiens USDA 110]	NA	NA	NA	NA	NA	1	{IPR019285; Protein of unknown function DUF2336}	NA	NA	NA	NA	NA	NA	NA	NA	NA	NA	NA	NA	NA
113-2GL000047	89.68	5e-119	384214507	YP_005605671.1	1037409	Bradyrhizobium_japonicum_USDA_6_uid158851	Brajap	252	1	252	0	COG0779	Ribosome maturation factor RimP	J	Translation, ribosomal structure and biogenesis	1	{GO:0042274; ribosomal small subunit biogenesis; biological_process}	100	2e-140	bja:bll0786	K09748	rimP	ribosome maturation factor RimP	--	--	100	5e-141	gi|499396141|ref|WP_011083608.1|	MULTISPECIES: ribosome maturation factor [Bradyrhizobium]	100	7e-141	Q89WA6	RIMP_BRADU	Ribosome maturation factor RimP OS=Bradyrhizobium diazoefficiens (strain JCM 10833 / IAM 13628 / NBRC 14792 / USDA 110) GN=rimP PE=3 SV=1	3	{IPR003728; Ribosome maturation factor RimP} {IPR028989; Ribosome maturation factor RimP, N-terminal} {IPR028998; Ribosome maturation factor RimP, C-terminal}	NA	NA	NA	NA	NA	NA	NA	NA	NA	NA	NA	NA	NA
113-2GL000048	98.32	0	384214506	YP_005605670.1	1037409	Bradyrhizobium_japonicum_USDA_6_uid158851	Brajap	536	1	536	1	COG0195	Transcription antitermination factor NusA, contains S1 and KH domains	K	Transcription	7	{GO:0000166; nucleotide binding; molecular_function} {GO:0003676; nucleic acid binding; molecular_function} {GO:0003700; transcription factor activity, sequence-specific DNA binding; molecular_function} {GO:0003723; RNA binding; molecular_function} {GO:0006353; DNA-templated transcription, termination; biological_process} {GO:0031554; regulation of DNA-templated transcription, termination; biolog…	100	0	bja:bll0785	K02600	nusA	N utilization substance protein A	--	--	99.81	0	gi|654714785|ref|WP_028172520.1|	MULTISPECIES: transcription termination/antitermination protein NusA [Bradyrhizobium]	53.52	3e-145	Q9ZCZ7	NUSA_RICPR	Transcription termination/antitermination protein NusA OS=Rickettsia prowazekii (strain Madrid E) GN=nusA PE=3 SV=1	12	{IPR003029; S1 domain} {IPR004087; K Homology domain} {IPR009019; K homology domain, prokaryotic type} {IPR010213; Transcription termination factor NusA} {IPR010214; Transcription termination factor NusA, C-terminal duplication} {IPR010995; DNA repair Rad51/transcription factor NusA, alpha-helical} {IPR012340; Nucleic acid-binding, OB-fold} {IPR013735; Transcription factor NusA, N-terminal} {IPR0…	NA	NA	NA	NA	NA	NA	NA	NA	NA	NA	NA	NA	NA
113-2GL000049	95.15	2e-122	384214505	YP_005605669.1	1037409	Bradyrhizobium_japonicum_USDA_6_uid158851	Brajap	227	101	227	1	COG1358	Ribosomal protein L7Ae or related RNA K-turn-binding protein	J	Translation, ribosomal structure and biogenesis	NA	NA	100	1e-127	bja:bll0784	K07742	ylxR	uncharacterized protein	--	--	100	5e-128	gi|499396139|ref|WP_011083606.1|	MULTISPECIES: DNA-binding protein [Bradyrhizobium]	NA	NA	NA	NA	NA	2	{IPR007393; Domain of unknown function DUF448} {IPR029064; 50S ribosomal protein L30e-like}	NA	NA	NA	NA	NA	NA	NA	NA	NA	NA	NA	NA	NA
113-2GL000050	93.03	0	384214504	YP_005605668.1	1037409	Bradyrhizobium_japonicum_USDA_6_uid158851	Brajap	902	1	902	1	COG0532	Translation initiation factor IF-2, a GTPase	J	Translation, ribosomal structure and biogenesis	5	{GO:0003743; translation initiation factor activity; molecular_function} {GO:0003924; GTPase activity; molecular_function} {GO:0005525; GTP binding; molecular_function} {GO:0005622; intracellular; cellular_component} {GO:0006413; translational initiation; biological_process}	100	0	bja:bll0783	K02519	infB, MTIF2	translation initiation factor IF-2	--	--	100	0	gi|499396138|ref|WP_011083605.1|	MULTISPECIES: translation initiation factor IF-2 [Bradyrhizobium]	100	0	Q89WA9	IF2_BRADU	Translation initiation factor IF-2 OS=Bradyrhizobium diazoefficiens (strain JCM 10833 / IAM 13628 / NBRC 14792 / USDA 110) GN=infB PE=3 SV=1	9	{IPR000178; Translation initiation factor aIF-2, bacterial-like} {IPR000795; Transcription factor, GTP-binding domain} {IPR004161; Translation elongation factor EFTu/EF1A, domain 2} {IPR005225; Small GTP-binding protein domain} {IPR006847; Translation initiation factor IF-2, N-terminal} {IPR009000; Translation protein, beta-barrel domain} {IPR013575; Initiation factor 2 associated domain, bacteri…	NA	NA	NA	NA	NA	NA	NA	NA	NA	NA	NA	NA	NA
113-2GL000051	94.41	3e-72	384214503	YP_005605667.1	1037409	Bradyrhizobium_japonicum_USDA_6_uid158851	Brajap	142	1	142	0	COG0858	Ribosome-binding factor A	J	Translation, ribosomal structure and biogenesis	1	{GO:0006364; rRNA processing; biological_process}	100	6e-78	bja:bll0782	K02834	rbfA	ribosome-binding factor A	--	--	100	2e-78	gi|499396137|ref|WP_011083604.1|	MULTISPECIES: ribosome-binding factor A [Bradyrhizobium]	100	2e-78	Q89WB0	RBFA_BRADU	Ribosome-binding factor A OS=Bradyrhizobium diazoefficiens (strain JCM 10833 / IAM 13628 / NBRC 14792 / USDA 110) GN=rbfA PE=3 SV=1	4	{IPR000238; Ribosome-binding factor A} {IPR015946; K homology domain-like, alpha/beta} {IPR020053; Ribosome-binding factor A, conserved site} {IPR023799; Ribosome-binding factor A domain}	locus=Chromosome1:55620:56054:+	0.999998	TRUE	NA	NA	NA	NA	NA	NA	NA	NA	NA	NA
113-2GL000052	96.24	0	384214502	YP_005605666.1	1037409	Bradyrhizobium_japonicum_USDA_6_uid158851	Brajap	372	1	372	1	COG0130	tRNA U55 pseudouridine synthase TruB, may also work on U342 of tmRNA	J	Translation, ribosomal structure and biogenesis	5	{GO:0001522; pseudouridine synthesis; biological_process} {GO:0003723; RNA binding; molecular_function} {GO:0006396; RNA processing; biological_process} {GO:0009451; RNA modification; biological_process} {GO:0009982; pseudouridine synthase activity; molecular_function}	96.24	0	bjp:RN69_03860	K03177	truB, PUS4, TRUB1	tRNA pseudouridine55 synthase	5.4.99.25	--	100	0	gi|654714783|ref|WP_028172518.1|	MULTISPECIES: tRNA pseudouridine(55) synthase [Bradyrhizobium]	100	0	Q89WB1	TRUB_BRADU	tRNA pseudouridine synthase B OS=Bradyrhizobium diazoefficiens (strain JCM 10833 / IAM 13628 / NBRC 14792 / USDA 110) GN=truB PE=3 SV=1	6	{IPR002501; Pseudouridine synthase II, N-terminal} {IPR014780; tRNA pseudouridine synthase II, TruB} {IPR015240; tRNA pseudouridine synthase II, TruB, subfamily 1, C-terminal} {IPR015947; PUA-like domain} {IPR020103; Pseudouridine synthase, catalytic domain} {IPR032819; tRNA pseudouridylate synthase B, C-terminal}	locus=Chromosome1:56051:57169:+	0.999988	TRUE	NA	NA	NA	NA	NA	NA	NA	NA	NA	NA
113-2GL000053	97.75	2e-43	384214501	YP_005605665.1	1037409	Bradyrhizobium_japonicum_USDA_6_uid158851	Brajap	89	1	89	0	COG0184	Ribosomal protein S15P/S13E	J	Translation, ribosomal structure and biogenesis	4	{GO:0003735; structural constituent of ribosome; molecular_function} {GO:0005622; intracellular; cellular_component} {GO:0005840; ribosome; cellular_component} {GO:0006412; translation; biological_process}	100	2e-44	bja:bsl0780	K02956	RP-S15, MRPS15, rpsO	small subunit ribosomal protein S15	--	[PATH:ko03010] Level1--Genetic Information Processing | Level2--Translation | Level3--Ribosome	100	4e-45	gi|499396135|ref|WP_011083602.1|	MULTISPECIES: 30S ribosomal protein S15 [Bradyrhizobium]	100	5e-45	Q89WB2	RS15_BRADU	30S ribosomal protein S15 OS=Bradyrhizobium diazoefficiens (strain JCM 10833 / IAM 13628 / NBRC 14792 / USDA 110) GN=rpsO PE=3 SV=1	3	{IPR000589; Ribosomal protein S15} {IPR005290; Ribosomal protein S15, bacterial-type} {IPR009068; S15/NS1, RNA-binding}	NA	NA	NA	NA	NA	NA	NA	NA	NA	NA	NA	NA	NA
113-2GL000054	97.36	0	384214500	YP_005605664.1	1037409	Bradyrhizobium_japonicum_USDA_6_uid158851	Brajap	717	1	717	0	COG1185	Polyribonucleotide nucleotidyltransferase (polynucleotide phosphorylase)	J	Translation, ribosomal structure and biogenesis	6	{GO:0000175; 3'-5'-exoribonuclease activity; molecular_function} {GO:0003676; nucleic acid binding; molecular_function} {GO:0003723; RNA binding; molecular_function} {GO:0004654; polyribonucleotide nucleotidyltransferase activity; molecular_function} {GO:0006396; RNA processing; biological_process} {GO:0006402; mRNA catabolic process; biological_process}	100	0	bja:bll0779	K00962	pnp, PNPT1	polyribonucleotide nucleotidyltransferase	2.7.7.8	[PATH:ko00230] Level1--Metabolism | Level2--Nucleotide metabolism | Level3--Purine metabolism;[PATH:ko03018] Level1--Genetic Information Processing | Level2--Folding, sorting and degradation | Level3--RNA degradation;[PATH:ko00240] Level1--Metabolism | Level2--Nucleotide metabolism | Level3--Pyrimidine metabolism	100	0	gi|499396134|ref|WP_011083601.1|	MULTISPECIES: polyribonucleotide nucleotidyltransferase [Bradyrhizobium]						11	{IPR001247; Exoribonuclease, phosphorolytic domain 1} {IPR003029; S1 domain} {IPR004087; K Homology domain} {IPR004088; K Homology domain, type 1} {IPR012162; Polyribonucleotide nucleotidyltransferase} {IPR012340; Nucleic acid-binding, OB-fold} {IPR015847; Exoribonuclease, phosphorolytic domain 2} {IPR015848; Polyribonucleotide nucleotidyltransferase, RNA-binding domain} {IPR020568; Ribosomal pro…				58.51	0	PHI:6080	pnp	Q9HV59	Pseudomonas_aeruginosa	reduced_virulence
113-2GL000055	95.74	0	384214499	YP_005605663.1	1037409	Bradyrhizobium_japonicum_USDA_6_uid158851	Brajap	721	1	721	0	COG0376	Catalase (peroxidase I)	P	Inorganic ion transport and metabolism	5	{GO:0004096; catalase activity; molecular_function} {GO:0004601; peroxidase activity; molecular_function} {GO:0006979; response to oxidative stress; biological_process} {GO:0020037; heme binding; molecular_function} {GO:0055114; oxidation-reduction process; biological_process}	99.86	0	bja:blr0778	K03782	katG	catalase-peroxidase	1.11.1.21	[PATH:ko00380] Level1--Metabolism | Level2--Amino acid metabolism | Level3--Tryptophan metabolism;[PATH:ko01100] Level1--Metabolism | Level2--Global and overview maps | Level3--Metabolic pathways;[PATH:ko01110] Level1--Metabolism | Level2--Global and overview maps | Level3--Biosynthesis of secondary metabolites;[PATH:ko00360] Level1--Metabolism | Level2--Amino acid metabolism | Level3--Phenylalan…	99.86	0	gi|499396133|ref|WP_011083600.1|	catalase peroxidase [Bradyrhizobium diazoefficiens]						5	{IPR000763; Catalase-peroxidase haem} {IPR002016; Haem peroxidase, plant/fungal/bacterial} {IPR010255; Haem peroxidase} {IPR019793; Peroxidases heam-ligand binding site} {IPR019794; Peroxidase, active site}				69.82	0	PHI:7596	MakatG1	I6PDX4	Metarhizium_acridum	reduced_virulence__unaffected_pathogenicity
113-2GL000056	95.78	8e-161	384214498	YP_005605662.1	1037409	Bradyrhizobium_japonicum_USDA_6_uid158851	Brajap	308	1	308	1	COG0583	DNA-binding transcriptional regulator, LysR family	K	Transcription	2	{GO:0003700; transcription factor activity, sequence-specific DNA binding; molecular_function} {GO:0006355; regulation of transcription, DNA-templated; biological_process}	100	3e-175	bja:bll0777	K04761	oxyR	LysR family transcriptional regulator, hydrogen peroxide-inducible genes activator	--	[PATH:ko02026] Level1--Cellular Processes | Level2--Cellular community - prokaryotes | Level3--Biofilm formation - Escherichia coli	100	1e-175	gi|499396132|ref|WP_011083599.1|	MULTISPECIES: transcriptional regulator [Bradyrhizobium]						3	{IPR000847; Transcription regulator HTH, LysR} {IPR005119; LysR, substrate-binding} {IPR011991; Winged helix-turn-helix DNA-binding domain}				41.78	2e-55	PHI:3714	OxyR	C8TZQ2	Escherichia_coli	reduced_virulence
113-2GL000057	93.55	3e-63	384214497	YP_005605661.1	1037409	Bradyrhizobium_japonicum_USDA_6_uid158851	Brajap	167	1	167	0	COG0456	Ribosomal protein S18 acetylase RimI and related acetyltransferases	J	Translation, ribosomal structure and biogenesis	1	{GO:0008080; N-acetyltransferase activity; molecular_function}	NA	NA	NA	NA	NA	NA	NA	NA	100	1e-85	gi|499396131|ref|WP_011083598.1|	MULTISPECIES: acetyltransferase [Bradyrhizobium]	NA	NA	NA	NA	NA	2	{IPR000182; GNAT domain} {IPR016181; Acyl-CoA N-acyltransferase}	NA	NA	NA	NA	NA	NA	NA	NA	NA	NA	NA	NA	NA
113-2GL000058	NA	NA	NA	NA	NA	NA	NA	NA	NA	NA	NA	NA	NA	NA	NA	NA	NA	NA	NA	NA	NA	NA	NA	NA	NA	99.53	5e-122	gi|499396130|ref|WP_011083597.1|	MULTISPECIES: alpha-ketoglutarate decarboxylase [Bradyrhizobium]	NA	NA	NA	NA	NA	NA	NA	NA	NA	NA	NA	NA	NA	NA	NA	NA	NA	NA	NA	NA
113-2GL000059	NA	NA	NA	NA	NA	NA	NA	NA	NA	NA	NA	NA	NA	NA	NA	NA	NA	NA	NA	NA	NA	NA	NA	NA	NA	100	3e-172	gi|27349023|dbj|BAC46039.1|	bll0774 [Bradyrhizobium diazoefficiens USDA 110]	NA	NA	NA	NA	NA	NA	NA	NA	NA	NA	NA	NA	NA	NA	NA	NA	NA	NA	NA	NA
113-2GL000060	98.48	5e-110	384214493	YP_005605657.1	1037409	Bradyrhizobium_japonicum_USDA_6_uid158851	Brajap	198	1	198	0	COG0625	Glutathione S-transferase	O	Posttranslational modification, protein turnover, chaperones	1	{GO:0005515; protein binding; molecular_function}	100	4e-111	bja:bll0773	K00799	GST, gst	glutathione S-transferase	2.5.1.18	[PATH:ko00480] Level1--Metabolism | Level2--Metabolism of other amino acids | Level3--Glutathione metabolism	100	1e-111	gi|499396128|ref|WP_011083595.1|	MULTISPECIES: glutathione S-transferase [Bradyrhizobium]	NA	NA	NA	NA	NA	3	{IPR004045; Glutathione S-transferase, N-terminal} {IPR010987; Glutathione S-transferase, C-terminal-like} {IPR012336; Thioredoxin-like fold}	NA	NA	NA	NA	NA	NA	NA	NA	NA	NA	NA	NA	NA
113-2GL000061	70.86	0	459286517	YP_007509674.1	1245469	Agromonas_oligotrophica_S58_uid192186	Agroli	661	1	661	3	COG4625	Uncharacterized conserved protein, contains a C-terminal beta-barrel porin domain	S	Function unknown	1	{GO:0019867; outer membrane; cellular_component}	NA	NA	NA	NA	NA	NA	NA	NA	99.85	0	gi|27349021|dbj|BAC46037.1|	blr0772 [Bradyrhizobium diazoefficiens USDA 110]	NA	NA	NA	NA	NA	2	{IPR005546; Autotransporter beta-domain} {IPR006315; Outer membrane autotransporter barrel}	NA	NA	NA	NA	NA	NA	NA	NA	NA	NA	NA	NA	NA
113-2GL000062	96.98	1e-149	384214492	YP_005605656.1	1037409	Bradyrhizobium_japonicum_USDA_6_uid158851	Brajap	265	1	265	0	COG0623	Enoyl-[acyl-carrier-protein] reductase (NADH)	I	Lipid transport and metabolism	3	{GO:0004318; enoyl-[acyl-carrier-protein] reductase (NADH) activity; molecular_function} {GO:0006633; fatty acid biosynthetic process; biological_process} {GO:0055114; oxidation-reduction process; biological_process}	100	2e-153	bja:blr0771	K00208	fabI	enoyl-[acyl-carrier protein] reductase I	1.3.1.9 1.3.1.10	[PATH:ko01100] Level1--Metabolism | Level2--Global and overview maps | Level3--Metabolic pathways;[PATH:ko00061] Level1--Metabolism | Level2--Lipid metabolism | Level3--Fatty acid biosynthesis;[PATH:ko01212] Level1--Metabolism | Level2--Global and overview maps | Level3--Fatty acid metabolism;[PATH:ko00780] Level1--Metabolism | Level2--Metabolism of cofactors and vitamins | Level3--Biotin metabol…	100	3e-159	gi|694285915|gb|KGJ65210.1|	putative Enoyl-[acyl-carrier-protein] reductase [NADH] 2 [Bradyrhizobium diazoefficiens SEMIA 5080]	76.05	6e-120	P58381	FABI2_RHIME	Enoyl-[acyl-carrier-protein] reductase [NADH] 2 OS=Rhizobium meliloti (strain 1021) GN=fabI2 PE=3 SV=1	3	{IPR002347; Glucose/ribitol dehydrogenase} {IPR014358; Enoyl-[acyl-carrier-protein] reductase (NADH)} {IPR016040; NAD(P)-binding domain}	NA	NA	NA	NA	NA	NA	NA	NA	NA	NA	NA	NA	NA
113-2GL000063	97.74	0	384214491	YP_005605655.1	1037409	Bradyrhizobium_japonicum_USDA_6_uid158851	Brajap	403	1	403	0	COG0304	3-oxoacyl-(acyl-carrier-protein) synthase	IQ	Lipid transport and metabolism;Secondary metabolites biosynthesis, transport and catabolism	2	{GO:0003824; catalytic activity; molecular_function} {GO:0008152; metabolic process; biological_process}	100	0	bja:blr0770	K00647	fabB	3-oxoacyl-[acyl-carrier-protein] synthase I	2.3.1.41	[PATH:ko01100] Level1--Metabolism | Level2--Global and overview maps | Level3--Metabolic pathways;[PATH:ko00061] Level1--Metabolism | Level2--Lipid metabolism | Level3--Fatty acid biosynthesis;[PATH:ko01212] Level1--Metabolism | Level2--Global and overview maps | Level3--Fatty acid metabolism;[PATH:ko00780] Level1--Metabolism | Level2--Metabolism of cofactors and vitamins | Level3--Biotin metabol…	100	0	gi|499396125|ref|WP_011083592.1|	MULTISPECIES: beta-ketoacyl-[acyl-carrier-protein] synthase I [Bradyrhizobium]	61.62	3e-140	Q02K94	FABB_PSEAB	3-oxoacyl-[acyl-carrier-protein] synthase 1 OS=Pseudomonas aeruginosa (strain UCBPP-PA14) GN=fabB PE=1 SV=1	5	{IPR014030; Beta-ketoacyl synthase, N-terminal} {IPR014031; Beta-ketoacyl synthase, C-terminal} {IPR016039; Thiolase-like} {IPR018201; Beta-ketoacyl synthase, active site} {IPR020841; Polyketide synthase, beta-ketoacyl synthase domain}	locus=Chromosome1:69626:70825:-	0.999973	TRUE	NA	NA	NA	NA	NA	NA	NA	NA	NA	NA
113-2GL000064	95.95	4e-93	384214490	YP_005605654.1	1037409	Bradyrhizobium_japonicum_USDA_6_uid158851	Brajap	173	1	173	0	COG0764	3-hydroxymyristoyl/3-hydroxydecanoyl-(acyl carrier protein) dehydratase	I	Lipid transport and metabolism	3	{GO:0005737; cytoplasm; cellular_component} {GO:0006633; fatty acid biosynthetic process; biological_process} {GO:0008693; 3-hydroxydecanoyl-[acyl-carrier-protein] dehydratase activity; molecular_function}	100	9e-96	bja:blr0769	K01716	fabA	3-hydroxyacyl-[acyl-carrier protein] dehydratase / trans-2-decenoyl-[acyl-carrier protein] isomerase	4.2.1.59 5.3.3.14	[PATH:ko01100] Level1--Metabolism | Level2--Global and overview maps | Level3--Metabolic pathways;[PATH:ko00061] Level1--Metabolism | Level2--Lipid metabolism | Level3--Fatty acid biosynthesis;[PATH:ko01212] Level1--Metabolism | Level2--Global and overview maps | Level3--Fatty acid metabolism	100	2e-96	gi|499396124|ref|WP_011083591.1|	MULTISPECIES: beta-hydroxydecanoyl-ACP dehydratase [Bradyrhizobium]	100	3e-96	Q89WC3	FABA_BRADU	3-hydroxydecanoyl-[acyl-carrier-protein] dehydratase OS=Bradyrhizobium diazoefficiens (strain JCM 10833 / IAM 13628 / NBRC 14792 / USDA 110) GN=fabA PE=3 SV=1	3	{IPR010083; Beta-hydroxyacyl-(acyl-carrier-protein) dehydratase FabA} {IPR013114; Beta-hydroxydecanoyl thiol ester dehydrase, FabA/FabZ} {IPR029069; HotDog domain}	NA	NA	NA	NA	NA	NA	NA	NA	NA	NA	NA	NA	NA
113-2GL000065	99.39	3e-92	384214489	YP_005605653.1	1037409	Bradyrhizobium_japonicum_USDA_6_uid158851	Brajap	163	1	163	0	COG0735	Fe2+ or Zn2+ uptake regulation protein	P	Inorganic ion transport and metabolism	2	{GO:0003700; transcription factor activity, sequence-specific DNA binding; molecular_function} {GO:0006355; regulation of transcription, DNA-templated; biological_process}	100	2e-92	bja:bll0768	K09826	irr	Fur family transcriptional regulator, iron response regulator	--	--	100	8e-93	gi|495407064|ref|WP_008131763.1|	MULTISPECIES: transcriptional repressor [Bradyrhizobium]	NA	NA	NA	NA	NA	2	{IPR002481; Ferric-uptake regulator} {IPR011991; Winged helix-turn-helix DNA-binding domain}	NA	NA	NA	NA	NA	NA	NA	NA	NA	NA	NA	NA	NA
113-2GL000066	97.16	1e-97	384214488	YP_005605652.1	1037409	Bradyrhizobium_japonicum_USDA_6_uid158851	Brajap	176	1	176	0	COG3807	SH3-like domain	S	Function unknown	NA	NA	NA	NA	NA	NA	NA	NA	NA	NA	100	6e-101	gi|27349016|dbj|BAC46032.1|	blr0767 [Bradyrhizobium diazoefficiens USDA 110]	NA	NA	NA	NA	NA	1	{IPR010466; Protein of unknown function DUF1058}	NA	NA	NA	NA	NA	NA	NA	NA	NA	NA	NA	NA	NA
113-2GL000067	98.8	0	384214487	YP_005605651.1	1037409	Bradyrhizobium_japonicum_USDA_6_uid158851	Brajap	333	1	333	0	COG1052	Lactate dehydrogenase or related 2-hydroxyacid dehydrogenase	CHR	Energy production and conversion;Coenzyme transport and metabolism;General function prediction only	4	{GO:0008152; metabolic process; biological_process} {GO:0016616; oxidoreductase activity, acting on the CH-OH group of donors, NAD or NADP as acceptor; molecular_function} {GO:0051287; NAD binding; molecular_function} {GO:0055114; oxidation-reduction process; biological_process}	100	0	bja:bll0766	K00015	gyaR	glyoxylate reductase	1.1.1.26	[PATH:ko01120] Level1--Metabolism | Level2--Global and overview maps | Level3--Microbial metabolism in diverse environments;[PATH:ko01100] Level1--Metabolism | Level2--Global and overview maps | Level3--Metabolic pathways;[PATH:ko01110] Level1--Metabolism | Level2--Global and overview maps | Level3--Biosynthesis of secondary metabolites;[PATH:ko00630] Level1--Metabolism | Level2--Carbohydrate met…	100	0	gi|499396122|ref|WP_011083589.1|	MULTISPECIES: D-glycerate dehydrogenase [Bradyrhizobium]	40.37	1e-61	B6YWH0	GYAR_THEON	Glyoxylate reductase OS=Thermococcus onnurineus (strain NA1) GN=gyaR PE=3 SV=1	4	{IPR006139; D-isomer specific 2-hydroxyacid dehydrogenase, catalytic domain} {IPR006140; D-isomer specific 2-hydroxyacid dehydrogenase, NAD-binding domain} {IPR016040; NAD(P)-binding domain} {IPR029752; D-isomer specific 2-hydroxyacid dehydrogenase, NAD-binding domain conserved site 1}	NA	NA	NA	NA	NA	NA	NA	NA	NA	NA	NA	NA	NA
113-2GL000068	95.86	7e-147	384214484	YP_005605648.1	1037409	Bradyrhizobium_japonicum_USDA_6_uid158851	Brajap	267	1	267	0	COG0476	Molybdopterin or thiamine biosynthesis adenylyltransferase	H	Coenzyme transport and metabolism	1	{GO:0008641; small protein activating enzyme activity; molecular_function}	100	2e-152	bja:blr0765	K21029	moeB	molybdopterin-synthase adenylyltransferase	2.7.7.80	[PATH:ko04122] Level1--Genetic Information Processing | Level2--Folding, sorting and degradation | Level3--Sulfur relay system	100	8e-153	gi|499396121|ref|WP_011083588.1|	MULTISPECIES: molybdopterin biosynthesis protein [Bradyrhizobium]	50	8e-60	P9WMN7	MOEZ_MYCTU	Probable adenylyltransferase/sulfurtransferase MoeZ OS=Mycobacterium tuberculosis (strain ATCC 25618 / H37Rv) GN=moeZ PE=1 SV=1	2	{IPR000594; THIF-type NAD/FAD binding fold} {IPR016040; NAD(P)-binding domain}	NA	NA	NA	NA	NA	NA	NA	NA	NA	NA	50.41	6e-64	VFG044378
113-2GL000069	91.11	0	384214483	YP_005605647.1	1037409	Bradyrhizobium_japonicum_USDA_6_uid158851	Brajap	449	190	449	3	COG0265	Periplasmic serine protease, S1-C subfamily, contain C-terminal PDZ domain	O	Posttranslational modification, protein turnover, chaperones	NA	NA	NA	NA	NA	NA	NA	NA	NA	NA	99.16	0	gi|806925851|dbj|BAR56853.1|	hypothetical protein NK6_3677 [Bradyrhizobium diazoefficiens]	NA	NA	NA	NA	NA	2	{IPR002477; Peptidoglycan binding-like} {IPR009003; Peptidase S1, PA clan}	NA	NA	NA	NA	NA	NA	NA	NA	NA	NA	NA	NA	NA
113-2GL000070	91.9	3e-121	384214480	YP_005605644.1	1037409	Bradyrhizobium_japonicum_USDA_6_uid158851	Brajap	247	1	247	3	COG1192	Cellulose biosynthesis protein BcsQ	N	Cell motility	NA	NA	100	2e-138	bja:bll0763	K03496	parA, soj	chromosome partitioning protein	--	--	100	3e-139	gi|499396119|ref|WP_011083586.1|	MULTISPECIES: chromosome partitioning protein ParA [Bradyrhizobium]	NA	NA	NA	NA	NA	2	{IPR002586; CobQ/CobB/MinD/ParA nucleotide binding domain} {IPR027417; P-loop containing nucleoside triphosphate hydrolase}	NA	NA	NA	NA	NA	NA	NA	NA	NA	NA	NA	NA	NA
113-2GL000071	93.31	5e-163	384214479	YP_005605643.1	1037409	Bradyrhizobium_japonicum_USDA_6_uid158851	Brajap	299	1	299	0	COG0266	Formamidopyrimidine-DNA glycosylase	L	Replication, recombination and repair	10	{GO:0003676; nucleic acid binding; molecular_function} {GO:0003677; DNA binding; molecular_function} {GO:0003684; damaged DNA binding; molecular_function} {GO:0003906; DNA-(apurinic or apyrimidinic site) lyase activity; molecular_function} {GO:0006281; DNA repair; biological_process} {GO:0006284; base-excision repair; biological_process} {GO:0006289; nucleotide-excision repair; biological_process…	100	4e-172	bja:blr0762	K10563	mutM, fpg	formamidopyrimidine-DNA glycosylase	3.2.2.23 4.2.99.18	[PATH:ko03410] Level1--Genetic Information Processing | Level2--Replication and repair | Level3--Base excision repair	100	1e-172	gi|499396118|ref|WP_011083585.1|	MULTISPECIES: formamidopyrimidine-DNA glycosylase [Bradyrhizobium]	100	1e-172	Q89WC9	FPG_BRADU	Formamidopyrimidine-DNA glycosylase OS=Bradyrhizobium diazoefficiens (strain JCM 10833 / IAM 13628 / NBRC 14792 / USDA 110) GN=mutM PE=3 SV=3	7	{IPR000214; Zinc finger, DNA glycosylase/AP lyase-type} {IPR010663; Zinc finger, FPG/IleRS-type} {IPR010979; Ribosomal protein S13-like, H2TH} {IPR012319; Formamidopyrimidine-DNA glycosylase, catalytic domain} {IPR015886; DNA glycosylase/AP lyase, H2TH DNA-binding} {IPR015887; DNA glycosylase/AP lyase, zinc finger domain, DNA-binding site} {IPR020629; Formamidopyrimidine-DNA glycosylase}	NA	NA	NA	NA	NA	NA	NA	NA	NA	NA	NA	NA	NA
113-2GL000072	96.44	1e-142	384214478	YP_005605642.1	1037409	Bradyrhizobium_japonicum_USDA_6_uid158851	Brajap	253	1	253	0	COG2226	Ubiquinone/menaquinone biosynthesis C-methylase UbiE	H	Coenzyme transport and metabolism	1	{GO:0008168; methyltransferase activity; molecular_function}	100	3e-146	bja:bll0761	K03183	ubiE	demethylmenaquinone methyltransferase / 2-methoxy-6-polyprenyl-1,4-benzoquinol methylase	2.1.1.163 2.1.1.201	[PATH:ko00130] Level1--Metabolism | Level2--Metabolism of cofactors and vitamins | Level3--Ubiquinone and other terpenoid-quinone biosynthesis;[PATH:ko01100] Level1--Metabolism | Level2--Global and overview maps | Level3--Metabolic pathways;[PATH:ko01110] Level1--Metabolism | Level2--Global and overview maps | Level3--Biosynthesis of secondary metabolites	100	1e-146	gi|499396117|ref|WP_011083584.1|	MULTISPECIES: ubiquinone/menaquinone biosynthesis C-methyltransferase UbiE [Bradyrhizobium]	100	8e-147	Q89WD0	UBIE_BRADU	Ubiquinone/menaquinone biosynthesis C-methyltransferase UbiE OS=Bradyrhizobium diazoefficiens (strain JCM 10833 / IAM 13628 / NBRC 14792 / USDA 110) GN=ubiE PE=3 SV=1	3	{IPR004033; UbiE/COQ5 methyltransferase} {IPR023576; UbiE/COQ5 methyltransferase, conserved site} {IPR029063; S-adenosyl-L-methionine-dependent methyltransferase}	NA	NA	NA	NA	NA	NA	NA	NA	NA	NA	NA	NA	NA
113-2GL000073	92.56	0	384214477	YP_005605641.1	1037409	Bradyrhizobium_japonicum_USDA_6_uid158851	Brajap	524	1	524	0	COG0661	Predicted unusual protein kinase regulating ubiquinone biosynthesis, AarF/ABC1/UbiB family	HT	Coenzyme transport and metabolism;Signal transduction mechanisms	4	{GO:0004672; protein kinase activity; molecular_function} {GO:0005524; ATP binding; molecular_function} {GO:0006468; protein phosphorylation; biological_process} {GO:0006744; ubiquinone biosynthetic process; biological_process}	100	0	bja:bll0760	K03688	ubiB, aarF	ubiquinone biosynthesis protein	--	--	100	0	gi|499396116|ref|WP_011083583.1|	MULTISPECIES: ubiquinone biosynthesis protein [Bradyrhizobium]	41.88	9e-77	B9ME24	UBIB_ACIET	Probable protein kinase UbiB OS=Acidovorax ebreus (strain TPSY) GN=ubiB PE=3 SV=1	4	{IPR000719; Protein kinase domain} {IPR004147; UbiB domain} {IPR010232; Probable protein kinase UbiB} {IPR011009; Protein kinase-like domain}	NA	NA	NA	NA	NA	NA	NA	NA	NA	NA	NA	NA	NA
113-2GL000074	92.55	0	384214476	YP_005605640.1	1037409	Bradyrhizobium_japonicum_USDA_6_uid158851	Brajap	483	1	44	3	COG4691	Plasmid stability protein	V	Defense mechanisms	7	{GO:0003824; catalytic activity; molecular_function} {GO:0004632; phosphopantothenate--cysteine ligase activity; molecular_function} {GO:0004633; phosphopantothenoylcysteine decarboxylase activity; molecular_function} {GO:0006355; regulation of transcription, DNA-templated; biological_process} {GO:0010181; FMN binding; molecular_function} {GO:0015937; coenzyme A biosynthetic process; biological_p…	100	0	bja:bll0759	K13038	coaBC, dfp	phosphopantothenoylcysteine decarboxylase / phosphopantothenate--cysteine ligase	4.1.1.36 6.3.2.5	[PATH:ko00770] Level1--Metabolism | Level2--Metabolism of cofactors and vitamins | Level3--Pantothenate and CoA biosynthesis;[PATH:ko01100] Level1--Metabolism | Level2--Global and overview maps | Level3--Metabolic pathways	100	0	gi|27349008|dbj|BAC46024.1|	panthotenate metabolism flavoprotein [Bradyrhizobium diazoefficiens USDA 110]	45.22	8e-85	Q5E8M6	COABC_VIBF1	Coenzyme A biosynthesis bifunctional protein CoaBC OS=Vibrio fischeri (strain ATCC 700601 / ES114) GN=coaBC PE=3 SV=1	4	{IPR003382; Flavoprotein} {IPR005252; Coenzyme A biosynthesis bifunctional protein CoaBC} {IPR007085; DNA/pantothenate metabolism flavoprotein, C-terminal} {IPR010985; Ribbon-helix-helix}	NA	NA	NA	NA	NA	NA	NA	NA	NA	NA	NA	NA	NA
113-2GL000075	92.76	6e-75	384214475	YP_005605639.1	1037409	Bradyrhizobium_japonicum_USDA_6_uid158851	Brajap	152	1	152	0	COG0756	dUTPase	FV	Nucleotide transport and metabolism;Defense mechanisms	3	{GO:0004170; dUTP diphosphatase activity; molecular_function} {GO:0016787; hydrolase activity; molecular_function} {GO:0046080; dUTP metabolic process; biological_process}	100	2e-80	bja:bll0758	K01520	dut, DUT	dUTP pyrophosphatase	3.6.1.23	[PATH:ko01100] Level1--Metabolism | Level2--Global and overview maps | Level3--Metabolic pathways;[PATH:ko00240] Level1--Metabolism | Level2--Nucleotide metabolism | Level3--Pyrimidine metabolism	100	1e-80	gi|499396114|ref|WP_011083581.1|	MULTISPECIES: deoxyuridine 5'-triphosphate nucleotidohydrolase [Bradyrhizobium]	100	7e-81	O52597	DUT_BRADU	Deoxyuridine 5'-triphosphate nucleotidohydrolase OS=Bradyrhizobium diazoefficiens (strain JCM 10833 / IAM 13628 / NBRC 14792 / USDA 110) GN=dut PE=3 SV=2	3	{IPR008180; Deoxyuridine triphosphate nucleotidohydrolase/Deoxycytidine triphosphate deaminase} {IPR008181; Deoxyuridine triphosphate nucleotidohydrolase} {IPR029054; dUTPase-like}	NA	NA	NA	NA	NA	NA	NA	NA	NA	NA	NA	NA	NA
113-2GL000076	95.92	0	384214470	YP_005605634.1	1037409	Bradyrhizobium_japonicum_USDA_6_uid158851	Brajap	834	1	834	3	COG2205	K+-sensing histidine kinase KdpD	T	Signal transduction mechanisms	4	{GO:0000155; phosphorelay sensor kinase activity; molecular_function} {GO:0007165; signal transduction; biological_process} {GO:0016310; phosphorylation; biological_process} {GO:0016772; transferase activity, transferring phosphorus-containing groups; molecular_function}	NA	NA	NA	NA	NA	NA	NA	NA	100	0	gi|499396113|ref|WP_011083580.1|	two-component sensor histidine kinase [Bradyrhizobium diazoefficiens]	NA	NA	NA	NA	NA	5	{IPR000014; PAS domain} {IPR003594; Histidine kinase-like ATPase, C-terminal domain} {IPR003661; Signal transduction histidine kinase, dimerisation/phosphoacceptor domain} {IPR004358; Signal transduction histidine kinase-related protein, C-terminal} {IPR005467; Histidine kinase domain}	NA	NA	NA	NA	NA	NA	NA	NA	NA	NA	NA	NA	NA
113-2GL000077	93.05	0	384214469	YP_005605633.1	1037409	Bradyrhizobium_japonicum_USDA_6_uid158851	Brajap	522	1	156	1	COG0802	tRNA A37 threonylcarbamoyladenosine biosynthesis protein TsaE	J	Translation, ribosomal structure and biogenesis	1	{GO:0002949; tRNA threonylcarbamoyladenosine modification; biological_process}	100	0	bja:bll0756	K07102	amgK	anomeric MurNAc/GlcNAc kinase	2.7.1.-	[PATH:ko00520] Level1--Metabolism | Level2--Carbohydrate metabolism | Level3--Amino sugar and nucleotide sugar metabolism;[PATH:ko01100] Level1--Metabolism | Level2--Global and overview maps | Level3--Metabolic pathways	100	0	gi|499396112|ref|WP_011083579.1|	MULTISPECIES: tRNA threonylcarbamoyladenosine biosynthesis protein TsaE [Bradyrhizobium]	NA	NA	NA	NA	NA	5	{IPR002575; Aminoglycoside phosphotransferase} {IPR003442; tRNA threonylcarbamoyl adenosine modification protein TsaE} {IPR011009; Protein kinase-like domain} {IPR012180; Predicted bifunctional ATPase/phosphotransferase} {IPR027417; P-loop containing nucleoside triphosphate hydrolase}	locus=Chromosome1:86100:87656:+	0.998754	TRUE	NA	NA	NA	NA	NA	NA	NA	NA	NA	NA
113-2GL000078	NA	NA	NA	NA	NA	NA	NA	NA	NA	NA	NA	NA	NA	NA	NA	1	{GO:0035438; cyclic-di-GMP binding; molecular_function}	NA	NA	NA	NA	NA	NA	NA	NA	100	4e-56	gi|499396111|ref|WP_011083578.1|	MULTISPECIES: pilus assembly protein PilZ [Bradyrhizobium]	NA	NA	NA	NA	NA	1	{IPR009875; PilZ domain}	NA	NA	NA	NA	NA	NA	NA	NA	NA	NA	NA	NA	NA
113-2GL000079	94.17	2e-130	384214467	YP_005605631.1	1037409	Bradyrhizobium_japonicum_USDA_6_uid158851	Brajap	240	1	240	2	COG1208	NDP-sugar pyrophosphorylase, includes eIF-2Bgamma, eIF-2Bepsilon, and LPS biosynthesis proteins	JM	Translation, ribosomal structure and biogenesis;Cell wall/membrane/envelope biogenesis	NA	NA	100	6e-137	bja:bll0754	K00992	murU	MurNAc alpha-1-phosphate uridylyltransferase	2.7.7.-	[PATH:ko00520] Level1--Metabolism | Level2--Carbohydrate metabolism | Level3--Amino sugar and nucleotide sugar metabolism;[PATH:ko01100] Level1--Metabolism | Level2--Global and overview maps | Level3--Metabolic pathways	100	1e-137	gi|499396110|ref|WP_011083577.1|	MULTISPECIES: mannose-1-phosphate guanylyltransferase [Bradyrhizobium]	NA	NA	NA	NA	NA	2	{IPR025877; MobA-like NTP transferase} {IPR029044; Nucleotide-diphospho-sugar transferases}	NA	NA	NA	NA	NA	NA	NA	NA	NA	NA	NA	NA	NA
113-2GL000080	94.66	0	384214466	YP_005605630.1	1037409	Bradyrhizobium_japonicum_USDA_6_uid158851	Brajap	1048	752	1048	1	COG2887	RecB family exonuclease	L	Replication, recombination and repair	NA	NA	100	0	bja:bll0753	K16899	addB	ATP-dependent helicase/nuclease subunit B	3.1.-.- 3.6.4.12	--	100	0	gi|499396109|ref|WP_011083576.1|	MULTISPECIES: double-strand break repair protein AddB [Bradyrhizobium]	NA	NA	NA	NA	NA	2	{IPR014153; Double-strand break repair protein AddB} {IPR027417; P-loop containing nucleoside triphosphate hydrolase}	NA	NA	NA	NA	NA	NA	NA	NA	NA	NA	NA	NA	NA
113-2GL000081	91.88	0	384214465	YP_005605629.1	1037409	Bradyrhizobium_japonicum_USDA_6_uid158851	Brajap	1170	1	1170	0	COG1074	ATP-dependent exoDNAse (exonuclease V) beta subunit (contains helicase and exonuclease domains)	L	Replication, recombination and repair	4	{GO:0003677; DNA binding; molecular_function} {GO:0004003; ATP-dependent DNA helicase activity; molecular_function} {GO:0005524; ATP binding; molecular_function} {GO:0016787; hydrolase activity; molecular_function}	99.91	0	bja:bll0752	K16898	addA	ATP-dependent helicase/nuclease subunit A	3.1.-.- 3.6.4.12	--	100	0	gi|742510225|ref|WP_038965153.1|	double-strand break repair helicase AddA [Bradyrhizobium sp. CCBAU 41267]	NA	NA	NA	NA	NA	6	{IPR000212; DNA helicase, UvrD/REP type} {IPR011335; Restriction endonuclease type II-like} {IPR014016; UvrD-like Helicase, ATP-binding domain} {IPR014017; UvrD-like DNA helicase, C-terminal} {IPR014151; DNA helicase, AddA type} {IPR027417; P-loop containing nucleoside triphosphate hydrolase}	NA	NA	NA	NA	NA	NA	NA	NA	NA	NA	NA	NA	NA
113-2GL000082	98.11	4e-54	384214464	YP_005605628.1	1037409	Bradyrhizobium_japonicum_USDA_6_uid158851	Brajap	106	1	106	2	COG3118	Negative regulator of GroEL, contains thioredoxin-like and TPR-like domains	O	Posttranslational modification, protein turnover, chaperones	3	{GO:0006662; glycerol ether metabolic process; biological_process} {GO:0015035; protein disulfide oxidoreductase activity; molecular_function} {GO:0045454; cell redox homeostasis; biological_process}	100	4e-55	brad:BF49_0088	K03671	trxA	thioredoxin 1	--	[PATH:ko04621] Level1--Organismal Systems | Level2--Immune system | Level3--NOD-like receptor signaling pathway	100	2e-55	gi|494872303|ref|WP_007598398.1|	MULTISPECIES: thiol reductase thioredoxin [Bradyrhizobium]						4	{IPR005746; Thioredoxin} {IPR012336; Thioredoxin-like fold} {IPR013766; Thioredoxin domain} {IPR017937; Thioredoxin, conserved site}				50.98	4e-30	PHI:2644	thioredoxin_1	P0AA28	Salmonella_enterica	reduced_virulence
113-2GL000083	NA	NA	NA	NA	NA	NA	NA	NA	NA	NA	NA	NA	NA	NA	NA	NA	NA	NA	NA	NA	NA	NA	NA	NA	NA	100	2e-80	gi|27348999|dbj|BAC46015.1|	blr0750 [Bradyrhizobium diazoefficiens USDA 110]	NA	NA	NA	NA	NA	2	{IPR019587; Polyketide cyclase/dehydrase} {IPR023393; START-like domain}	locus=Chromosome1:96400:96840:-	0.999999	TRUE	NA	NA	NA	NA	NA	NA	NA	NA	NA	NA
113-2GL000084	92.68	5e-132	384214463	YP_005605627.1	1037409	Bradyrhizobium_japonicum_USDA_6_uid158851	Brajap	246	1	246	0	COG0639	Diadenosine tetraphosphatase ApaH/serine/threonine protein phosphatase, PP2A family	T	Signal transduction mechanisms	NA	NA	NA	NA	NA	NA	NA	NA	NA	NA	100	5e-141	gi|499396106|ref|WP_011083573.1|	DNA methylase [Bradyrhizobium diazoefficiens]	NA	NA	NA	NA	NA	4	{IPR000979; Phosphodiesterase MJ0936/Vps29} {IPR011152; Phosphoesterase MJ0912} {IPR024654; Calcineurin-like phosphoesterase domain, lpxH type} {IPR029052; Metallo-dependent phosphatase-like}	NA	NA	NA	NA	NA	NA	NA	NA	NA	NA	NA	NA	NA
113-2GL000085	93.96	0	384214462	YP_005605626.1	1037409	Bradyrhizobium_japonicum_USDA_6_uid158851	Brajap	447	1	447	0	COG0285	Folylpolyglutamate synthase/Dihydropteroate synthase	H	Coenzyme transport and metabolism	5	{GO:0004326; tetrahydrofolylpolyglutamate synthase activity; molecular_function} {GO:0005524; ATP binding; molecular_function} {GO:0009058; biosynthetic process; biological_process} {GO:0009396; folic acid-containing compound biosynthetic process; biological_process} {GO:0016874; ligase activity; molecular_function}	100	0	bja:blr0748	K11754	folC	dihydrofolate synthase / folylpolyglutamate synthase	6.3.2.12 6.3.2.17	[PATH:ko01100] Level1--Metabolism | Level2--Global and overview maps | Level3--Metabolic pathways;[PATH:ko00790] Level1--Metabolism | Level2--Metabolism of cofactors and vitamins | Level3--Folate biosynthesis	100	0	gi|499396105|ref|WP_011083572.1|	MULTISPECIES: bifunctional folylpolyglutamate synthase/dihydrofolate synthase [Bradyrhizobium]	NA	NA	NA	NA	NA	4	{IPR001645; Folylpolyglutamate synthetase} {IPR004101; Mur ligase, C-terminal} {IPR013221; Mur ligase, central} {IPR018109; Folylpolyglutamate synthetase, conserved site}	NA	NA	NA	NA	NA	NA	NA	NA	NA	NA	NA	NA	NA
113-2GL000086	97.76	0	384214461	YP_005605625.1	1037409	Bradyrhizobium_japonicum_USDA_6_uid158851	Brajap	313	1	313	0	COG0777	Acetyl-CoA carboxylase beta subunit	I	Lipid transport and metabolism	3	{GO:0003989; acetyl-CoA carboxylase activity; molecular_function} {GO:0006633; fatty acid biosynthetic process; biological_process} {GO:0009317; acetyl-CoA carboxylase complex; cellular_component}	100	0	bja:blr0747	K01963	accD	acetyl-CoA carboxylase carboxyl transferase subunit beta	6.4.1.2	[PATH:ko00720] Level1--Metabolism | Level2--Energy metabolism | Level3--Carbon fixation pathways in prokaryotes;[PATH:ko01120] Level1--Metabolism | Level2--Global and overview maps | Level3--Microbial metabolism in diverse environments;[PATH:ko01130] Level1--Metabolism | Level2--Global and overview maps | Level3--Biosynthesis of antibiotics;[PATH:ko00640] Level1--Metabolism | Level2--Carbohydrate…	100	0	gi|499396104|ref|WP_011083571.1|	MULTISPECIES: acetyl-CoA carboxylase carboxyl transferase subunit beta [Bradyrhizobium]	100	0	Q89WE3	ACCD_BRADU	Acetyl-coenzyme A carboxylase carboxyl transferase subunit beta OS=Bradyrhizobium diazoefficiens (strain JCM 10833 / IAM 13628 / NBRC 14792 / USDA 110) GN=accD PE=3 SV=1	4	{IPR000022; Carboxyl transferase} {IPR000438; Acetyl-CoA carboxylase carboxyl transferase, beta subunit} {IPR011762; Acetyl-coenzyme A carboxyltransferase, N-terminal} {IPR029045; ClpP/crotonase-like domain}	NA	NA	NA	NA	NA	NA	NA	NA	NA	NA	NA	NA	NA
113-2GL000087	88.13	7e-133	384214460	YP_005605624.1	1037409	Bradyrhizobium_japonicum_USDA_6_uid158851	Brajap	278	1	278	0	COG0159	Tryptophan synthase alpha chain	E	Amino acid transport and metabolism	4	{GO:0003824; catalytic activity; molecular_function} {GO:0004834; tryptophan synthase activity; molecular_function} {GO:0006568; tryptophan metabolic process; biological_process} {GO:0008152; metabolic process; biological_process}	100	2e-157	bja:blr0746	K01695	trpA	tryptophan synthase alpha chain	4.2.1.20	[PATH:ko01230] Level1--Metabolism | Level2--Global and overview maps | Level3--Biosynthesis of amino acids;[PATH:ko01130] Level1--Metabolism | Level2--Global and overview maps | Level3--Biosynthesis of antibiotics;[PATH:ko01100] Level1--Metabolism | Level2--Global and overview maps | Level3--Metabolic pathways;[PATH:ko01110] Level1--Metabolism | Level2--Global and overview maps | Level3--Biosynth…	100	9e-158	gi|499396103|ref|WP_011083570.1|	MULTISPECIES: tryptophan synthase subunit alpha [Bradyrhizobium]	100	6e-158	Q89WE4	TRPA_BRADU	Tryptophan synthase alpha chain OS=Bradyrhizobium diazoefficiens (strain JCM 10833 / IAM 13628 / NBRC 14792 / USDA 110) GN=trpA PE=3 SV=1	4	{IPR002028; Tryptophan synthase, alpha chain} {IPR011060; Ribulose-phosphate binding barrel} {IPR013785; Aldolase-type TIM barrel} {IPR018204; Tryptophan synthase, alpha chain, active site}	NA	NA	NA	NA	NA	NA	NA	NA	NA	NA	NA	NA	NA
113-2GL000088	98.52	0	384214459	YP_005605623.1	1037409	Bradyrhizobium_japonicum_USDA_6_uid158851	Brajap	405	1	405	0	COG0133	Tryptophan synthase beta chain	E	Amino acid transport and metabolism	3	{GO:0000162; tryptophan biosynthetic process; biological_process} {GO:0004834; tryptophan synthase activity; molecular_function} {GO:0006568; tryptophan metabolic process; biological_process}	100	0	bja:blr0745	K01696	trpB	tryptophan synthase beta chain	4.2.1.20	[PATH:ko01230] Level1--Metabolism | Level2--Global and overview maps | Level3--Biosynthesis of amino acids;[PATH:ko01130] Level1--Metabolism | Level2--Global and overview maps | Level3--Biosynthesis of antibiotics;[PATH:ko01100] Level1--Metabolism | Level2--Global and overview maps | Level3--Metabolic pathways;[PATH:ko01110] Level1--Metabolism | Level2--Global and overview maps | Level3--Biosynth…	100	0	gi|499396102|ref|WP_011083569.1|	MULTISPECIES: tryptophan synthase subunit beta [Bradyrhizobium]						4	{IPR001926; Tryptophan synthase beta subunit-like PLP-dependent enzyme} {IPR006653; Tryptophan synthase, beta chain, conserved site} {IPR006654; Tryptophan synthase, beta chain} {IPR023026; Tryptophan synthase beta chain/beta chain-like}				60.16	4e-135	PHI:2517	TRPS	Q4X0J6	Aspergillus_fumigatus	lethal
113-2GL000089	93.72	2e-116	384214458	YP_005605622.1	1037409	Bradyrhizobium_japonicum_USDA_6_uid158851	Brajap	223	1	223	0	COG0135	Phosphoribosylanthranilate isomerase	E	Amino acid transport and metabolism	4	{GO:0003824; catalytic activity; molecular_function} {GO:0004640; phosphoribosylanthranilate isomerase activity; molecular_function} {GO:0006568; tryptophan metabolic process; biological_process} {GO:0008152; metabolic process; biological_process}	100	3e-124	bja:blr0744	K01817	trpF	phosphoribosylanthranilate isomerase	5.3.1.24	[PATH:ko01230] Level1--Metabolism | Level2--Global and overview maps | Level3--Biosynthesis of amino acids;[PATH:ko01130] Level1--Metabolism | Level2--Global and overview maps | Level3--Biosynthesis of antibiotics;[PATH:ko01100] Level1--Metabolism | Level2--Global and overview maps | Level3--Metabolic pathways;[PATH:ko01110] Level1--Metabolism | Level2--Global and overview maps | Level3--Biosynth…	100	1e-124	gi|499396101|ref|WP_011083568.1|	MULTISPECIES: N-(5'-phosphoribosyl)anthranilate isomerase [Bradyrhizobium]	100	7e-125	Q89WE6	TRPF_BRADU	N-(5'-phosphoribosyl)anthranilate isomerase OS=Bradyrhizobium diazoefficiens (strain JCM 10833 / IAM 13628 / NBRC 14792 / USDA 110) GN=trpF PE=3 SV=1	3	{IPR001240; N-(5'phosphoribosyl) anthranilate isomerase (PRAI)} {IPR011060; Ribulose-phosphate binding barrel} {IPR013785; Aldolase-type TIM barrel}	NA	NA	NA	NA	NA	NA	NA	NA	NA	NA	NA	NA	NA
113-2GL000090	NA	NA	NA	NA	NA	NA	NA	NA	NA	NA	NA	NA	NA	NA	NA	1	{GO:0005887; integral component of plasma membrane; cellular_component}	NA	NA	NA	NA	NA	NA	NA	NA	100	5e-68	gi|27348992|dbj|BAC46008.1|	blr0743 [Bradyrhizobium diazoefficiens USDA 110]	NA	NA	NA	NA	NA	1	{IPR010445; Lipopolysaccharide assembly protein A domain}	NA	NA	NA	NA	NA	NA	NA	NA	NA	NA	NA	NA	NA
113-2GL000091	99.01	6e-52	384214456	YP_005605620.1	1037409	Bradyrhizobium_japonicum_USDA_6_uid158851	Brajap	101	1	101	0	COG0776	Bacterial nucleoid DNA-binding protein	L	Replication, recombination and repair	4	{GO:0003677; DNA binding; molecular_function} {GO:0005694; chromosome; cellular_component} {GO:0006310; DNA recombination; biological_process} {GO:0006355; regulation of transcription, DNA-templated; biological_process}	100	2e-52	brc:BCCGELA001_00430	K05788	ihfB, himD	integration host factor subunit beta	--	--	100	3e-53	gi|495815418|ref|WP_008539997.1|	MULTISPECIES: integration host factor subunit beta [Bradyrhizobium]						4	{IPR000119; Histone-like DNA-binding protein} {IPR005685; Integration host factor, beta subunit} {IPR010992; Integration host factor (IHF)-like DNA-binding domain} {IPR020816; Histone-like DNA-binding protein, conserved site}				48.35	6e-22	PHI:2673	himD	P64394	Salmonella_enterica	reduced_virulence
113-2GL000092	97.24	1e-163	384214455	YP_005605619.1	1037409	Bradyrhizobium_japonicum_USDA_6_uid158851	Brajap	326	1	326	0	COG0616	Periplasmic serine protease, ClpP class	O	Posttranslational modification, protein turnover, chaperones	2	{GO:0006508; proteolysis; biological_process} {GO:0008233; peptidase activity; molecular_function}	100	0	bja:blr0741	K04773	sppA	protease IV	3.4.21.-	--	100	0	gi|499396099|ref|WP_011083566.1|	MULTISPECIES: protease [Bradyrhizobium]	NA	NA	NA	NA	NA	3	{IPR002142; Peptidase S49} {IPR004635; Peptidase S49, SppA} {IPR029045; ClpP/crotonase-like domain}	NA	NA	NA	NA	NA	NA	NA	NA	NA	NA	NA	NA	NA
113-2GL000093	NA	NA	NA	NA	NA	NA	NA	NA	NA	NA	NA	NA	NA	NA	NA	NA	NA	NA	NA	NA	NA	NA	NA	NA	NA	93.94	6e-09	gi|806925875|dbj|BAR56877.1|	hypothetical protein NK6_3701 [Bradyrhizobium diazoefficiens]	NA	NA	NA	NA	NA	NA	NA	NA	NA	NA	NA	NA	NA	NA	NA	NA	NA	NA	NA	NA
113-2GL000095	99.47	0	384214454	YP_005605618.1	1037409	Bradyrhizobium_japonicum_USDA_6_uid158851	Brajap	567	1	417	1	COG0539	Ribosomal protein S1	J	Translation, ribosomal structure and biogenesis	5	{GO:0003676; nucleic acid binding; molecular_function} {GO:0003723; RNA binding; molecular_function} {GO:0003735; structural constituent of ribosome; molecular_function} {GO:0005840; ribosome; cellular_component} {GO:0006412; translation; biological_process}	100	0	bja:blr0740	K02945	RP-S1, rpsA	small subunit ribosomal protein S1	--	[PATH:ko03010] Level1--Genetic Information Processing | Level2--Translation | Level3--Ribosome	100	0	gi|499396098|ref|WP_011083565.1|	30S ribosomal protein S1 [Bradyrhizobium diazoefficiens]	95.41	0	Q6NDP1	RS1_RHOPA	30S ribosomal protein S1 OS=Rhodopseudomonas palustris (strain ATCC BAA-98 / CGA009) GN=rpsA PE=1 SV=1	4	{IPR000110; Ribosomal protein S1} {IPR003029; S1 domain} {IPR012340; Nucleic acid-binding, OB-fold} {IPR022967; RNA-binding domain, S1}	locus=Chromosome1:105284:107032:-	1	TRUE	NA	NA	NA	NA	NA	NA	NA	NA	NA	NA
113-2GL000094	NA	NA	NA	NA	NA	NA	NA	NA	NA	NA	NA	NA	NA	NA	NA	NA	NA	NA	NA	NA	NA	NA	NA	NA	NA	97.75	8e-44	gi|694285883|gb|KGJ65178.1|	hypothetical protein BJA5080_01824 [Bradyrhizobium diazoefficiens SEMIA 5080]	NA	NA	NA	NA	NA	NA	NA	NA	NA	NA	NA	NA	NA	NA	NA	NA	NA	NA	NA	NA
113-2GL000096	95.75	1e-111	384214453	YP_005605617.1	1037409	Bradyrhizobium_japonicum_USDA_6_uid158851	Brajap	212	1	212	0	COG0283	Cytidylate kinase	F	Nucleotide transport and metabolism	3	{GO:0004127; cytidylate kinase activity; molecular_function} {GO:0005524; ATP binding; molecular_function} {GO:0006139; nucleobase-containing compound metabolic process; biological_process}	100	7e-116	bja:blr0739	K00945	cmk	CMP/dCMP kinase	2.7.4.25	[PATH:ko01100] Level1--Metabolism | Level2--Global and overview maps | Level3--Metabolic pathways;[PATH:ko00240] Level1--Metabolism | Level2--Nucleotide metabolism | Level3--Pyrimidine metabolism	100	3e-116	gi|499396097|ref|WP_011083564.1|	MULTISPECIES: cytidylate kinase [Bradyrhizobium]	100	2e-116	Q89WF1	KCY_BRADU	Cytidylate kinase OS=Bradyrhizobium diazoefficiens (strain JCM 10833 / IAM 13628 / NBRC 14792 / USDA 110) GN=cmk PE=3 SV=1	3	{IPR003136; Cytidylate kinase} {IPR011994; Cytidylate kinase domain} {IPR027417; P-loop containing nucleoside triphosphate hydrolase}	NA	NA	NA	NA	NA	NA	NA	NA	NA	NA	NA	NA	NA
113-2GL000098	96.45	0	384214452	YP_005605616.1	1037409	Bradyrhizobium_japonicum_USDA_6_uid158851	Brajap	445	1	445	0	COG0128	5-enolpyruvylshikimate-3-phosphate synthase	E	Amino acid transport and metabolism	3	{GO:0003824; catalytic activity; molecular_function} {GO:0003866; 3-phosphoshikimate 1-carboxyvinyltransferase activity; molecular_function} {GO:0016765; transferase activity, transferring alkyl or aryl (other than methyl) groups; molecular_function}	99.76	0	bja:blr0738	K00800	aroA	3-phosphoshikimate 1-carboxyvinyltransferase	2.5.1.19	[PATH:ko01230] Level1--Metabolism | Level2--Global and overview maps | Level3--Biosynthesis of amino acids;[PATH:ko01130] Level1--Metabolism | Level2--Global and overview maps | Level3--Biosynthesis of antibiotics;[PATH:ko01100] Level1--Metabolism | Level2--Global and overview maps | Level3--Metabolic pathways;[PATH:ko01110] Level1--Metabolism | Level2--Global and overview maps | Level3--Biosynth…	99.76	0	gi|694285881|gb|KGJ65176.1|	putative 3-phosphoshikimate 1-carboxyvinyltransferase [Bradyrhizobium diazoefficiens SEMIA 5080]	99.76	0	Q89WF2	AROA_BRADU	3-phosphoshikimate 1-carboxyvinyltransferase OS=Bradyrhizobium diazoefficiens (strain JCM 10833 / IAM 13628 / NBRC 14792 / USDA 110) GN=aroA PE=3 SV=1	4	{IPR001986; Enolpyruvate transferase domain} {IPR006264; 3-phosphoshikimate 1-carboxyvinyltransferase} {IPR013792; RNA 3'-terminal phosphate cyclase/enolpyruvate transferase, alpha/beta} {IPR023193; 3-phosphoshikimate 1-carboxyvinyltransferase, conserved site}	NA	NA	NA	NA	NA	NA	NA	NA	NA	NA	NA	NA	NA
113-2GL000097	NA	NA	NA	NA	NA	NA	NA	NA	NA	NA	NA	NA	NA	NA	NA	NA	NA	NA	NA	NA	NA	NA	NA	NA	NA	100	2e-28	gi|806925880|dbj|BAR56882.1|	hypothetical protein NK6_3706 [Bradyrhizobium diazoefficiens]	NA	NA	NA	NA	NA	NA	NA	NA	NA	NA	NA	NA	NA	NA	NA	NA	NA	NA	NA	NA
113-2GL000099	96.32	4e-54	384214451	YP_005605615.1	1037409	Bradyrhizobium_japonicum_USDA_6_uid158851	Brajap	135	1	135	0	COG4530	Uncharacterized protein	S	Function unknown	NA	NA	NA	NA	NA	NA	NA	NA	NA	NA	100	2e-70	gi|499396095|ref|WP_011083562.1|	MULTISPECIES: TIGR02300 family protein [Bradyrhizobium]	NA	NA	NA	NA	NA	1	{IPR012644; Conserved hypothetical protein CHP02300, FYDLN acid}	NA	NA	NA	NA	NA	NA	NA	NA	NA	NA	NA	NA	NA
113-2GL000100	94.77	5e-77	384214450	YP_005605613.1	1037409	Bradyrhizobium_japonicum_USDA_6_uid158851	Brajap	152	1	152	0	COG1846	DNA-binding transcriptional regulator, MarR family	K	Transcription	2	{GO:0003700; transcription factor activity, sequence-specific DNA binding; molecular_function} {GO:0006355; regulation of transcription, DNA-templated; biological_process}	43.44	4e-23	mcl:MCCL_0450	K18906	mgrA	MarR family transcriptional regulator, multiple gene regulator MgrA	--	--	100	8e-84	gi|499396094|ref|WP_011083561.1|	transcriptional regulator [Bradyrhizobium diazoefficiens]						2	{IPR000835; MarR-type HTH domain} {IPR011991; Winged helix-turn-helix DNA-binding domain}				55.91	2e-37	PHI:5549	ohrR	A0A0H6ZQK4	Vibrio_cholerae	reduced_virulence
113-2GL000101	97.12	1e-67	384214449	YP_005605612.1	1037409	Bradyrhizobium_japonicum_USDA_6_uid158851	Brajap	141	1	141	0	COG1764	Organic hydroperoxide reductase OsmC/OhrA	V	Defense mechanisms	1	{GO:0006979; response to oxidative stress; biological_process}	58.7	4e-34	sse:Ssed_1386	K04063	osmC	osmotically inducible protein OsmC	--	--	99.28	3e-74	gi|499396093|ref|WP_011083560.1|	MULTISPECIES: organic hydroperoxide resistance protein [Bradyrhizobium]	62.04	2e-43	P0A0V5	OHR_XANCH	Organic hydroperoxide resistance protein OS=Xanthomonas campestris pv. phaseoli GN=ohr PE=3 SV=1	3	{IPR003718; OsmC/Ohr family} {IPR015946; K homology domain-like, alpha/beta} {IPR019953; Organic hydroperoxide resistance protein famiy}	NA	NA	NA	NA	NA	NA	NA	NA	NA	NA	NA	NA	NA
113-2GL000102	96.25	0	384214448	YP_005605611.1	1037409	Bradyrhizobium_japonicum_USDA_6_uid158851	Brajap	400	1	400	0	COG1804	Crotonobetainyl-CoA:carnitine CoA-transferase CaiB and related acyl-CoA transferases	I	Lipid transport and metabolism	1	{GO:0003824; catalytic activity; molecular_function}	91.88	0	bra:BRADO0103	K07749	frc	formyl-CoA transferase	2.8.3.16	--	100	0	gi|499396092|ref|WP_011083559.1|	MULTISPECIES: carnitine dehydratase [Bradyrhizobium]	NA	NA	NA	NA	NA	2	{IPR003673; CoA-transferase family III} {IPR023606; CoA-transferase family III domain}	NA	NA	NA	NA	NA	NA	NA	NA	NA	NA	NA	NA	NA
113-2GL000103	94.06	0	384214447	YP_005605610.1	1037409	Bradyrhizobium_japonicum_USDA_6_uid158851	Brajap	438	1	438	0	COG1653	ABC-type glycerol-3-phosphate transport system, periplasmic component	G	Carbohydrate transport and metabolism	NA	NA	100	0	bja:bll0733	K05813	ugpB	sn-glycerol 3-phosphate transport system substrate-binding protein	--	[PATH:ko02010] Level1--Environmental Information Processing | Level2--Membrane transport | Level3--ABC transporters	100	0	gi|499396091|ref|WP_011083558.1|	MULTISPECIES: sn-glycerol-3-phosphate ABC transporter substrate-binding protein [Bradyrhizobium]	51.06	2e-124	Q8FW10	UGPB_BRUSU	sn-glycerol-3-phosphate-binding periplasmic protein UgpB OS=Brucella suis biovar 1 (strain 1330) GN=ugpB PE=3 SV=1	NA	NA	NA	NA	NA	NA	NA	NA	NA	NA	NA	NA	51.06	1e-125	VFG043536
113-2GL000104	97.52	2e-149	384214446	YP_005605609.1	1037409	Bradyrhizobium_japonicum_USDA_6_uid158851	Brajap	282	1	282	0	COG1175	ABC-type sugar transport system, permease component	G	Carbohydrate transport and metabolism	2	{GO:0006810; transport; biological_process} {GO:0016020; membrane; cellular_component}	99.66	1e-163	bja:bll0732	K05814	ugpA	sn-glycerol 3-phosphate transport system permease protein	--	[PATH:ko02010] Level1--Environmental Information Processing | Level2--Membrane transport | Level3--ABC transporters	100	2e-164	gi|742510230|ref|WP_038965158.1|	glycerol-3-phosphate transporter permease [Bradyrhizobium sp. CCBAU 41267]	61.43	3e-101	Q8FW09	UGPA_BRUSU	sn-glycerol-3-phosphate transport system permease protein UgpA OS=Brucella suis biovar 1 (strain 1330) GN=ugpA PE=3 SV=1	1	{IPR000515; ABC transporter type 1, transmembrane domain MetI-like}	NA	NA	NA	NA	NA	NA	NA	NA	NA	NA	NA	NA	NA
113-2GL000105	98.58	1e-158	384214445	YP_005605608.1	1037409	Bradyrhizobium_japonicum_USDA_6_uid158851	Brajap	282	1	282	0	COG0395	ABC-type glycerol-3-phosphate transport system, permease component	G	Carbohydrate transport and metabolism	6	{GO:0001407; glycerophosphodiester transmembrane transport; biological_process} {GO:0005887; integral component of plasma membrane; cellular_component} {GO:0006810; transport; biological_process} {GO:0015794; glycerol-3-phosphate transport; biological_process} {GO:0016020; membrane; cellular_component} {GO:0055052; ATP-binding cassette (ABC) transporter complex, substrate-binding subunit-containi…	100	7e-160	bja:bll0731	K05815	ugpE	sn-glycerol 3-phosphate transport system permease protein	--	[PATH:ko02010] Level1--Environmental Information Processing | Level2--Membrane transport | Level3--ABC transporters	100	3e-160	gi|499396089|ref|WP_011083556.1|	MULTISPECIES: glycerol-3-phosphate transporter membrane protein [Bradyrhizobium]	60.28	1e-91	Q8UB30	UGPE_AGRFC	sn-glycerol-3-phosphate transport system permease protein UgpE OS=Agrobacterium fabrum (strain C58 / ATCC 33970) GN=ugpE PE=3 SV=1	2	{IPR000515; ABC transporter type 1, transmembrane domain MetI-like} {IPR030165; sn-glycerol-3-phosphate transport system permease protein UgpE}	NA	NA	NA	NA	NA	NA	NA	NA	NA	NA	NA	NA	NA
113-2GL000106	95.57	0	384214444	YP_005605607.1	1037409	Bradyrhizobium_japonicum_USDA_6_uid158851	Brajap	361	1	361	0	COG3842	ABC-type Fe3+/spermidine/putrescine transport systems, ATPase components	E	Amino acid transport and metabolism	5	{GO:0001407; glycerophosphodiester transmembrane transport; biological_process} {GO:0005524; ATP binding; molecular_function} {GO:0015430; glycerol-3-phosphate-transporting ATPase activity; molecular_function} {GO:0015794; glycerol-3-phosphate transport; biological_process} {GO:0016887; ATPase activity; molecular_function}	100	0	bja:bll0730	K05816	ugpC	sn-glycerol 3-phosphate transport system ATP-binding protein	3.6.3.20	[PATH:ko02010] Level1--Environmental Information Processing | Level2--Membrane transport | Level3--ABC transporters	100	0	gi|499396088|ref|WP_011083555.1|	MULTISPECIES: sn-glycerol-3-phosphate import ATP-binding protein UgpC [Bradyrhizobium]						7	{IPR003439; ABC transporter-like} {IPR003593; AAA+ ATPase domain} {IPR008995; Molybdate/tungstate binding, C-terminal} {IPR012340; Nucleic acid-binding, OB-fold} {IPR017871; ABC transporter, conserved site} {IPR017922; sn-glycerol-3-phosphate import ATP-binding protein UgpC} {IPR027417; P-loop containing nucleoside triphosphate hydrolase}				43.26	2e-61	PHI:6319	potA	Q8DPC2	Streptococcus_pneumoniae	reduced_virulence
113-2GL000107	99.29	9e-77	384214443	YP_005605606.1	1037409	Bradyrhizobium_japonicum_USDA_6_uid158851	Brajap	141	1	141	0	COG0071	Molecular chaperone IbpA, HSP20 family	O	Posttranslational modification, protein turnover, chaperones	NA	NA	48.06	2e-26	fiy:BN1229_v1_2317	K04080	ibpA	molecular chaperone IbpA	--	--	100	2e-77	gi|499396087|ref|WP_011083554.1|	MULTISPECIES: heat-shock protein Hsp20 [Bradyrhizobium]						3	{IPR002068; Alpha crystallin/Hsp20 domain} {IPR008978; HSP20-like chaperone} {IPR031107; Small heat shock protein HSP20}				60.28	1e-44	PHI:2658	hspC	A9CKC3	Agrobacterium_tumefaciens	unaffected_pathogenicity__reduced_virulence
113-2GL000108	100	4e-46	384214442	YP_005605605.1	1037409	Bradyrhizobium_japonicum_USDA_6_uid158851	Brajap	90	1	90	0	COG5568	Uncharacterized protein	S	Function unknown	NA	NA	NA	NA	NA	NA	NA	NA	NA	NA	100	2e-46	gi|27348977|dbj|BAC45993.1|	bsl0728 [Bradyrhizobium diazoefficiens USDA 110]	NA	NA	NA	NA	NA	1	{IPR009531; Protein of unknown function DUF1150}	NA	NA	NA	NA	NA	NA	NA	NA	NA	NA	NA	NA	NA
113-2GL000109	88.11	0	384214436	YP_005605599.1	1037409	Bradyrhizobium_japonicum_USDA_6_uid158851	Brajap	370	104	370	1	COG0457	Tetratricopeptide (TPR) repeat	R	General function prediction only	1	{GO:0005515; protein binding; molecular_function}	NA	NA	NA	NA	NA	NA	NA	NA	100	0	gi|27348976|dbj|BAC45992.1|	blr0727 [Bradyrhizobium diazoefficiens USDA 110]	NA	NA	NA	NA	NA	5	{IPR001440; Tetratricopeptide repeat 1} {IPR011990; Tetratricopeptide-like helical domain} {IPR013026; Tetratricopeptide repeat-containing domain} {IPR013105; Tetratricopeptide repeat 2} {IPR019734; Tetratricopeptide repeat}	NA	NA	NA	NA	NA	NA	NA	NA	NA	NA	NA	NA	NA
113-2GL000110	69.86	2e-52	16127642	NP_422206.1	190650	Caulobacter_crescentus_CB15_uid57891	Caucre	165	1	165	0	COG3818	Predicted acetyltransferase, GNAT superfamily	R	General function prediction only	1	{GO:0008080; N-acetyltransferase activity; molecular_function}	100	2e-94	bja:bll0726	K06977	K06977	uncharacterized protein	--	--	100	4e-95	gi|499396084|ref|WP_011083551.1|	MULTISPECIES: GNAT family acetyltransferase [Bradyrhizobium]	NA	NA	NA	NA	NA	3	{IPR000182; GNAT domain} {IPR016181; Acyl-CoA N-acyltransferase} {IPR016890; Uncharacterised conserved protein UCP028520}	locus=Chromosome1:119535:120041:+	0.999778	TRUE	NA	NA	NA	NA	NA	NA	NA	NA	NA	NA
113-2GL000111	98.69	6e-80	384214432	YP_005605595.1	1037409	Bradyrhizobium_japonicum_USDA_6_uid158851	Brajap	153	1	153	0	COG1762	Phosphotransferase system mannitol/fructose-specific IIA domain (Ntr-type)	GT	Carbohydrate transport and metabolism;Signal transduction mechanisms	4	{GO:0005215; transporter activity; molecular_function} {GO:0006810; transport; biological_process} {GO:0008982; protein-N(PI)-phosphohistidine-sugar phosphotransferase activity; molecular_function} {GO:0009401; phosphoenolpyruvate-dependent sugar phosphotransferase system; biological_process}	100	2e-80	bja:blr0725	K02806	PTS-Ntr-EIIA, ptsN	PTS system, nitrogen regulatory IIA component	2.7.1.-	[PATH:ko02060] Level1--Environmental Information Processing | Level2--Membrane transport | Level3--Phosphotransferase system (PTS)	100	7e-81	gi|499396083|ref|WP_011083550.1|	MULTISPECIES: nitrogen regulatory protein [Bradyrhizobium]	100	5e-81	P30335	PTSN_BRADU	Nitrogen regulatory protein OS=Bradyrhizobium diazoefficiens (strain JCM 10833 / IAM 13628 / NBRC 14792 / USDA 110) GN=ptsN PE=3 SV=2	3	{IPR002178; PTS EIIA type-2 domain} {IPR006320; Phosphotransferase system, IIA-like nitrogen-regulatory protein PtsN} {IPR016152; Phosphotransferase/anion transporter}	NA	NA	NA	NA	NA	NA	NA	NA	NA	NA	NA	NA	NA
113-2GL000112	94.97	2e-100	384214431	YP_005605594.1	1037409	Bradyrhizobium_japonicum_USDA_6_uid158851	Brajap	199	1	199	0	COG1544	Ribosome-associated translation inhibitor RaiA	J	Translation, ribosomal structure and biogenesis	1	{GO:0044238; primary metabolic process; biological_process}	76.14	5e-83	rpe:RPE_0431	K05808	yhbH	putative sigma-54 modulation protein	--	--	100	1e-114	gi|27375835|ref|NP_767364.1|	sigma-54 modulation protein [Bradyrhizobium diazoefficiens USDA 110]	100	7e-115	P30334	Y724_BRADU	Uncharacterized protein blr0724 OS=Bradyrhizobium diazoefficiens (strain JCM 10833 / IAM 13628 / NBRC 14792 / USDA 110) GN=blr0724 PE=3 SV=1	2	{IPR003489; Ribosomal protein S30Ae/sigma 54 modulation protein} {IPR032528; Sigma 54 modulation/S30EA ribosomal protein, C-terminal}	NA	NA	NA	NA	NA	NA	NA	NA	NA	NA	NA	NA	NA
113-2GL000113	97.58	0	384214430	YP_005605593.1	1037409	Bradyrhizobium_japonicum_USDA_6_uid158851	Brajap	537	1	537	0	COG1508	DNA-directed RNA polymerase specialized sigma subunit, sigma54 homolog	K	Transcription	6	{GO:0003677; DNA binding; molecular_function} {GO:0003700; transcription factor activity, sequence-specific DNA binding; molecular_function} {GO:0003899; DNA-directed 5'-3' RNA polymerase activity; molecular_function} {GO:0006352; DNA-templated transcription, initiation; biological_process} {GO:0006355; regulation of transcription, DNA-templated; biological_process} {GO:0016987; sigma factor acti…	100	0	bja:blr0723	K03092	SIG54, rpoN	RNA polymerase sigma-54 factor	--	[PATH:ko02020] Level1--Environmental Information Processing | Level2--Signal transduction | Level3--Two-component system;[PATH:ko05111] Level1--Cellular Processes | Level2--Cellular community - prokaryotes | Level3--Biofilm formation - Vibrio cholerae	100	0	gi|499396081|ref|WP_011083548.1|	MULTISPECIES: RNA polymerase sigma-54 factor [Bradyrhizobium]	100	0	P30333	RP55_BRADU	RNA polymerase sigma-54 factor 2 OS=Bradyrhizobium diazoefficiens (strain JCM 10833 / IAM 13628 / NBRC 14792 / USDA 110) GN=rpoN2 PE=2 SV=1	3	{IPR000394; RNA polymerase sigma factor 54} {IPR007046; RNA polymerase sigma factor 54, core-binding} {IPR007634; RNA polymerase sigma factor 54, DNA-binding}	locus=Chromosome1:121523:123136:-	0.999997	TRUE	NA	NA	NA	NA	NA	NA	NA	NA	NA	NA
113-2GL000114	96.43	0	384214429	YP_005605592.1	1037409	Bradyrhizobium_japonicum_USDA_6_uid158851	Brajap	336	1	336	1	COG1137	ABC-type lipopolysaccharide export system, ATPase component	M	Cell wall/membrane/envelope biogenesis	4	{GO:0005524; ATP binding; molecular_function} {GO:0016887; ATPase activity; molecular_function} {GO:0043190; ATP-binding cassette (ABC) transporter complex; cellular_component} {GO:0055085; transmembrane transport; biological_process}	100	0	bja:blr0722	K06861	lptB	lipopolysaccharide export system ATP-binding protein	3.6.3.-	[PATH:ko02010] Level1--Environmental Information Processing | Level2--Membrane transport | Level3--ABC transporters	100	0	gi|499396080|ref|WP_011083547.1|	MULTISPECIES: ABC transporter ATP-binding protein [Bradyrhizobium]	79.08	9e-106	P33982	Y3926_AZOC5	Probable ABC transporter ATP-binding protein AZC_3926 OS=Azorhizobium caulinodans (strain ATCC 43989 / DSM 5975 / JCM 20966 / NBRC 14845 / NCIMB 13405 / ORS 571) GN=AZC_3926 PE=3 SV=1	6	{IPR003439; ABC transporter-like} {IPR003593; AAA+ ATPase domain} {IPR017871; ABC transporter, conserved site} {IPR027417; P-loop containing nucleoside triphosphate hydrolase} {IPR030921; LPS export ABC transporter, ATP-binding protein LptB} {IPR032823; Branched-chain amino acid ATP-binding cassette transporter, C-terminal}	NA	NA	NA	NA	NA	NA	NA	NA	NA	NA	NA	NA	NA
113-2GL000115	80.91	2e-90	384214428	YP_005605591.1	1037409	Bradyrhizobium_japonicum_USDA_6_uid158851	Brajap	238	1	238	0	COG1934	Lipopolysaccharide export system protein LptA	M	Cell wall/membrane/envelope biogenesis	NA	NA	100	9e-135	bja:blr0721	K09774	lptA	lipopolysaccharide export system protein LptA	--	--	100	2e-135	gi|499396079|ref|WP_011083546.1|	organic solvent tolerance protein OstA [Bradyrhizobium diazoefficiens]	NA	NA	NA	NA	NA	1	{IPR005653; Organic solvent tolerance-like, N-terminal}	NA	NA	NA	NA	NA	NA	NA	NA	NA	NA	NA	NA	NA
113-2GL000116	83.74	7e-104	384214427	YP_005605590.1	1037409	Bradyrhizobium_japonicum_USDA_6_uid158851	Brajap	258	1	258	1	COG5375	Uncharacterized protein	S	Function unknown	NA	NA	100	2e-139	bja:blr0720	K11719	lptC	lipopolysaccharide export system protein LptC	--	--	100	9e-140	gi|27348969|dbj|BAC45985.1|	blr0720 [Bradyrhizobium diazoefficiens USDA 110]	NA	NA	NA	NA	NA	1	{IPR010664; Lipopolysaccharide assembly, LptC-related}	NA	NA	NA	NA	NA	NA	NA	NA	NA	NA	NA	NA	NA
113-2GL000117	98.53	1e-115	384214426	YP_005605589.1	1037409	Bradyrhizobium_japonicum_USDA_6_uid158851	Brajap	204	1	204	2	COG0349	Ribonuclease D	J	Translation, ribosomal structure and biogenesis	3	{GO:0003676; nucleic acid binding; molecular_function} {GO:0006139; nucleobase-containing compound metabolic process; biological_process} {GO:0008408; 3'-5' exonuclease activity; molecular_function}	100	7e-117	bja:blr0719	K03684	rnd	ribonuclease D	3.1.13.5	--	100	3e-117	gi|499396077|ref|WP_011083544.1|	MULTISPECIES: 3'-5' exonuclease [Bradyrhizobium]	NA	NA	NA	NA	NA	2	{IPR002562; 3'-5' exonuclease domain} {IPR012337; Ribonuclease H-like domain}	NA	NA	NA	NA	NA	NA	NA	NA	NA	NA	NA	NA	NA
113-2GL000118	93.85	0	384214419	YP_005605582.1	1037409	Bradyrhizobium_japonicum_USDA_6_uid158851	Brajap	423	1	423	0	COG2814	Predicted arabinose efflux permease, MFS family	G	Carbohydrate transport and metabolism	2	{GO:0016021; integral component of membrane; cellular_component} {GO:0055085; transmembrane transport; biological_process}	NA	NA	NA	NA	NA	NA	NA	NA	100	0	gi|499396076|ref|WP_011083543.1|	MULTISPECIES: transporter [Bradyrhizobium]	NA	NA	NA	NA	NA	2	{IPR011701; Major facilitator superfamily} {IPR020846; Major facilitator superfamily domain}	NA	NA	NA	NA	NA	NA	NA	NA	NA	NA	NA	NA	NA
113-2GL000119	91.42	2e-142	384214410	YP_005605573.1	1037409	Bradyrhizobium_japonicum_USDA_6_uid158851	Brajap	304	1	304	1	COG0702	Uncharacterized conserved protein YbjT, contains NAD(P)-binding and DUF2867 domains	R	General function prediction only	NA	NA	100	0	bja:bll0717	K00356	E1.6.99.3	NADH dehydrogenase	1.6.99.3	[PATH:ko00190] Level1--Metabolism | Level2--Energy metabolism | Level3--Oxidative phosphorylation	100	0	gi|499396075|ref|WP_011083542.1|	MULTISPECIES: oxidoreductase [Bradyrhizobium]	NA	NA	NA	NA	NA	2	{IPR016040; NAD(P)-binding domain} {IPR029903; RmlD-like substrate binding domain}	NA	NA	NA	NA	NA	NA	NA	NA	NA	NA	NA	NA	NA
113-2GL000120	92.34	2e-136	384214407	YP_005605570.1	1037409	Bradyrhizobium_japonicum_USDA_6_uid158851	Brajap	268	1	268	0	COG1968	Undecaprenyl pyrophosphate phosphatase UppP	I	Lipid transport and metabolism	3	{GO:0016020; membrane; cellular_component} {GO:0016311; dephosphorylation; biological_process} {GO:0050380; undecaprenyl-diphosphatase activity; molecular_function}	99.62	2e-144	bja:blr0716	K06153	bacA	undecaprenyl-diphosphatase	3.6.1.27	[PATH:ko00550] Level1--Metabolism | Level2--Glycan biosynthesis and metabolism | Level3--Peptidoglycan biosynthesis	99.62	3e-145	gi|499396074|ref|WP_011083541.1|	MULTISPECIES: undecaprenyl-diphosphatase [Bradyrhizobium]	99.62	4e-145	Q89WH1	UPPP_BRADU	Undecaprenyl-diphosphatase OS=Bradyrhizobium diazoefficiens (strain JCM 10833 / IAM 13628 / NBRC 14792 / USDA 110) GN=uppP PE=3 SV=1	1	{IPR003824; Undecaprenyl-diphosphatase UppP}	NA	NA	NA	NA	NA	NA	NA	NA	NA	NA	NA	NA	NA
113-2GL000121	96.52	1e-127	384214406	YP_005605569.1	1037409	Bradyrhizobium_japonicum_USDA_6_uid158851	Brajap	230	1	230	0	COG0625	Glutathione S-transferase	O	Posttranslational modification, protein turnover, chaperones	1	{GO:0005515; protein binding; molecular_function}	100	1e-131	bja:bll0715	K00799	GST, gst	glutathione S-transferase	2.5.1.18	[PATH:ko00480] Level1--Metabolism | Level2--Metabolism of other amino acids | Level3--Glutathione metabolism	100	6e-132	gi|499396073|ref|WP_011083540.1|	MULTISPECIES: glutathione S-transferase [Bradyrhizobium]	NA	NA	NA	NA	NA	4	{IPR004045; Glutathione S-transferase, N-terminal} {IPR004046; Glutathione S-transferase, C-terminal} {IPR010987; Glutathione S-transferase, C-terminal-like} {IPR012336; Thioredoxin-like fold}	NA	NA	NA	NA	NA	NA	NA	NA	NA	NA	NA	NA	NA
113-2GL000122	90.66	0	384214405	YP_005605568.1	1037409	Bradyrhizobium_japonicum_USDA_6_uid158851	Brajap	391	1	391	0	COG1600	Epoxyqueuosine reductase QueG (queuosine biosynthesis)	J	Translation, ribosomal structure and biogenesis	5	{GO:0005488; binding; molecular_function} {GO:0008033; tRNA processing; biological_process} {GO:0008616; queuosine biosynthetic process; biological_process} {GO:0016491; oxidoreductase activity; molecular_function} {GO:0051536; iron-sulfur cluster binding; molecular_function}	99.73	0	bja:bll0714	K18979	queG	epoxyqueuosine reductase	1.17.99.6	--	99.73	0	gi|499396072|ref|WP_011083539.1|	MULTISPECIES: epoxyqueuosine reductase [Bradyrhizobium]	64.52	2e-107	F7ZDR3	QUEG_ROSLO	Epoxyqueuosine reductase OS=Roseobacter litoralis (strain ATCC 49566 / DSM 6996 / JCM 21268 / NBRC 15278 / OCh 149) GN=queG PE=3 SV=1	7	{IPR004453; Epoxyqueuosine reductase QueG} {IPR009051; Alpha-helical ferredoxin} {IPR011989; Armadillo-like helical} {IPR013542; Domain of unknown function DUF1730} {IPR016024; Armadillo-type fold} {IPR017896; 4Fe-4S ferredoxin-type, iron-sulphur binding domain} {IPR017900; 4Fe-4S ferredoxin, iron-sulphur binding, conserved site}	NA	NA	NA	NA	NA	NA	NA	NA	NA	NA	NA	NA	NA
113-2GL000123	NA	NA	NA	NA	NA	NA	NA	NA	NA	NA	NA	NA	NA	NA	NA	NA	NA	NA	NA	NA	NA	NA	NA	NA	NA	100	6e-154	gi|27348962|dbj|BAC45978.1|	bll0713 [Bradyrhizobium diazoefficiens USDA 110]	NA	NA	NA	NA	NA	1	{IPR029069; HotDog domain}	NA	NA	NA	NA	NA	NA	NA	NA	NA	NA	NA	NA	NA
113-2GL000124	90.32	3e-79	384214403	YP_005605566.1	1037409	Bradyrhizobium_japonicum_USDA_6_uid158851	Brajap	155	1	155	0	COG3631	Ketosteroid isomerase-related protein	R	General function prediction only	NA	NA	NA	NA	NA	NA	NA	NA	NA	NA	100	5e-90	gi|499396070|ref|WP_011083537.1|	polyketide cyclase [Bradyrhizobium diazoefficiens]	NA	NA	NA	NA	NA	2	{IPR009959; Polyketide cyclase SnoaL-like domain} {IPR032710; NTF2-like domain}	NA	NA	NA	NA	NA	NA	NA	NA	NA	NA	NA	NA	NA
113-2GL000125	88.15	5e-134	384214402	YP_005605565.1	1037409	Bradyrhizobium_japonicum_USDA_6_uid158851	Brajap	262	1	262	0	COG1073	Fermentation-respiration switch protein FrsA, has esterase activity, DUF1100 family	T	Signal transduction mechanisms	NA	NA	50.98	2e-62	ccr:CC_1053	K06889	K06889	uncharacterized protein	--	--	100	3e-154	gi|499396069|ref|WP_011083536.1|	MULTISPECIES: alpha/beta hydrolase [Bradyrhizobium]	NA	NA	NA	NA	NA	2	{IPR029058; Alpha/Beta hydrolase fold} {IPR029059; Alpha/beta hydrolase fold-5}	NA	NA	NA	NA	NA	NA	NA	NA	NA	NA	NA	NA	NA
113-2GL000126	95.02	6e-109	384214401	YP_005605564.1	1037409	Bradyrhizobium_japonicum_USDA_6_uid158851	Brajap	201	1	201	0	COG0290	Translation initiation factor IF-3	J	Translation, ribosomal structure and biogenesis	2	{GO:0003743; translation initiation factor activity; molecular_function} {GO:0006413; translational initiation; biological_process}	98.01	1e-112	brc:BCCGELA001_00625	K02520	infC, MTIF3	translation initiation factor IF-3	--	--	100	1e-114	gi|654714741|ref|WP_028172476.1|	MULTISPECIES: translation initiation factor IF-3 [Bradyrhizobium]	99.44	7e-100	Q89WH7	IF3_BRADU	Translation initiation factor IF-3 OS=Bradyrhizobium diazoefficiens (strain JCM 10833 / IAM 13628 / NBRC 14792 / USDA 110) GN=infC PE=3 SV=1	3	{IPR001288; Translation initiation factor 3} {IPR019814; Translation initiation factor 3, N-terminal} {IPR019815; Translation initiation factor 3, C-terminal}	NA	NA	NA	NA	NA	NA	NA	NA	NA	NA	NA	NA	NA
113-2GL000127	NA	NA	NA	NA	NA	NA	NA	NA	NA	NA	NA	NA	NA	NA	NA	NA	NA	NA	NA	NA	NA	NA	NA	NA	NA	100	9e-71	gi|654714740|ref|WP_028172475.1|	MULTISPECIES: hypothetical protein [Bradyrhizobium]	NA	NA	NA	NA	NA	NA	NA	NA	NA	NA	NA	NA	NA	NA	NA	NA	NA	NA	NA	NA
113-2GL000128	100	3e-30	459286600	YP_007509757.1	1245469	Agromonas_oligotrophica_S58_uid192186	Agroli	66	1	66	0	COG0291	Ribosomal protein L35	J	Translation, ribosomal structure and biogenesis	4	{GO:0003735; structural constituent of ribosome; molecular_function} {GO:0005622; intracellular; cellular_component} {GO:0005840; ribosome; cellular_component} {GO:0006412; translation; biological_process}	100	4e-30	bic:LMTR13_00365	K02916	RP-L35, MRPL35, rpmI	large subunit ribosomal protein L35	--	[PATH:ko03010] Level1--Genetic Information Processing | Level2--Translation | Level3--Ribosome	100	1e-30	gi|495815311|ref|WP_008539890.1|	MULTISPECIES: 50S ribosomal protein L35 [Bradyrhizobium]	100	9e-31	A5E8L9	RL35_BRASB	50S ribosomal protein L35 OS=Bradyrhizobium sp. (strain BTAi1 / ATCC BAA-1182) GN=rpmI PE=3 SV=1	3	{IPR001706; Ribosomal protein L35, non-mitochondrial} {IPR018265; Ribosomal protein L35, conserved site} {IPR021137; Ribosomal protein L35}	NA	NA	NA	NA	NA	NA	NA	NA	NA	NA	NA	NA	NA
113-2GL000129	98.21	1e-56	384214398	YP_005605561.1	1037409	Bradyrhizobium_japonicum_USDA_6_uid158851	Brajap	119	1	119	0	COG0292	Ribosomal protein L20	J	Translation, ribosomal structure and biogenesis	5	{GO:0003735; structural constituent of ribosome; molecular_function} {GO:0005622; intracellular; cellular_component} {GO:0005840; ribosome; cellular_component} {GO:0006412; translation; biological_process} {GO:0019843; rRNA binding; molecular_function}	99.11	3e-57	bja:bll0707	K02887	RP-L20, MRPL20, rplT	large subunit ribosomal protein L20	--	[PATH:ko03010] Level1--Genetic Information Processing | Level2--Translation | Level3--Ribosome	99.11	6e-58	gi|499396066|ref|WP_011083533.1|	MULTISPECIES: 50S ribosomal protein L20 [Bradyrhizobium]	99.11	8e-58	Q89WI0	RL20_BRADU	50S ribosomal protein L20 OS=Bradyrhizobium diazoefficiens (strain JCM 10833 / IAM 13628 / NBRC 14792 / USDA 110) GN=rplT PE=3 SV=1	1	{IPR005813; Ribosomal protein L20}	NA	NA	NA	NA	NA	NA	NA	NA	NA	NA	NA	NA	NA
113-2GL000130	NA	NA	NA	NA	NA	NA	NA	NA	NA	NA	NA	NA	NA	NA	NA	NA	NA	NA	NA	NA	NA	NA	NA	NA	NA	100	6e-62	gi|654714739|ref|WP_028172474.1|	MULTISPECIES: hypothetical protein [Bradyrhizobium]	NA	NA	NA	NA	NA	NA	NA	NA	NA	NA	NA	NA	NA	NA	NA	NA	NA	NA	NA	NA
113-2GL000131	96.39	0	384214396	YP_005605559.1	1037409	Bradyrhizobium_japonicum_USDA_6_uid158851	Brajap	360	1	360	0	COG0016	Phenylalanyl-tRNA synthetase alpha subunit	J	Translation, ribosomal structure and biogenesis	9	{GO:0000049; tRNA binding; molecular_function} {GO:0000166; nucleotide binding; molecular_function} {GO:0004812; aminoacyl-tRNA ligase activity; molecular_function} {GO:0004826; phenylalanine-tRNA ligase activity; molecular_function} {GO:0005524; ATP binding; molecular_function} {GO:0005737; cytoplasm; cellular_component} {GO:0006418; tRNA aminoacylation for protein translation; biological_proces…	100	0	bja:bll0706	K01889	FARSA, pheS	phenylalanyl-tRNA synthetase alpha chain	6.1.1.20	[PATH:ko00970] Level1--Genetic Information Processing | Level2--Translation | Level3--Aminoacyl-tRNA biosynthesis	100	0	gi|499396065|ref|WP_011083532.1|	MULTISPECIES: phenylalanine--tRNA ligase subunit alpha [Bradyrhizobium]	100	0	Q89WI1	SYFA_BRADU	Phenylalanine--tRNA ligase alpha subunit OS=Bradyrhizobium diazoefficiens (strain JCM 10833 / IAM 13628 / NBRC 14792 / USDA 110) GN=pheS PE=3 SV=1	6	{IPR002319; Phenylalanyl-tRNA synthetase} {IPR004188; Phenylalanine-tRNA ligase, class II, N-terminal} {IPR004529; Phenylalanyl-tRNA synthetase, class IIc, alpha subunit} {IPR006195; Aminoacyl-tRNA synthetase, class II} {IPR010978; tRNA-binding arm} {IPR022911; Phenylalanine-tRNA ligase alpha chain 1, bacterial}	NA	NA	NA	NA	NA	NA	NA	NA	NA	NA	NA	NA	NA
113-2GL000132	97	0	384214394	YP_005605557.1	1037409	Bradyrhizobium_japonicum_USDA_6_uid158851	Brajap	802	143	802	0	COG0072	Phenylalanyl-tRNA synthetase beta subunit	J	Translation, ribosomal structure and biogenesis	8	{GO:0000049; tRNA binding; molecular_function} {GO:0000287; magnesium ion binding; molecular_function} {GO:0003723; RNA binding; molecular_function} {GO:0004826; phenylalanine-tRNA ligase activity; molecular_function} {GO:0005524; ATP binding; molecular_function} {GO:0005737; cytoplasm; cellular_component} {GO:0006432; phenylalanyl-tRNA aminoacylation; biological_process} {GO:0008033; tRNA proces…	100	0	bja:bll0705	K01890	FARSB, pheT	phenylalanyl-tRNA synthetase beta chain	6.1.1.20	[PATH:ko00970] Level1--Genetic Information Processing | Level2--Translation | Level3--Aminoacyl-tRNA biosynthesis	100	0	gi|499396064|ref|WP_011083531.1|	phenylalanine--tRNA ligase subunit beta [Bradyrhizobium diazoefficiens]	100	0	Q89WI2	SYFB_BRADU	Phenylalanine--tRNA ligase beta subunit OS=Bradyrhizobium diazoefficiens (strain JCM 10833 / IAM 13628 / NBRC 14792 / USDA 110) GN=pheT PE=3 SV=1	8	{IPR002547; tRNA-binding domain} {IPR004532; Phenylalanine-tRNA ligase, class IIc, beta subunit} {IPR005121; Phenylalanine-tRNA ligase, beta subunit, ferrodoxin-fold anticodon-binding} {IPR005146; B3/B4 tRNA-binding domain} {IPR005147; tRNA synthetase, B5-domain} {IPR009061; Putative DNA-binding domain} {IPR012340; Nucleic acid-binding, OB-fold} {IPR020825; Phenylalanyl-tRNA synthetase, B3/B4}	NA	NA	NA	NA	NA	NA	NA	NA	NA	NA	NA	NA	NA
113-2GL000133	92.97	5e-125	384214393	YP_005605556.1	1037409	Bradyrhizobium_japonicum_USDA_6_uid158851	Brajap	256	1	256	0	COG0730	Uncharacterized membrane protein YfcA	S	Function unknown	1	{GO:0016021; integral component of membrane; cellular_component}	100	6e-138	bja:bll0704	K07090	K07090	uncharacterized protein	--	--	100	3e-138	gi|499396063|ref|WP_011083530.1|	MULTISPECIES: membrane protein [Bradyrhizobium]	NA	NA	NA	NA	NA	1	{IPR002781; Transmembrane protein TauE-like}	NA	NA	NA	NA	NA	NA	NA	NA	NA	NA	NA	NA	NA
113-2GL000134	93.51	0	384214392	YP_005605555.1	1037409	Bradyrhizobium_japonicum_USDA_6_uid158851	Brajap	462	1	462	0	COG1231	Monoamine oxidase	E	Amino acid transport and metabolism	2	{GO:0016491; oxidoreductase activity; molecular_function} {GO:0055114; oxidation-reduction process; biological_process}	NA	NA	NA	NA	NA	NA	NA	NA	100	0	gi|499396062|ref|WP_011083529.1|	MULTISPECIES: amine oxidase [Bradyrhizobium]	NA	NA	NA	NA	NA	3	{IPR002937; Amine oxidase} {IPR006311; Twin-arginine translocation pathway, signal sequence} {IPR023753; FAD/NAD(P)-binding domain}	locus=Chromosome1:142380:143795:-	0.999992	TRUE	NA	NA	NA	NA	NA	NA	NA	NA	NA	NA
113-2GL000135	NA	NA	NA	NA	NA	NA	NA	NA	NA	NA	NA	NA	NA	NA	NA	NA	NA	NA	NA	NA	NA	NA	NA	NA	NA	100	0	gi|27348951|dbj|BAC45967.1|	bll0702 [Bradyrhizobium diazoefficiens USDA 110]	NA	NA	NA	NA	NA	1	{IPR024453; Permuted papain-like amidase enzyme, YaeF/YiiX, C92 family}	NA	NA	NA	NA	NA	NA	NA	NA	NA	NA	NA	NA	NA
113-2GL000136	91.21	8e-40	209886742	YP_002290599.1	504832	Oligotropha_carboxidovorans_OM5_uid59155	Olicar	91	1	91	0	COG1937	DNA-binding transcriptional regulator, FrmR family	K	Transcription	3	{GO:0003677; DNA binding; molecular_function} {GO:0006355; regulation of transcription, DNA-templated; biological_process} {GO:0046872; metal ion binding; molecular_function}	40.3	2e-08	vei:Veis_2756	K07807	K07807	uncharacterized protein	--	--	100	1e-44	gi|27348950|dbj|BAC45966.1|	bsr0701 [Bradyrhizobium diazoefficiens USDA 110]						1	{IPR003735; Metal-sensitive transcriptional repressor}				50.6	9e-19	PHI:4070	RicR	O07434	Mycobacterium_tuberculosis	reduced_virulence
113-2GL000137	89.68	0	384214389	YP_005605552.1	1037409	Bradyrhizobium_japonicum_USDA_6_uid158851	Brajap	821	171	821	0	COG2217	Cation transport ATPase	P	Inorganic ion transport and metabolism	5	{GO:0000166; nucleotide binding; molecular_function} {GO:0006812; cation transport; biological_process} {GO:0016021; integral component of membrane; cellular_component} {GO:0019829; cation-transporting ATPase activity; molecular_function} {GO:0046872; metal ion binding; molecular_function}	100	0	bja:bll0700	K17686	copA, ATP7	Cu+-exporting ATPase	3.6.3.54	[PATH:ko04016] Level1--Environmental Information Processing | Level2--Signal transduction | Level3--MAPK signaling pathway - plant	100	0	gi|499396059|ref|WP_011083526.1|	cation transporter [Bradyrhizobium diazoefficiens]						9	{IPR001757; P-type ATPase} {IPR007029; YHS domain} {IPR008250; P-type ATPase, A domain} {IPR009078; Ferritin-like superfamily} {IPR011017; TRASH domain} {IPR018303; P-type ATPase, phosphorylation site} {IPR023214; HAD-like domain} {IPR023299; P-type ATPase, cytoplasmic domain N} {IPR027256; P-type ATPase, subfamily IB}				46.12	2e-151	PHI:5275	copA	B7VKI8	Vibrio_tasmaniensis	reduced_virulence
113-2GL000138	95.27	4e-77	384214388	YP_005605551.1	1037409	Bradyrhizobium_japonicum_USDA_6_uid158851	Brajap	182	1	182	0	COG0864	Metal-responsive transcriptional regulator, contains CopG/Arc/MetJ DNA-binding domain	K	Transcription	4	{GO:0003677; DNA binding; molecular_function} {GO:0006355; regulation of transcription, DNA-templated; biological_process} {GO:0010045; response to nickel cation; biological_process} {GO:0016151; nickel cation binding; molecular_function}	100	4e-81	bja:bll0699	K07722	nikR	CopG family transcriptional regulator, nickel-responsive regulator	--	--	100	8e-82	gi|499396058|ref|WP_011083525.1|	MULTISPECIES: nickel-responsive regulator [Bradyrhizobium]	100	1e-81	Q89WI8	NIKR_BRADU	Putative nickel-responsive regulator OS=Bradyrhizobium diazoefficiens (strain JCM 10833 / IAM 13628 / NBRC 14792 / USDA 110) GN=bll0699 PE=3 SV=1	6	{IPR002145; Ribbon-helix-helix protein, CopG} {IPR010985; Ribbon-helix-helix} {IPR013321; Arc-type ribbon-helix-helix} {IPR014160; Nickel-responsive transcriptional regulator NikR, proteobacteria} {IPR014864; Transcription factor, NikR, nickel binding C-terminal} {IPR022988; Nickel-responsive transcriptional regulator NikR}	NA	NA	NA	NA	NA	NA	NA	NA	NA	NA	NA	NA	NA
113-2GL000139	64.61	8e-100	332285441	YP_004417352.1	1007105	Pusillimonas_T7_7_uid66391	Pust77	312	1	312	0	COG0119	Isopropylmalate/homocitrate/citramalate synthases	E	Amino acid transport and metabolism	3	{GO:0003824; catalytic activity; molecular_function} {GO:0019752; carboxylic acid metabolic process; biological_process} {GO:0046912; transferase activity, transferring acyl groups, acyl groups converted into alkyl on transfer; molecular_function}	100	0	bja:blr0698	K01640	E4.1.3.4, HMGCL, hmgL	hydroxymethylglutaryl-CoA lyase	4.1.3.4	[PATH:ko00281] Level1--Metabolism | Level2--Metabolism of terpenoids and polyketides | Level3--Geraniol degradation;[PATH:ko00280] Level1--Metabolism | Level2--Amino acid metabolism | Level3--Valine, leucine and isoleucine degradation;[PATH:ko01100] Level1--Metabolism | Level2--Global and overview maps | Level3--Metabolic pathways;[PATH:ko00650] Level1--Metabolism | Level2--Carbohydrate metabolis…	100	0	gi|499396057|ref|WP_011083524.1|	MULTISPECIES: hydroxymethylglutaryl-CoA lyase [Bradyrhizobium]	NA	NA	NA	NA	NA	3	{IPR000891; Pyruvate carboxyltransferase} {IPR002034; Alpha-isopropylmalate/homocitrate synthase, conserved site} {IPR013785; Aldolase-type TIM barrel}	NA	NA	NA	NA	NA	NA	NA	NA	NA	NA	NA	NA	NA
113-2GL000140	57.1	6e-118	119387601	YP_918635.1	318586	Paracoccus_denitrificans_PD1222_uid58187	Parden	395	1	395	0	COG1804	Crotonobetainyl-CoA:carnitine CoA-transferase CaiB and related acyl-CoA transferases	I	Lipid transport and metabolism	1	{GO:0003824; catalytic activity; molecular_function}	50.4	1e-101	pna:Pnap_1122	K07749	frc	formyl-CoA transferase	2.8.3.16	--	100	0	gi|499396056|ref|WP_011083523.1|	MULTISPECIES: CoA-transferase [Bradyrhizobium]	NA	NA	NA	NA	NA	2	{IPR003673; CoA-transferase family III} {IPR023606; CoA-transferase family III domain}	NA	NA	NA	NA	NA	NA	NA	NA	NA	NA	NA	NA	NA
113-2GL000141	45.95	4e-75	119387602	YP_918636.1	318586	Paracoccus_denitrificans_PD1222_uid58187	Parden	310	1	310	1	COG0583	DNA-binding transcriptional regulator, LysR family	K	Transcription	2	{GO:0003700; transcription factor activity, sequence-specific DNA binding; molecular_function} {GO:0006355; regulation of transcription, DNA-templated; biological_process}	51.31	1e-83	pphr:APZ00_06420	K19338	nac	LysR family transcriptional regulator, nitrogen assimilation regulatory protein	--	--	99.68	2e-176	gi|499396055|ref|WP_011083522.1|	transcriptional regulator [Bradyrhizobium diazoefficiens]	NA	NA	NA	NA	NA	3	{IPR000847; Transcription regulator HTH, LysR} {IPR005119; LysR, substrate-binding} {IPR011991; Winged helix-turn-helix DNA-binding domain}	NA	NA	NA	NA	NA	NA	NA	NA	NA	NA	NA	NA	NA
113-2GL000142	NA	NA	NA	NA	NA	NA	NA	NA	NA	NA	NA	NA	NA	NA	NA	NA	NA	NA	NA	NA	NA	NA	NA	NA	NA	NA	NA	NA	NA	NA	NA	NA	NA	NA	NA	NA	locus=Chromosome1:152099:152242:-	1	TRUE	NA	NA	NA	NA	NA	NA	NA	NA	NA	NA
113-2GL000143	52.99	2e-127	560142745	YP_008835698.1	1416914	Pandoraea_pnomenusa_3kgm_uid229878	Panpno	497	1	497	3	COG0477	MFS family permease	GEPR	Carbohydrate transport and metabolism;Amino acid transport and metabolism;Inorganic ion transport and metabolism;General function prediction only	4	{GO:0005215; transporter activity; molecular_function} {GO:0016021; integral component of membrane; cellular_component} {GO:0022857; transmembrane transporter activity; molecular_function} {GO:0055085; transmembrane transport; biological_process}	100	0	bja:bll0695	K08369	ydjE	MFS transporter, putative metabolite:H+ symporter	--	--	100	0	gi|499396054|ref|WP_011083521.1|	MFS transporter [Bradyrhizobium diazoefficiens]	NA	NA	NA	NA	NA	3	{IPR005828; Major facilitator, sugar transporter-like} {IPR005829; Sugar transporter, conserved site} {IPR020846; Major facilitator superfamily domain}	NA	NA	NA	NA	NA	NA	NA	NA	NA	NA	NA	NA	NA
113-2GL000144	92.36	0	384214387	YP_005605550.1	1037409	Bradyrhizobium_japonicum_USDA_6_uid158851	Brajap	547	1	547	0	COG4934	Serine protease, subtilase family	O	Posttranslational modification, protein turnover, chaperones	3	{GO:0004252; serine-type endopeptidase activity; molecular_function} {GO:0006508; proteolysis; biological_process} {GO:0008236; serine-type peptidase activity; molecular_function}	92.36	0	bjp:RN69_03275	K08677	K08677	kumamolisin	--	--	100	0	gi|742510209|ref|WP_038965137.1|	peptidase S53 [Bradyrhizobium sp. CCBAU 41267]	NA	NA	NA	NA	NA	4	{IPR000209; Peptidase S8/S53 domain} {IPR009020; Proteinase inhibitor, propeptide} {IPR015366; Peptidase S53, propeptide} {IPR030400; Sedolisin domain}	NA	NA	NA	NA	NA	NA	NA	NA	NA	NA	NA	NA	NA
113-2GL000145	94.34	0	384214386	YP_005605549.1	1037409	Bradyrhizobium_japonicum_USDA_6_uid158851	Brajap	390	1	390	1	COG0775	Nucleoside phosphorylase	F	Nucleotide transport and metabolism	2	{GO:0003824; catalytic activity; molecular_function} {GO:0009116; nucleoside metabolic process; biological_process}	NA	NA	NA	NA	NA	NA	NA	NA	100	0	gi|27348942|dbj|BAC45958.1|	bll0693 [Bradyrhizobium diazoefficiens USDA 110]	NA	NA	NA	NA	NA	1	{IPR000845; Nucleoside phosphorylase domain}	NA	NA	NA	NA	NA	NA	NA	NA	NA	NA	NA	NA	NA
113-2GL000146	92.68	1e-126	384214384	YP_005605547.1	1037409	Bradyrhizobium_japonicum_USDA_6_uid158851	Brajap	246	1	246	0	COG2981	Uncharacterized protein involved in cysteine biosynthesis	E	Amino acid transport and metabolism	NA	NA	72.13	5e-96	oca:OCAR_4427	K06203	cysZ	CysZ protein	--	--	100	3e-136	gi|499396051|ref|WP_011083518.1|	MULTISPECIES: cysteine biosynthesis protein [Bradyrhizobium]	NA	NA	NA	NA	NA	NA	NA	NA	NA	NA	NA	NA	NA	NA	NA	NA	NA	NA	NA	NA
113-2GL000147	91.14	0	384214383	YP_005605546.1	1037409	Bradyrhizobium_japonicum_USDA_6_uid158851	Brajap	542	1	542	1	COG0477	MFS family permease	GEPR	Carbohydrate transport and metabolism;Amino acid transport and metabolism;Inorganic ion transport and metabolism;General function prediction only	2	{GO:0016021; integral component of membrane; cellular_component} {GO:0055085; transmembrane transport; biological_process}	93.36	0	brs:S23_01450	K03446	emrB	MFS transporter, DHA2 family, multidrug resistance protein	--	--	100	0	gi|499396050|ref|WP_011083517.1|	MULTISPECIES: arabinose ABC transporter permease [Bradyrhizobium]	NA	NA	NA	NA	NA	2	{IPR011701; Major facilitator superfamily} {IPR020846; Major facilitator superfamily domain}	NA	NA	NA	NA	NA	NA	NA	NA	NA	NA	NA	NA	NA
113-2GL000148	90.53	1e-151	384214382	YP_005605545.1	1037409	Bradyrhizobium_japonicum_USDA_6_uid158851	Brajap	349	1	349	0	COG1566	Multidrug resistance efflux pump	V	Defense mechanisms	NA	NA	99.7	0	bja:blr0690	K03543	emrA	membrane fusion protein, multidrug efflux system	--	--	99.7	0	gi|742510207|ref|WP_038965135.1|	hemolysin D [Bradyrhizobium sp. CCBAU 41267]	NA	NA	NA	NA	NA	1	{IPR032317; RND efflux pump, membrane fusion protein, barrel-sandwich domain}	NA	NA	NA	NA	NA	NA	NA	NA	NA	NA	NA	NA	NA
113-2GL000149	94.12	3e-136	384214381	YP_005605544.1	1037409	Bradyrhizobium_japonicum_USDA_6_uid158851	Brajap	255	1	255	0	COG0177	Endonuclease III	L	Replication, recombination and repair	6	{GO:0003677; DNA binding; molecular_function} {GO:0003824; catalytic activity; molecular_function} {GO:0003906; DNA-(apurinic or apyrimidinic site) lyase activity; molecular_function} {GO:0006281; DNA repair; biological_process} {GO:0006284; base-excision repair; biological_process} {GO:0051539; 4 iron, 4 sulfur cluster binding; molecular_function}	100	4e-149	bja:blr0689	K10773	NTH	endonuclease III	4.2.99.18	[PATH:ko03410] Level1--Genetic Information Processing | Level2--Replication and repair | Level3--Base excision repair	100	9e-150	gi|499396048|ref|WP_011083515.1|	endonuclease III [Bradyrhizobium diazoefficiens]	59.2	1e-67	P44319	END3_HAEIN	Endonuclease III OS=Haemophilus influenzae (strain ATCC 51907 / DSM 11121 / KW20 / Rd) GN=nth PE=3 SV=1	7	{IPR000445; Helix-hairpin-helix motif} {IPR003265; HhH-GPD domain} {IPR003651; Endonuclease III-like, iron-sulphur cluster loop motif} {IPR004035; Endonuclease III, iron-sulphur binding site} {IPR005759; Endonuclease III} {IPR011257; DNA glycosylase} {IPR023170; Helix-turn-helix, base-excision DNA repair, C-terminal}	NA	NA	NA	NA	NA	NA	NA	NA	NA	NA	NA	NA	NA
113-2GL000150	83.52	4e-81	384214380	YP_005605543.1	1037409	Bradyrhizobium_japonicum_USDA_6_uid158851	Brajap	172	1	172	0	COG5488	Uncharacterized membrane protein	S	Function unknown	NA	NA	NA	NA	NA	NA	NA	NA	NA	NA	100	6e-98	gi|499396047|ref|WP_011083514.1|	MULTISPECIES: membrane protein [Bradyrhizobium]	NA	NA	NA	NA	NA	2	{IPR016990; Uncharacterised conserved protein UCP032162, transmembrane} {IPR019253; Protein of unknown function DUF2244, transmembrane}	NA	NA	NA	NA	NA	NA	NA	NA	NA	NA	NA	NA	NA
113-2GL000151	96.98	1e-169	384214379	YP_005605542.1	1037409	Bradyrhizobium_japonicum_USDA_6_uid158851	Brajap	298	133	298	1	COG0350	O6-methylguanine-DNA--protein-cysteine methyltransferase	L	Replication, recombination and repair	7	{GO:0003677; DNA binding; molecular_function} {GO:0003700; transcription factor activity, sequence-specific DNA binding; molecular_function} {GO:0003824; catalytic activity; molecular_function} {GO:0003908; methylated-DNA-[protein]-cysteine S-methyltransferase activity; molecular_function} {GO:0006281; DNA repair; biological_process} {GO:0006355; regulation of transcription, DNA-templated; biolog…	100	1e-174	bja:bll0687	K10778	ada	AraC family transcriptional regulator, regulatory protein of adaptative response / methylated-DNA-[protein]-cysteine methyltransferase	2.1.1.63	--	100	3e-175	gi|499396046|ref|WP_011083513.1|	MULTISPECIES: transcriptional regulator [Bradyrhizobium]	40.82	5e-21	P19220	ADAB_BACSU	Methylated-DNA--protein-cysteine methyltransferase, inducible OS=Bacillus subtilis (strain 168) GN=adaB PE=1 SV=1	5	{IPR008332; Methylguanine DNA methyltransferase, ribonuclease-like domain} {IPR009057; Homeodomain-like} {IPR011991; Winged helix-turn-helix DNA-binding domain} {IPR014048; Methylated-DNA-[protein]-cysteine S-methyltransferase, DNA binding} {IPR018060; DNA binding HTH domain, AraC-type}	NA	NA	NA	NA	NA	NA	NA	NA	NA	NA	NA	NA	NA
113-2GL000152	96.62	3e-110	384214378	YP_005605541.1	1037409	Bradyrhizobium_japonicum_USDA_6_uid158851	Brajap	207	1	207	0	COG0588	Phosphoglycerate mutase (BPG-dependent)	G	Carbohydrate transport and metabolism	5	{GO:0003824; catalytic activity; molecular_function} {GO:0004619; phosphoglycerate mutase activity; molecular_function} {GO:0006096; glycolytic process; biological_process} {GO:0008152; metabolic process; biological_process} {GO:0016868; intramolecular transferase activity, phosphotransferases; molecular_function}	100	4e-115	bja:blr0686	K01834	PGAM, gpmA	2,3-bisphosphoglycerate-dependent phosphoglycerate mutase	5.4.2.11	[PATH:ko00680] Level1--Metabolism | Level2--Energy metabolism | Level3--Methane metabolism;[PATH:ko00010] Level1--Metabolism | Level2--Carbohydrate metabolism | Level3--Glycolysis / Gluconeogenesis;[PATH:ko01120] Level1--Metabolism | Level2--Global and overview maps | Level3--Microbial metabolism in diverse environments;[PATH:ko01230] Level1--Metabolism | Level2--Global and overview maps | Level3…	100	2e-115	gi|499396045|ref|WP_011083512.1|	MULTISPECIES: 2,3-bisphosphoglycerate-dependent phosphoglycerate mutase [Bradyrhizobium]	100	1e-115	Q89WK1	GPMA_BRADU	2,3-bisphosphoglycerate-dependent phosphoglycerate mutase OS=Bradyrhizobium diazoefficiens (strain JCM 10833 / IAM 13628 / NBRC 14792 / USDA 110) GN=gpmA PE=3 SV=1	4	{IPR001345; Phosphoglycerate/bisphosphoglycerate mutase, active site} {IPR005952; Phosphoglycerate mutase 1} {IPR013078; Histidine phosphatase superfamily, clade-1} {IPR029033; Histidine phosphatase superfamily}	NA	NA	NA	NA	NA	NA	NA	NA	NA	NA	NA	NA	NA
113-2GL000153	94.16	4e-135	384214377	YP_005605540.1	1037409	Bradyrhizobium_japonicum_USDA_6_uid158851	Brajap	257	1	257	0	COG0289	Dihydrodipicolinate reductase	E	Amino acid transport and metabolism	3	{GO:0008839; 4-hydroxy-tetrahydrodipicolinate reductase; molecular_function} {GO:0009089; lysine biosynthetic process via diaminopimelate; biological_process} {GO:0055114; oxidation-reduction process; biological_process}	100	1e-165	bja:blr0685	K00215	dapB	4-hydroxy-tetrahydrodipicolinate reductase	1.17.1.8	[PATH:ko00300] Level1--Metabolism | Level2--Amino acid metabolism | Level3--Lysine biosynthesis;[PATH:ko01120] Level1--Metabolism | Level2--Global and overview maps | Level3--Microbial metabolism in diverse environments;[PATH:ko01230] Level1--Metabolism | Level2--Global and overview maps | Level3--Biosynthesis of amino acids;[PATH:ko01130] Level1--Metabolism | Level2--Global and overview maps | L…	100	6e-166	gi|499396044|ref|WP_011083511.1|	4-hydroxy-tetrahydrodipicolinate reductase [Bradyrhizobium diazoefficiens]	100	1e-150	Q89WK2	DAPB_BRADU	4-hydroxy-tetrahydrodipicolinate reductase OS=Bradyrhizobium diazoefficiens (strain JCM 10833 / IAM 13628 / NBRC 14792 / USDA 110) GN=dapB PE=3 SV=2	5	{IPR000846; Dihydrodipicolinate reductase, N-terminal} {IPR016040; NAD(P)-binding domain} {IPR022663; Dihydrodipicolinate reductase, C-terminal} {IPR022664; Dihydrodipicolinate reductase, conserved site} {IPR023940; Dihydrodipicolinate reductase}	locus=Chromosome1:163673:164560:-	1	TRUE	NA	NA	NA	NA	NA	NA	NA	NA	NA	NA
113-2GL000154	94	7e-50	384214371	YP_005605534.1	1037409	Bradyrhizobium_japonicum_USDA_6_uid158851	Brajap	100	1	100	0	COG5470	Uncharacterized conserved protein, DUF1330 family	S	Function unknown	NA	NA	NA	NA	NA	NA	NA	NA	NA	NA	100	5e-55	gi|27348933|dbj|BAC45949.1|	blr0684 [Bradyrhizobium diazoefficiens USDA 110]	NA	NA	NA	NA	NA	2	{IPR010753; Domain of unknown function DUF1330} {IPR011008; Dimeric alpha-beta barrel}	NA	NA	NA	NA	NA	NA	NA	NA	NA	NA	NA	NA	NA
113-2GL000155	89.03	5e-119	384214370	YP_005605533.1	1037409	Bradyrhizobium_japonicum_USDA_6_uid158851	Brajap	237	1	237	0	COG0284	Orotidine-5'-phosphate decarboxylase	F	Nucleotide transport and metabolism	5	{GO:0003824; catalytic activity; molecular_function} {GO:0004590; orotidine-5'-phosphate decarboxylase activity; molecular_function} {GO:0006207; 'de novo' pyrimidine nucleobase biosynthetic process; biological_process} {GO:0008152; metabolic process; biological_process} {GO:0044205; 'de novo' UMP biosynthetic process; biological_process}	100	8e-131	bja:blr0683	K01591	pyrF	orotidine-5'-phosphate decarboxylase	4.1.1.23	[PATH:ko01100] Level1--Metabolism | Level2--Global and overview maps | Level3--Metabolic pathways;[PATH:ko00240] Level1--Metabolism | Level2--Nucleotide metabolism | Level3--Pyrimidine metabolism	100	2e-131	gi|499396042|ref|WP_011083509.1|	MULTISPECIES: orotidine 5'-phosphate decarboxylase [Bradyrhizobium]	100	2e-131	Q9LCT0	PYRF_BRADU	Orotidine 5'-phosphate decarboxylase OS=Bradyrhizobium diazoefficiens (strain JCM 10833 / IAM 13628 / NBRC 14792 / USDA 110) GN=pyrF PE=3 SV=1	5	{IPR001754; Orotidine 5'-phosphate decarboxylase domain} {IPR011060; Ribulose-phosphate binding barrel} {IPR013785; Aldolase-type TIM barrel} {IPR014732; Orotidine 5'-phosphate decarboxylase} {IPR018089; Orotidine 5'-phosphate decarboxylase, active site}	NA	NA	NA	NA	NA	NA	NA	NA	NA	NA	NA	NA	NA
113-2GL000156	95.31	4e-103	384214369	YP_005605532.1	1037409	Bradyrhizobium_japonicum_USDA_6_uid158851	Brajap	192	1	192	0	COG0431	NAD(P)H-dependent FMN reductase	C	Energy production and conversion	1	{GO:0016491; oxidoreductase activity; molecular_function}	41.1	9e-18	kor:AWR26_24610	K19784	chrR	chromate reductase	--	--	100	2e-115	gi|694285825|gb|KGJ65120.1|	hypothetical protein BJA5080_01765 [Bradyrhizobium diazoefficiens SEMIA 5080]	NA	NA	NA	NA	NA	2	{IPR005025; NADPH-dependent FMN reductase-like} {IPR029039; Flavoprotein-like domain}	NA	NA	NA	NA	NA	NA	NA	NA	NA	NA	NA	NA	NA
113-2GL000157	97.79	1e-98	384214368	YP_005605531.1	1037409	Bradyrhizobium_japonicum_USDA_6_uid158851	Brajap	181	1	181	0	COG3963	Phospholipid N-methyltransferase	I	Lipid transport and metabolism	NA	NA	100	2e-110	bja:blr0681	K00570	pmtA	phosphatidylethanolamine/phosphatidyl-N-methylethanolamine N-methyltransferase	2.1.1.17 2.1.1.71	[PATH:ko01100] Level1--Metabolism | Level2--Global and overview maps | Level3--Metabolic pathways;[PATH:ko01110] Level1--Metabolism | Level2--Global and overview maps | Level3--Biosynthesis of secondary metabolites;[PATH:ko00564] Level1--Metabolism | Level2--Lipid metabolism | Level3--Glycerophospholipid metabolism	100	8e-111	gi|494872400|ref|WP_007598495.1|	MULTISPECIES: methyltransferase [Bradyrhizobium]	NA	NA	NA	NA	NA	2	{IPR001737; Ribosomal RNA adenine methyltransferase KsgA/Erm} {IPR029063; S-adenosyl-L-methionine-dependent methyltransferase}	NA	NA	NA	NA	NA	NA	NA	NA	NA	NA	NA	NA	NA
113-2GL000158	94.92	0	384214367	YP_005605530.1	1037409	Bradyrhizobium_japonicum_USDA_6_uid158851	Brajap	375	1	375	0	COG0484	DnaJ-class molecular chaperone with C-terminal Zn finger domain	O	Posttranslational modification, protein turnover, chaperones	5	{GO:0005524; ATP binding; molecular_function} {GO:0006457; protein folding; biological_process} {GO:0009408; response to heat; biological_process} {GO:0031072; heat shock protein binding; molecular_function} {GO:0051082; unfolded protein binding; molecular_function}	100	0	bja:blr0680	K03686	dnaJ	molecular chaperone DnaJ	--	--	100	0	gi|499396040|ref|WP_011083507.1|	MULTISPECIES: molecular chaperone DnaJ [Bradyrhizobium]	100	0	P94319	DNAJ_BRADU	Chaperone protein DnaJ OS=Bradyrhizobium diazoefficiens (strain JCM 10833 / IAM 13628 / NBRC 14792 / USDA 110) GN=dnaJ PE=3 SV=1	6	{IPR001305; Heat shock protein DnaJ, cysteine-rich domain} {IPR001623; DnaJ domain} {IPR002939; Chaperone DnaJ, C-terminal} {IPR008971; HSP40/DnaJ peptide-binding} {IPR012724; Chaperone DnaJ} {IPR018253; DnaJ domain, conserved site}	NA	NA	NA	NA	NA	NA	NA	NA	NA	NA	NA	NA	NA
113-2GL000160	99.68	0	384214366	YP_005605529.1	1037409	Bradyrhizobium_japonicum_USDA_6_uid158851	Brajap	633	1	633	0	COG0443	Molecular chaperone DnaK (HSP70)	O	Posttranslational modification, protein turnover, chaperones	3	{GO:0005524; ATP binding; molecular_function} {GO:0006457; protein folding; biological_process} {GO:0051082; unfolded protein binding; molecular_function}	100	0	bja:blr0678	K04043	dnaK	molecular chaperone DnaK	--	[PATH:ko05152] Level1--Human Diseases | Level2--Infectious diseases: Bacterial | Level3--Tuberculosis;[PATH:ko03018] Level1--Genetic Information Processing | Level2--Folding, sorting and degradation | Level3--RNA degradation	100	0	gi|499396039|ref|WP_011083506.1|	MULTISPECIES: molecular chaperone DnaK [Bradyrhizobium]	100	0	P94317	DNAK_BRADU	Chaperone protein DnaK OS=Bradyrhizobium diazoefficiens (strain JCM 10833 / IAM 13628 / NBRC 14792 / USDA 110) GN=dnaK PE=3 SV=1	5	{IPR012725; Chaperone DnaK} {IPR013126; Heat shock protein 70 family} {IPR018181; Heat shock protein 70, conserved site} {IPR029047; Heat shock protein 70kD, peptide-binding domain} {IPR029048; Heat shock protein 70kD, C-terminal domain}	NA	NA	NA	NA	NA	NA	NA	NA	NA	NA	63.64	0	VFG043573
113-2GL000159	NA	NA	NA	NA	NA	NA	NA	NA	NA	NA	NA	NA	NA	NA	NA	NA	NA	NA	NA	NA	NA	NA	NA	NA	NA	100	8e-179	gi|27348927|dbj|BAC45943.1|	bll0679 [Bradyrhizobium diazoefficiens USDA 110]	NA	NA	NA	NA	NA	NA	NA	NA	NA	NA	NA	NA	NA	NA	NA	NA	NA	NA	NA	NA
113-2GL000161	96.14	2e-120	384214364	YP_005605527.1	1037409	Bradyrhizobium_japonicum_USDA_6_uid158851	Brajap	240	1	240	0	COG1335	Nicotinamidase-related amidase	HR	Coenzyme transport and metabolism;General function prediction only	2	{GO:0003824; catalytic activity; molecular_function} {GO:0008152; metabolic process; biological_process}	99.57	1e-131	bja:bll0677	K08281	pncA	nicotinamidase/pyrazinamidase	3.5.1.19 3.5.1.-	[PATH:ko01100] Level1--Metabolism | Level2--Global and overview maps | Level3--Metabolic pathways;[PATH:ko00760] Level1--Metabolism | Level2--Metabolism of cofactors and vitamins | Level3--Nicotinate and nicotinamide metabolism	99.57	2e-132	gi|499396037|ref|WP_011083504.1|	MULTISPECIES: bifunctional pyrazinamidase/nicotinamidase [Bradyrhizobium]	40.69	3e-34	P21369	PNCA_ECOLI	Pyrazinamidase/nicotinamidase OS=Escherichia coli (strain K12) GN=pncA PE=3 SV=1	1	{IPR000868; Isochorismatase-like}	NA	NA	NA	NA	NA	NA	NA	NA	NA	NA	NA	NA	NA
113-2GL000162	96.52	1e-101	384214363	YP_005605526.1	1037409	Bradyrhizobium_japonicum_USDA_6_uid158851	Brajap	201	1	201	0	COG0576	Molecular chaperone GrpE (heat shock protein)	O	Posttranslational modification, protein turnover, chaperones	4	{GO:0000774; adenyl-nucleotide exchange factor activity; molecular_function} {GO:0006457; protein folding; biological_process} {GO:0042803; protein homodimerization activity; molecular_function} {GO:0051087; chaperone binding; molecular_function}	100	1e-111	bja:blr0676	K03687	GRPE	molecular chaperone GrpE	--	--	100	4e-112	gi|499396036|ref|WP_011083503.1|	MULTISPECIES: nucleotide exchange factor GrpE [Bradyrhizobium]	100	3e-112	Q79V15	GRPE_BRADU	Protein GrpE OS=Bradyrhizobium diazoefficiens (strain JCM 10833 / IAM 13628 / NBRC 14792 / USDA 110) GN=grpE PE=3 SV=1	3	{IPR000740; GrpE nucleotide exchange factor} {IPR009012; GrpE nucleotide exchange factor, head} {IPR013805; GrpE nucleotide exchange factor, coiled-coil}	locus=Chromosome1:172855:173460:-	0.998367	TRUE	NA	NA	NA	NA	NA	NA	NA	NA	NA	NA
113-2GL000163	99.17	0	384214362	YP_005605525.1	1037409	Bradyrhizobium_japonicum_USDA_6_uid158851	Brajap	362	1	362	0	COG1420	Transcriptional regulator of heat shock response	K	Transcription	2	{GO:0003677; DNA binding; molecular_function} {GO:0006355; regulation of transcription, DNA-templated; biological_process}	100	0	bja:blr0675	K03705	hrcA	heat-inducible transcriptional repressor	--	--	100	0	gi|499396035|ref|WP_011083502.1|	MULTISPECIES: HrcA family transcriptional regulator [Bradyrhizobium]	100	0	Q9REF2	HRCA_BRADU	Heat-inducible transcription repressor HrcA OS=Bradyrhizobium diazoefficiens (strain JCM 10833 / IAM 13628 / NBRC 14792 / USDA 110) GN=hrcA PE=3 SV=1	4	{IPR002571; Heat-inducible transcription repressor HrcA} {IPR011991; Winged helix-turn-helix DNA-binding domain} {IPR021153; Heat-inducible transcription repressor HrcA, C-terminal} {IPR029016; GAF domain-like}	NA	NA	NA	NA	NA	NA	NA	NA	NA	NA	NA	NA	NA
113-2GL000164	97.05	3e-132	384214361	YP_005605524.1	1037409	Bradyrhizobium_japonicum_USDA_6_uid158851	Brajap	237	1	237	0	COG0689	Ribonuclease PH	J	Translation, ribosomal structure and biogenesis	3	{GO:0000049; tRNA binding; molecular_function} {GO:0004549; tRNA-specific ribonuclease activity; molecular_function} {GO:0008033; tRNA processing; biological_process}	100	7e-135	bja:bll0674	K00989	rph	ribonuclease PH	2.7.7.56	--	100	1e-135	gi|499396034|ref|WP_011083501.1|	MULTISPECIES: ribonuclease PH [Bradyrhizobium]	100	2e-135	Q89WK4	RNPH_BRADU	Ribonuclease PH OS=Bradyrhizobium diazoefficiens (strain JCM 10833 / IAM 13628 / NBRC 14792 / USDA 110) GN=rph PE=3 SV=1	6	{IPR001247; Exoribonuclease, phosphorolytic domain 1} {IPR002381; Ribonuclease phosphorolytic, bacterial-type} {IPR015847; Exoribonuclease, phosphorolytic domain 2} {IPR018336; Ribonuclease PH, conserved site} {IPR020568; Ribosomal protein S5 domain 2-type fold} {IPR027408; PNPase/RNase PH domain}	NA	NA	NA	NA	NA	NA	NA	NA	NA	NA	NA	NA	NA
113-2GL000165	93.36	2e-105	384214360	YP_005605523.1	1037409	Bradyrhizobium_japonicum_USDA_6_uid158851	Brajap	211	1	211	0	COG0127	Inosine/xanthosine triphosphate pyrophosphatase, all-alpha NTP-PPase family	F	Nucleotide transport and metabolism	3	{GO:0009143; nucleoside triphosphate catabolic process; biological_process} {GO:0016787; hydrolase activity; molecular_function} {GO:0017111; nucleoside-triphosphatase activity; molecular_function}	100	1e-119	bja:bll0673	K02428	rdgB	XTP/dITP diphosphohydrolase	3.6.1.66	[PATH:ko00230] Level1--Metabolism | Level2--Nucleotide metabolism | Level3--Purine metabolism	100	5e-120	gi|499396033|ref|WP_011083500.1|	MULTISPECIES: non-canonical purine NTP pyrophosphatase [Bradyrhizobium]	100	4e-120	Q89WK5	NTPA_BRADU	Non-canonical purine NTP pyrophosphatase OS=Bradyrhizobium diazoefficiens (strain JCM 10833 / IAM 13628 / NBRC 14792 / USDA 110) GN=bll0673 PE=3 SV=1	3	{IPR002637; Ham1-like protein} {IPR020922; Non-canonical purine NTP pyrophosphatase} {IPR029001; Inosine triphosphate pyrophosphatase-like}	NA	NA	NA	NA	NA	NA	NA	NA	NA	NA	41	5e-32	VFG013267
113-2GL000166	96.09	0	384214359	YP_005605522.1	1037409	Bradyrhizobium_japonicum_USDA_6_uid158851	Brajap	384	1	384	0	COG0635	Coproporphyrinogen III oxidase or related Fe-S oxidoreductase	H	Coenzyme transport and metabolism	6	{GO:0003824; catalytic activity; molecular_function} {GO:0004109; coproporphyrinogen oxidase activity; molecular_function} {GO:0005737; cytoplasm; cellular_component} {GO:0006779; porphyrin-containing compound biosynthetic process; biological_process} {GO:0051536; iron-sulfur cluster binding; molecular_function} {GO:0055114; oxidation-reduction process; biological_process}	NA	NA	NA	NA	NA	NA	NA	NA	100	0	gi|654714718|ref|WP_028172453.1|	MULTISPECIES: coproporphyrinogen III oxidase [Bradyrhizobium]	41.39	5e-65	Q5SUV1	RSAD1_MOUSE	Radical S-adenosyl methionine domain-containing protein 1, mitochondrial OS=Mus musculus GN=Rsad1 PE=2 SV=1	5	{IPR004559; Coproporphyrinogen III oxidase, oxygen-independent related} {IPR006638; Elongator protein 3/MiaB/NifB} {IPR007197; Radical SAM} {IPR010723; HemN, C-terminal} {IPR023404; Radical SAM, alpha/beta horseshoe}	NA	NA	NA	NA	NA	NA	NA	NA	NA	NA	NA	NA	NA
113-2GL000167	94.89	4e-178	384214358	YP_005605521.1	1037409	Bradyrhizobium_japonicum_USDA_6_uid158851	Brajap	411	1	411	0	COG0683	ABC-type branched-chain amino acid transport system, periplasmic component	E	Amino acid transport and metabolism	NA	NA	NA	NA	NA	NA	NA	NA	NA	NA	100	0	gi|499396031|ref|WP_011083498.1|	ethanolamine utilization protein EutM [Bradyrhizobium diazoefficiens]	NA	NA	NA	NA	NA	2	{IPR028081; Leucine-binding protein domain} {IPR028082; Periplasmic binding protein-like I}	locus=Chromosome1:177475:178710:-	0.98575	TRUE	NA	NA	NA	NA	NA	NA	NA	NA	NA	NA
113-2GL000168	90.16	4e-157	384214357	YP_005605520.1	1037409	Bradyrhizobium_japonicum_USDA_6_uid158851	Brajap	316	1	316	0	COG0313	16S rRNA C1402 (ribose-2'-O) methylase RsmI	J	Translation, ribosomal structure and biogenesis	2	{GO:0008152; metabolic process; biological_process} {GO:0008168; methyltransferase activity; molecular_function}	100	2e-177	bja:bll0670	K07056	rsmI	16S rRNA (cytidine1402-2'-O)-methyltransferase	2.1.1.198	--	100	3e-178	gi|499396030|ref|WP_011083497.1|	MULTISPECIES: rRNA (cytidine-2'-O-)-methyltransferase [Bradyrhizobium]						5	{IPR000878; Tetrapyrrole methylase} {IPR008189; rRNA small subunit methyltransferase I} {IPR014776; Tetrapyrrole methylase, subdomain 2} {IPR014777; Tetrapyrrole methylase, subdomain 1} {IPR018063; SAM-dependent methyltransferase RsmI, conserved site}				42.16	3e-51	PHI:4960	rsmI	A0A0H3JLK2	Staphylococcus_aureus	reduced_virulence
113-2GL000169	94.74	3e-65	384214356	YP_005605519.1	1037409	Bradyrhizobium_japonicum_USDA_6_uid158851	Brajap	132	1	132	0	COG0792	Predicted endonuclease distantly related to archaeal Holliday junction resolvase	L	Replication, recombination and repair	2	{GO:0003676; nucleic acid binding; molecular_function} {GO:0004518; nuclease activity; molecular_function}	100	2e-70	bja:bll0669	K07460	yraN	putative endonuclease	--	--	100	4e-71	gi|38258766|sp|Q89WK9.1|Y669_BRADU	RecName: Full=UPF0102 protein bll0669	100	5e-71	Q89WK9	Y669_BRADU	UPF0102 protein bll0669 OS=Bradyrhizobium diazoefficiens (strain JCM 10833 / IAM 13628 / NBRC 14792 / USDA 110) GN=bll0669 PE=3 SV=1	3	{IPR003509; Uncharacterised protein family UPF0102} {IPR011335; Restriction endonuclease type II-like} {IPR011856; tRNA endonuclease-like domain}	NA	NA	NA	NA	NA	NA	NA	NA	NA	NA	NA	NA	NA
113-2GL000170	99.04	0	384214355	YP_005605518.1	1037409	Bradyrhizobium_japonicum_USDA_6_uid158851	Brajap	314	1	314	1	COG0189	Glutathione synthase/RimK-type ligase, ATP-grasp superfamily	HJ	Coenzyme transport and metabolism;Translation, ribosomal structure and biogenesis	6	{GO:0003824; catalytic activity; molecular_function} {GO:0004363; glutathione synthase activity; molecular_function} {GO:0005524; ATP binding; molecular_function} {GO:0005829; cytosol; cellular_component} {GO:0006750; glutathione biosynthetic process; biological_process} {GO:0046872; metal ion binding; molecular_function}	100	0	bja:bll0668	K01920	gshB, GSS	glutathione synthase	6.3.2.3	[PATH:ko01100] Level1--Metabolism | Level2--Global and overview maps | Level3--Metabolic pathways;[PATH:ko00270] Level1--Metabolism | Level2--Amino acid metabolism | Level3--Cysteine and methionine metabolism;[PATH:ko00480] Level1--Metabolism | Level2--Metabolism of other amino acids | Level3--Glutathione metabolism	100	0	gi|499396028|ref|WP_011083495.1|	MULTISPECIES: glutathione synthetase [Bradyrhizobium]						7	{IPR004215; Prokaryotic glutathione synthetase, N-terminal} {IPR004218; Prokaryotic glutathione synthetase, ATP-binding} {IPR006284; Glutathione synthetase, prokaryotic} {IPR011761; ATP-grasp fold} {IPR013815; ATP-grasp fold, subdomain 1} {IPR013816; ATP-grasp fold, subdomain 2} {IPR016185; Pre-ATP-grasp domain}				43.04	9e-65	PHI:3964	XC_1182	Q4UXH1	Xanthomonas_campestris	reduced_virulence
113-2GL000171	90.77	7e-138	384214354	YP_005605517.1	1037409	Bradyrhizobium_japonicum_USDA_6_uid158851	Brajap	271	1	271	0	COG3745	Flp pilus assembly protein CpaB	UW	Intracellular trafficking, secretion, and vesicular transport;Extracellular structures	NA	NA	100	1e-150	bja:bll0667	K02279	cpaB, rcpC	pilus assembly protein CpaB	--	--	100	4e-151	gi|499396027|ref|WP_011083494.1|	MULTISPECIES: Flp pilus assembly protein CpaB [Bradyrhizobium]	NA	NA	NA	NA	NA	3	{IPR013974; SAF domain} {IPR017592; Pilus assembly, Flp-type CpaB} {IPR031571; Flp pilus assembly protein RcpC/CpaB domain}	NA	NA	NA	NA	NA	NA	NA	NA	NA	NA	NA	NA	NA
113-2GL000172	91.06	0	384214353	YP_005605516.1	1037409	Bradyrhizobium_japonicum_USDA_6_uid158851	Brajap	505	1	505	0	COG4964	Flp pilus assembly protein, secretin CpaC	UW	Intracellular trafficking, secretion, and vesicular transport;Extracellular structures	1	{GO:0009306; protein secretion; biological_process}	100	0	bja:bll0666	K02280	cpaC, rcpA	pilus assembly protein CpaC	--	--	100	0	gi|694285809|gb|KGJ65104.1|	putative secretin CpaC [Bradyrhizobium diazoefficiens SEMIA 5080]	NA	NA	NA	NA	NA	4	{IPR001775; GspD/PilQ family} {IPR004846; Type II/III secretion system} {IPR007055; BON domain} {IPR032789; Pilus formation protein, N-terminal}	NA	NA	NA	NA	NA	NA	NA	NA	NA	NA	NA	NA	NA
113-2GL000173	89.34	5e-121	384214352	YP_005605515.1	1037409	Bradyrhizobium_japonicum_USDA_6_uid158851	Brajap	244	1	244	0	COG5461	Type IV pilus biogenesis protein CpaD/CtpE	W	Extracellular structures	NA	NA	100	9e-140	bja:bll0665	K02281	cpaD	pilus assembly protein CpaD	--	--	100	4e-140	gi|499396025|ref|WP_011083492.1|	MULTISPECIES: pilus assembly protein [Bradyrhizobium]	NA	NA	NA	NA	NA	2	{IPR013361; Pilus biogenesis CpaD} {IPR019027; Pilus biogenesis CpaD-related}	NA	NA	NA	NA	NA	NA	NA	NA	NA	NA	NA	NA	NA
113-2GL000174	93.95	0	384214351	YP_005605514.1	1037409	Bradyrhizobium_japonicum_USDA_6_uid158851	Brajap	430	1	430	1	COG4963	Flp pilus assembly protein, ATPase CpaE	UW	Intracellular trafficking, secretion, and vesicular transport;Extracellular structures	NA	NA	99.77	0	bja:bll0664	K02282	cpaE, tadZ	pilus assembly protein CpaE	--	--	100	0	gi|742510203|ref|WP_038965131.1|	hypothetical protein [Bradyrhizobium sp. CCBAU 41267]	NA	NA	NA	NA	NA	2	{IPR025669; AAA domain} {IPR027417; P-loop containing nucleoside triphosphate hydrolase}	locus=Chromosome1:184838:186127:+	0.989545	TRUE	NA	NA	NA	NA	NA	NA	NA	NA	NA	NA
113-2GL000175	85.36	2e-115	384214350	YP_005605513.1	1037409	Bradyrhizobium_japonicum_USDA_6_uid158851	Brajap	257	1	257	0	COG5010	Flp pilus assembly protein TadD, contains TPR repeats	UW	Intracellular trafficking, secretion, and vesicular transport;Extracellular structures	2	{GO:0005515; protein binding; molecular_function} {GO:0042802; identical protein binding; molecular_function}	NA	NA	NA	NA	NA	NA	NA	NA	99.58	3e-133	gi|27348912|dbj|BAC45928.1|	blr0663 [Bradyrhizobium diazoefficiens USDA 110]	NA	NA	NA	NA	NA	5	{IPR011717; Tetratricopeptide TPR-4} {IPR011990; Tetratricopeptide-like helical domain} {IPR013026; Tetratricopeptide repeat-containing domain} {IPR014596; Uncharacterised conserved protein UCP035836} {IPR019734; Tetratricopeptide repeat}	NA	NA	NA	NA	NA	NA	NA	NA	NA	NA	NA	NA	NA
113-2GL000176	NA	NA	NA	NA	NA	NA	NA	NA	NA	NA	NA	NA	NA	NA	NA	NA	NA	NA	NA	NA	NA	NA	NA	NA	NA	98.57	5e-35	gi|27348911|dbj|BAC45927.1|	bsr0662 [Bradyrhizobium diazoefficiens USDA 110]	NA	NA	NA	NA	NA	NA	NA	NA	NA	NA	NA	NA	NA	NA	NA	NA	NA	NA	NA	NA
113-2GL000177	91.21	0	459286681	YP_007509838.1	1245469	Agromonas_oligotrophica_S58_uid192186	Agroli	512	1	512	0	COG0606	Predicted ATPase with chaperone activity	O	Posttranslational modification, protein turnover, chaperones	NA	NA	100	0	bja:bll0661	K07391	comM	magnesium chelatase family protein	--	--	100	0	gi|499396021|ref|WP_011083488.1|	MULTISPECIES: ATPase AAA [Bradyrhizobium]						7	{IPR000523; Magnesium chelatase ChlI domain} {IPR003593; AAA+ ATPase domain} {IPR004482; Mg chelatase-related protein} {IPR014721; Ribosomal protein S5 domain 2-type fold, subgroup} {IPR020568; Ribosomal protein S5 domain 2-type fold} {IPR025158; Mg chelatase-related protein, C-terminal domain} {IPR027417; P-loop containing nucleoside triphosphate hydrolase}				44.06	5e-106	PHI:7572	yfiB	W9BJ64	Klebsiella_pneumoniae	unaffected_pathogenicity
113-2GL000178	NA	NA	NA	NA	NA	NA	NA	NA	NA	NA	NA	NA	NA	NA	NA	NA	NA	NA	NA	NA	NA	NA	NA	NA	NA	100	1e-84	gi|27348909|dbj|BAC45925.1|	bll0660 [Bradyrhizobium diazoefficiens USDA 110]	NA	NA	NA	NA	NA	NA	NA	NA	NA	NA	NA	NA	NA	NA	NA	NA	NA	NA	NA	NA
113-2GL000179	91.92	0	384214345	YP_005605508.1	1037409	Bradyrhizobium_japonicum_USDA_6_uid158851	Brajap	744	229	539	3	COG4251	Bacteriophytochrome (light-regulated signal transduction histidine kinase)	T	Signal transduction mechanisms	5	{GO:0000155; phosphorelay sensor kinase activity; molecular_function} {GO:0000160; phosphorelay signal transduction system; biological_process} {GO:0007165; signal transduction; biological_process} {GO:0016310; phosphorylation; biological_process} {GO:0016772; transferase activity, transferring phosphorus-containing groups; molecular_function}	40.6	1e-85	asa:ASA_3923	K11527	K11527	two-component system, sensor histidine kinase and response regulator	2.7.13.3	--	100	0	gi|499396019|ref|WP_011083486.1|	hybrid sensor histidine kinase/response regulator [Bradyrhizobium diazoefficiens]	NA	NA	NA	NA	NA	7	{IPR000014; PAS domain} {IPR001789; Signal transduction response regulator, receiver domain} {IPR003594; Histidine kinase-like ATPase, C-terminal domain} {IPR003661; Signal transduction histidine kinase, dimerisation/phosphoacceptor domain} {IPR004358; Signal transduction histidine kinase-related protein, C-terminal} {IPR005467; Histidine kinase domain} {IPR011006; CheY-like superfamily}	NA	NA	NA	NA	NA	NA	NA	NA	NA	NA	NA	NA	NA
113-2GL000180	61.35	2e-64	384222130	YP_005613296.1	1037409	Bradyrhizobium_japonicum_USDA_6_uid158851	Brajap	207	1	207	3	COG0406	Broad specificity phosphatase PhoE	G	Carbohydrate transport and metabolism	3	{GO:0004619; phosphoglycerate mutase activity; molecular_function} {GO:0006096; glycolytic process; biological_process} {GO:0016868; intramolecular transferase activity, phosphotransferases; molecular_function}	NA	NA	NA	NA	NA	NA	NA	NA	100	1e-120	gi|499396018|ref|WP_011083485.1|	histidine phosphatase family protein [Bradyrhizobium diazoefficiens]	NA	NA	NA	NA	NA	3	{IPR005952; Phosphoglycerate mutase 1} {IPR013078; Histidine phosphatase superfamily, clade-1} {IPR029033; Histidine phosphatase superfamily}	NA	NA	NA	NA	NA	NA	NA	NA	NA	NA	NA	NA	NA
113-2GL000181	52.17	5e-92	15597847	NP_251341.1	208964	Pseudomonas_aeruginosa_PAO1_uid57945	Pseaer	352	1	352	0	COG0628	Predicted PurR-regulated permease PerM	R	General function prediction only	NA	NA	NA	NA	NA	NA	NA	NA	NA	NA	100	0	gi|742510200|ref|WP_038965128.1|	AI-2E family transporter [Bradyrhizobium sp. CCBAU 41267]	NA	NA	NA	NA	NA	1	{IPR002549; Transmembrane protein TqsA-like}	NA	NA	NA	NA	NA	NA	NA	NA	NA	NA	NA	NA	NA
113-2GL000182	97.17	7e-180	384214344	YP_005605507.1	1037409	Bradyrhizobium_japonicum_USDA_6_uid158851	Brajap	318	1	318	0	COG1072	Panthothenate kinase	H	Coenzyme transport and metabolism	6	{GO:0004594; pantothenate kinase activity; molecular_function} {GO:0005524; ATP binding; molecular_function} {GO:0005737; cytoplasm; cellular_component} {GO:0008152; metabolic process; biological_process} {GO:0015937; coenzyme A biosynthetic process; biological_process} {GO:0016301; kinase activity; molecular_function}	100	0	bja:blr0656	K00867	coaA	type I pantothenate kinase	2.7.1.33	[PATH:ko00770] Level1--Metabolism | Level2--Metabolism of cofactors and vitamins | Level3--Pantothenate and CoA biosynthesis;[PATH:ko01100] Level1--Metabolism | Level2--Global and overview maps | Level3--Metabolic pathways	100	0	gi|499396016|ref|WP_011083483.1|	type I pantothenate kinase [Bradyrhizobium diazoefficiens]	100	0	Q89WM2	COAA_BRADU	Pantothenate kinase OS=Bradyrhizobium diazoefficiens (strain JCM 10833 / IAM 13628 / NBRC 14792 / USDA 110) GN=coaA PE=3 SV=1	3	{IPR004566; Bacterial pantothenate kinase} {IPR006083; Phosphoribulokinase/uridine kinase} {IPR027417; P-loop containing nucleoside triphosphate hydrolase}	NA	NA	NA	NA	NA	NA	NA	NA	NA	NA	NA	NA	NA
113-2GL000183	92.38	6e-49	384214343	YP_005605506.1	1037409	Bradyrhizobium_japonicum_USDA_6_uid158851	Brajap	106	1	106	0	COG0140	Phosphoribosyl-ATP pyrophosphohydrolase	E	Amino acid transport and metabolism	2	{GO:0000105; histidine biosynthetic process; biological_process} {GO:0004636; phosphoribosyl-ATP diphosphatase activity; molecular_function}	100	2e-53	bja:blr0655	K01523	hisE	phosphoribosyl-ATP pyrophosphohydrolase	3.6.1.31	[PATH:ko01230] Level1--Metabolism | Level2--Global and overview maps | Level3--Biosynthesis of amino acids;[PATH:ko01100] Level1--Metabolism | Level2--Global and overview maps | Level3--Metabolic pathways;[PATH:ko01110] Level1--Metabolism | Level2--Global and overview maps | Level3--Biosynthesis of secondary metabolites;[PATH:ko00340] Level1--Metabolism | Level2--Amino acid metabolism | Level3--H…	100	6e-54	gi|499396015|ref|WP_011083482.1|	MULTISPECIES: phosphoribosyl-ATP pyrophosphatase 1 [Bradyrhizobium]	100	4e-54	Q89WM3	HIS21_BRADU	Phosphoribosyl-ATP pyrophosphatase 1 OS=Bradyrhizobium diazoefficiens (strain JCM 10833 / IAM 13628 / NBRC 14792 / USDA 110) GN=hisE1 PE=3 SV=1	2	{IPR008179; Phosphoribosyl-ATP pyrophosphohydrolase} {IPR021130; Phosphoribosyl-ATP pyrophosphohydrolase-like}	NA	NA	NA	NA	NA	NA	NA	NA	NA	NA	NA	NA	NA
113-2GL000184	97.67	1e-135	384214342	YP_005605505.1	1037409	Bradyrhizobium_japonicum_USDA_6_uid158851	Brajap	257	1	257	0	COG0107	Imidazole glycerol phosphate synthase subunit HisF	E	Amino acid transport and metabolism	5	{GO:0000105; histidine biosynthetic process; biological_process} {GO:0000107; imidazoleglycerol-phosphate synthase activity; molecular_function} {GO:0003824; catalytic activity; molecular_function} {GO:0005737; cytoplasm; cellular_component} {GO:0008152; metabolic process; biological_process}	100	4e-144	bja:blr0654	K02500	hisF	cyclase	4.1.3.-	[PATH:ko01230] Level1--Metabolism | Level2--Global and overview maps | Level3--Biosynthesis of amino acids;[PATH:ko01100] Level1--Metabolism | Level2--Global and overview maps | Level3--Metabolic pathways;[PATH:ko01110] Level1--Metabolism | Level2--Global and overview maps | Level3--Biosynthesis of secondary metabolites;[PATH:ko00340] Level1--Metabolism | Level2--Amino acid metabolism | Level3--H…	100	1e-144	gi|499396014|ref|WP_011083481.1|	MULTISPECIES: imidazole glycerol phosphate synthase cyclase subunit [Bradyrhizobium]	100	1e-144	Q89WM4	HIS6_BRADU	Imidazole glycerol phosphate synthase subunit HisF OS=Bradyrhizobium diazoefficiens (strain JCM 10833 / IAM 13628 / NBRC 14792 / USDA 110) GN=hisF PE=3 SV=1	4	{IPR004651; Histidine biosynthesis, HisF} {IPR006062; Histidine biosynthesis} {IPR011060; Ribulose-phosphate binding barrel} {IPR013785; Aldolase-type TIM barrel}	NA	NA	NA	NA	NA	NA	NA	NA	NA	NA	43.53	1e-58	VFG045297
113-2GL000185	95.92	3e-130	384214341	YP_005605504.1	1037409	Bradyrhizobium_japonicum_USDA_6_uid158851	Brajap	248	1	248	0	COG0106	Phosphoribosylformimino-5-aminoimidazole carboxamide ribonucleotide (ProFAR) isomerase	E	Amino acid transport and metabolism	4	{GO:0000105; histidine biosynthetic process; biological_process} {GO:0003824; catalytic activity; molecular_function} {GO:0003949; 1-(5-phosphoribosyl)-5-[(5-phosphoribosylamino)methylideneamino]imidazole-4-carboxamide isomerase activity; molecular_function} {GO:0008152; metabolic process; biological_process}	100	1e-134	bja:blr0653	K01814	hisA	phosphoribosylformimino-5-aminoimidazole carboxamide ribotide isomerase	5.3.1.16	[PATH:ko01230] Level1--Metabolism | Level2--Global and overview maps | Level3--Biosynthesis of amino acids;[PATH:ko01100] Level1--Metabolism | Level2--Global and overview maps | Level3--Metabolic pathways;[PATH:ko01110] Level1--Metabolism | Level2--Global and overview maps | Level3--Biosynthesis of secondary metabolites;[PATH:ko00340] Level1--Metabolism | Level2--Amino acid metabolism | Level3--H…	100	6e-135	gi|499396013|ref|WP_011083480.1|	1-(5-phosphoribosyl)-5-[(5-phosphoribosylamino)methylideneamino]imidazole-4-carboxamide isomerase [Bradyrhizobium diazoefficiens]	99.59	8e-135	Q89WM5	HIS4_BRADU	1-(5-phosphoribosyl)-5-[(5-phosphoribosylamino)methylideneamino] imidazole-4-carboxamide isomerase OS=Bradyrhizobium diazoefficiens (strain JCM 10833 / IAM 13628 / NBRC 14792 / USDA 110) GN=hisA PE=3 SV=1	5	{IPR006062; Histidine biosynthesis} {IPR006063; Phosphoribosylformimino-5-aminoimidazole carboxamide ribotide isomerase HisA} {IPR011060; Ribulose-phosphate binding barrel} {IPR013785; Aldolase-type TIM barrel} {IPR023016; Phosphoribosylformimino-5-aminoimidazole carboxamide ribotide isomerase}	NA	NA	NA	NA	NA	NA	NA	NA	NA	NA	NA	NA	NA
113-2GL000187	95.83	7e-121	384214340	YP_005605503.1	1037409	Bradyrhizobium_japonicum_USDA_6_uid158851	Brajap	216	1	216	0	COG0118	Imidazoleglycerol phosphate synthase glutamine amidotransferase subunit HisH	E	Amino acid transport and metabolism	3	{GO:0000105; histidine biosynthetic process; biological_process} {GO:0005737; cytoplasm; cellular_component} {GO:0016763; transferase activity, transferring pentosyl groups; molecular_function}	100	4e-125	bja:blr0652	K02501	hisH	glutamine amidotransferase	2.4.2.-	[PATH:ko01230] Level1--Metabolism | Level2--Global and overview maps | Level3--Biosynthesis of amino acids;[PATH:ko01100] Level1--Metabolism | Level2--Global and overview maps | Level3--Metabolic pathways;[PATH:ko01110] Level1--Metabolism | Level2--Global and overview maps | Level3--Biosynthesis of secondary metabolites;[PATH:ko00340] Level1--Metabolism | Level2--Amino acid metabolism | Level3--H…	100	2e-125	gi|499396012|ref|WP_011083479.1|	MULTISPECIES: imidazole glycerol phosphate synthase subunit HisH [Bradyrhizobium]	100	1e-125	Q89WM6	HIS5_BRADU	Imidazole glycerol phosphate synthase subunit HisH OS=Bradyrhizobium diazoefficiens (strain JCM 10833 / IAM 13628 / NBRC 14792 / USDA 110) GN=hisH PE=3 SV=1	3	{IPR010139; Imidazole glycerol phosphate synthase, subunit H} {IPR017926; Glutamine amidotransferase} {IPR029062; Class I glutamine amidotransferase-like}	NA	NA	NA	NA	NA	NA	NA	NA	NA	NA	NA	NA	NA
113-2GL000186	NA	NA	NA	NA	NA	NA	NA	NA	NA	NA	NA	NA	NA	NA	NA	NA	NA	NA	NA	NA	NA	NA	NA	NA	NA	100	3e-97	gi|27348900|dbj|BAC45916.1|	blr0651 [Bradyrhizobium diazoefficiens USDA 110]	NA	NA	NA	NA	NA	1	{IPR024399; Protein of unknown function DUF2628}	NA	NA	NA	NA	NA	NA	NA	NA	NA	NA	NA	NA	NA
113-2GL000188	96.45	2e-107	384214338	YP_005605501.1	1037409	Bradyrhizobium_japonicum_USDA_6_uid158851	Brajap	197	1	197	0	COG0131	Imidazoleglycerol phosphate dehydratase HisB	E	Amino acid transport and metabolism	2	{GO:0000105; histidine biosynthetic process; biological_process} {GO:0004424; imidazoleglycerol-phosphate dehydratase activity; molecular_function}	100	6e-111	bja:blr0650	K01693	hisB	imidazoleglycerol-phosphate dehydratase	4.2.1.19	[PATH:ko01230] Level1--Metabolism | Level2--Global and overview maps | Level3--Biosynthesis of amino acids;[PATH:ko01100] Level1--Metabolism | Level2--Global and overview maps | Level3--Metabolic pathways;[PATH:ko01110] Level1--Metabolism | Level2--Global and overview maps | Level3--Biosynthesis of secondary metabolites;[PATH:ko00340] Level1--Metabolism | Level2--Amino acid metabolism | Level3--H…	100	1e-111	gi|499396010|ref|WP_011083477.1|	MULTISPECIES: imidazoleglycerol-phosphate dehydratase [Bradyrhizobium]						3	{IPR000807; Imidazoleglycerol-phosphate dehydratase} {IPR020565; Imidazoleglycerol-phosphate dehydratase, conserved site} {IPR020568; Ribosomal protein S5 domain 2-type fold}				41.55	9e-44	PHI:121	PTH3	O42621	Magnaporthe_oryzae	loss_of_pathogenicity
113-2GL000189	91.89	4e-93	92115753	YP_575482.1	323097	Nitrobacter_hamburgensis_X14_uid58293	Nitham	184	1	184	0	COG5405	ATP-dependent protease HslVU (ClpYQ), peptidase subunit	O	Posttranslational modification, protein turnover, chaperones	5	{GO:0004298; threonine-type endopeptidase activity; molecular_function} {GO:0005839; proteasome core complex; cellular_component} {GO:0006508; proteolysis; biological_process} {GO:0009376; HslUV protease complex; cellular_component} {GO:0051603; proteolysis involved in cellular protein catabolic process; biological_process}	100	2e-102	bja:bll0649	K01419	hslV, clpQ	ATP-dependent HslUV protease, peptidase subunit HslV	3.4.25.2	--	100	7e-103	gi|499396009|ref|WP_011083476.1|	MULTISPECIES: ATP-dependent protease subunit HslV [Bradyrhizobium]	100	4e-103	Q89WM9	HSLV_BRADU	ATP-dependent protease subunit HslV OS=Bradyrhizobium diazoefficiens (strain JCM 10833 / IAM 13628 / NBRC 14792 / USDA 110) GN=hslV PE=3 SV=1	4	{IPR001353; Proteasome, subunit alpha/beta} {IPR022281; ATP-dependent protease, HslV subunit} {IPR023333; Proteasome B-type subunit} {IPR029055; Nucleophile aminohydrolases, N-terminal}	locus=Chromosome1:199062:199622:+	1	TRUE	NA	NA	NA	NA	NA	NA	NA	NA	NA	NA
113-2GL000190	88.82	1e-78	384214336	YP_005605499.1	1037409	Bradyrhizobium_japonicum_USDA_6_uid158851	Brajap	161	1	161	0	COG1670	Protein N-acetyltransferase, RimJ/RimL family	JO	Translation, ribosomal structure and biogenesis;Posttranslational modification, protein turnover, chaperones	1	{GO:0008080; N-acetyltransferase activity; molecular_function}	100	9e-90	bja:bll0648	K00663	aacA	aminoglycoside 6'-N-acetyltransferase	2.3.1.82	--	100	2e-90	gi|499396008|ref|WP_011083475.1|	MULTISPECIES: aminoglycoside 6-adenylyltransferase [Bradyrhizobium]	43.04	7e-12	P14510	KANR_RHIRD	Kanamycin resistance protein (Fragment) OS=Rhizobium radiobacter PE=3 SV=1	3	{IPR000182; GNAT domain} {IPR016181; Acyl-CoA N-acyltransferase} {IPR019432; Siderophore biosynthesis protein, conserved domain}	NA	NA	NA	NA	NA	NA	NA	NA	NA	NA	NA	NA	NA
113-2GL000191	NA	NA	NA	NA	NA	NA	NA	NA	NA	NA	NA	NA	NA	NA	NA	1	{GO:0005886; plasma membrane; cellular_component}	NA	NA	NA	NA	NA	NA	NA	NA	100	8e-115	gi|499396007|ref|WP_011083474.1|	MULTISPECIES: membrane protein [Bradyrhizobium]	100	6e-115	Q89WN1	Y647_BRADU	UPF0314 protein bll0647 OS=Bradyrhizobium diazoefficiens (strain JCM 10833 / IAM 13628 / NBRC 14792 / USDA 110) GN=bll0647 PE=3 SV=1	1	{IPR019691; Protein of unknown function DUF2585}	NA	NA	NA	NA	NA	NA	NA	NA	NA	NA	NA	NA	NA
113-2GL000192	96.31	0	384214334	YP_005605497.1	1037409	Bradyrhizobium_japonicum_USDA_6_uid158851	Brajap	434	1	434	0	COG1220	ATP-dependent protease HslVU (ClpYQ), ATPase subunit	O	Posttranslational modification, protein turnover, chaperones	5	{GO:0005524; ATP binding; molecular_function} {GO:0005737; cytoplasm; cellular_component} {GO:0009376; HslUV protease complex; cellular_component} {GO:0016887; ATPase activity; molecular_function} {GO:0070011; peptidase activity, acting on L-amino acid peptides; molecular_function}	100	0	bja:bll0646	K03667	hslU	ATP-dependent HslUV protease ATP-binding subunit HslU	--	--	100	0	gi|499396006|ref|WP_011083473.1|	MULTISPECIES: ATP-dependent protease ATPase subunit HslU [Bradyrhizobium]	100	0	Q89WN2	HSLU_BRADU	ATP-dependent protease ATPase subunit HslU OS=Bradyrhizobium diazoefficiens (strain JCM 10833 / IAM 13628 / NBRC 14792 / USDA 110) GN=hslU PE=3 SV=1	5	{IPR003593; AAA+ ATPase domain} {IPR003959; ATPase, AAA-type, core} {IPR004491; Heat shock protein HslU} {IPR019489; Clp ATPase, C-terminal} {IPR027417; P-loop containing nucleoside triphosphate hydrolase}	NA	NA	NA	NA	NA	NA	NA	NA	NA	NA	NA	NA	NA
113-2GL000193	NA	NA	NA	NA	NA	NA	NA	NA	NA	NA	NA	NA	NA	NA	NA	NA	NA	NA	NA	NA	NA	NA	NA	NA	NA	100	0	gi|27348894|dbj|BAC45910.1|	bll0645 [Bradyrhizobium diazoefficiens USDA 110]	NA	NA	NA	NA	NA	NA	NA	NA	NA	NA	NA	NA	NA	NA	NA	NA	NA	NA	NA	NA
113-2GL000194	89.89	1e-88	384214332	YP_005605495.1	1037409	Bradyrhizobium_japonicum_USDA_6_uid158851	Brajap	196	1	196	0	COG2840	DNA-nicking endonuclease, Smr domain	L	Replication, recombination and repair	NA	NA	NA	NA	NA	NA	NA	NA	NA	NA	100	2e-100	gi|806925978|dbj|BAR56980.1|	hypothetical protein NK6_3806 [Bradyrhizobium diazoefficiens]	NA	NA	NA	NA	NA	1	{IPR002625; Smr domain}	NA	NA	NA	NA	NA	NA	NA	NA	NA	NA	NA	NA	NA
113-2GL000195	91.36	0	384214331	YP_005605494.1	1037409	Bradyrhizobium_japonicum_USDA_6_uid158851	Brajap	517	1	517	1	COG2821	Membrane-bound lytic murein transglycosylase	M	Cell wall/membrane/envelope biogenesis	3	{GO:0004553; hydrolase activity, hydrolyzing O-glycosyl compounds; molecular_function} {GO:0009254; peptidoglycan turnover; biological_process} {GO:0019867; outer membrane; cellular_component}	99.8	0	bja:blr0643	K08304	mltA	membrane-bound lytic murein transglycosylase A	--	--	100	0	gi|742510198|ref|WP_038965126.1|	MULTISPECIES: lytic transglycosylase [Bradyrhizobium]	NA	NA	NA	NA	NA	3	{IPR005300; Lytic transglycosylase MltA} {IPR009009; RlpA-like double-psi beta-barrel domain} {IPR010611; 3D domain}	NA	NA	NA	NA	NA	NA	NA	NA	NA	NA	NA	NA	NA
113-2GL000196	97.87	1e-130	384214330	YP_005605493.1	1037409	Bradyrhizobium_japonicum_USDA_6_uid158851	Brajap	235	1	235	0	COG4395	Predicted lipid-binding transport protein, Tim44 family	I	Lipid transport and metabolism	NA	NA	NA	NA	NA	NA	NA	NA	NA	NA	100	7e-134	gi|499396002|ref|WP_011083469.1|	MULTISPECIES: calcium-binding protein [Bradyrhizobium]	NA	NA	NA	NA	NA	3	{IPR007379; Tim44-like domain} {IPR016985; Uncharacterised conserved protein UCP031890, Tim44-related} {IPR032710; NTF2-like domain}	NA	NA	NA	NA	NA	NA	NA	NA	NA	NA	NA	NA	NA
113-2GL000197	92.55	6e-82	384214329	YP_005605492.1	1037409	Bradyrhizobium_japonicum_USDA_6_uid158851	Brajap	161	1	161	0	COG1952	Preprotein translocase subunit SecB	U	Intracellular trafficking, secretion, and vesicular transport	3	{GO:0015031; protein transport; biological_process} {GO:0051082; unfolded protein binding; molecular_function} {GO:0051262; protein tetramerization; biological_process}	100	1e-88	bja:bll0641	K03071	secB	preprotein translocase subunit SecB	--	[PATH:ko02024] Level1--Cellular Processes | Level2--Cellular community - prokaryotes | Level3--Quorum sensing;[PATH:ko03070] Level1--Environmental Information Processing | Level2--Membrane transport | Level3--Bacterial secretion system;[PATH:ko03060] Level1--Genetic Information Processing | Level2--Folding, sorting and degradation | Level3--Protein export	100	6e-89	gi|499396001|ref|WP_011083468.1|	MULTISPECIES: protein-export protein SecB [Bradyrhizobium]	100	4e-89	Q89WN7	SECB_BRADU	Protein-export protein SecB OS=Bradyrhizobium diazoefficiens (strain JCM 10833 / IAM 13628 / NBRC 14792 / USDA 110) GN=secB PE=3 SV=1	1	{IPR003708; Bacterial protein export chaperone SecB}	locus=Chromosome1:206996:207481:+	1	TRUE	NA	NA	NA	NA	NA	NA	NA	NA	NA	NA
113-2GL000198	91.18	7e-125	384214328	YP_005605491.1	1037409	Bradyrhizobium_japonicum_USDA_6_uid158851	Brajap	240	1	240	0	COG0847	DNA polymerase III, epsilon subunit or related 3'-5' exonuclease	L	Replication, recombination and repair	4	{GO:0003676; nucleic acid binding; molecular_function} {GO:0003677; DNA binding; molecular_function} {GO:0003887; DNA-directed DNA polymerase activity; molecular_function} {GO:0006260; DNA replication; biological_process}	100	2e-136	bja:blr0640	K02342	DPO3E, dnaQ	DNA polymerase III subunit epsilon	2.7.7.7	[PATH:ko03440] Level1--Genetic Information Processing | Level2--Replication and repair | Level3--Homologous recombination;[PATH:ko03430] Level1--Genetic Information Processing | Level2--Replication and repair | Level3--Mismatch repair;[PATH:ko03030] Level1--Genetic Information Processing | Level2--Replication and repair | Level3--DNA replication;[PATH:ko00230] Level1--Metabolism | Level2--Nucleot…	100	9e-137	gi|499396000|ref|WP_011083467.1|	MULTISPECIES: DNA polymerase III subunit epsilon [Bradyrhizobium]	49.1	1e-59	Q4UN31	DPO3E_RICFE	DNA polymerase III subunit epsilon OS=Rickettsia felis (strain ATCC VR-1525 / URRWXCal2) GN=dnaQ PE=3 SV=1	4	{IPR006054; DNA polymerase III, epsilon subunit} {IPR006309; DNA polymerase 3, epsilon subunit} {IPR012337; Ribonuclease H-like domain} {IPR013520; Exonuclease, RNase T/DNA polymerase III}	NA	NA	NA	NA	NA	NA	NA	NA	NA	NA	NA	NA	NA
113-2GL000199	97	3e-107	384214327	YP_005605490.1	1037409	Bradyrhizobium_japonicum_USDA_6_uid158851	Brajap	201	1	201	0	COG0237	Dephospho-CoA kinase	H	Coenzyme transport and metabolism	3	{GO:0004140; dephospho-CoA kinase activity; molecular_function} {GO:0005524; ATP binding; molecular_function} {GO:0015937; coenzyme A biosynthetic process; biological_process}	100	8e-110	bja:blr0639	K00859	coaE	dephospho-CoA kinase	2.7.1.24	[PATH:ko00770] Level1--Metabolism | Level2--Metabolism of cofactors and vitamins | Level3--Pantothenate and CoA biosynthesis;[PATH:ko01100] Level1--Metabolism | Level2--Global and overview maps | Level3--Metabolic pathways	100	3e-110	gi|499395999|ref|WP_011083466.1|	MULTISPECIES: dephospho-CoA kinase [Bradyrhizobium]	100	2e-110	Q89WN9	COAE_BRADU	Dephospho-CoA kinase OS=Bradyrhizobium diazoefficiens (strain JCM 10833 / IAM 13628 / NBRC 14792 / USDA 110) GN=coaE PE=3 SV=1	2	{IPR001977; Dephospho-CoA kinase} {IPR027417; P-loop containing nucleoside triphosphate hydrolase}	NA	NA	NA	NA	NA	NA	NA	NA	NA	NA	NA	NA	NA
113-2GL000200	88.6	2e-85	384214326	YP_005605489.1	1037409	Bradyrhizobium_japonicum_USDA_6_uid158851	Brajap	202	1	202	0	COG0424	Predicted house-cleaning NTP pyrophosphatase, Maf/HAM1 superfamily	Q	Secondary metabolites biosynthesis, transport and catabolism	1	{GO:0005737; cytoplasm; cellular_component}	98.96	1e-104	bja:blr0638	K06287	maf	septum formation protein	--	--	98.96	5e-105	gi|499395998|ref|WP_011083465.1|	MULTISPECIES: septum formation inhibitor Maf [Bradyrhizobium]	98.96	4e-105	Q89WP0	Y638_BRADU	Maf-like protein blr0638 OS=Bradyrhizobium diazoefficiens (strain JCM 10833 / IAM 13628 / NBRC 14792 / USDA 110) GN=blr0638 PE=3 SV=1	2	{IPR003697; Maf-like protein} {IPR029001; Inosine triphosphate pyrophosphatase-like}	NA	NA	NA	NA	NA	NA	NA	NA	NA	NA	NA	NA	NA
113-2GL000201	97.12	4e-157	384214325	YP_005605488.1	1037409	Bradyrhizobium_japonicum_USDA_6_uid158851	Brajap	279	1	279	0	COG1806	Regulator of PEP synthase PpsR, kinase-PPPase family (combines ADP:protein kinase and phosphorylase activities)	T	Signal transduction mechanisms	2	{GO:0005524; ATP binding; molecular_function} {GO:0016772; transferase activity, transferring phosphorus-containing groups; molecular_function}	100	1e-161	bja:blr0637	K09773	ppsR	[pyruvate, water dikinase]-phosphate phosphotransferase / [pyruvate, water dikinase] kinase	2.7.4.28 2.7.11.33	--	100	5e-162	gi|499395997|ref|WP_011083464.1|	MULTISPECIES: phosphoenolpyruvate synthase regulatory protein [Bradyrhizobium]	100	3e-162	Q89WP1	PDRP_BRADU	Putative pyruvate, phosphate dikinase regulatory protein OS=Bradyrhizobium diazoefficiens (strain JCM 10833 / IAM 13628 / NBRC 14792 / USDA 110) GN=blr0637 PE=3 SV=1	2	{IPR005177; Bifunctional kinase-pyrophosphorylase} {IPR026565; Putative pyruvate, phosphate dikinase regulatory protein}	locus=Chromosome1:209476:210315:-	1	TRUE	NA	NA	NA	NA	NA	NA	NA	NA	NA	NA
113-2GL000202	NA	NA	NA	NA	NA	NA	NA	NA	NA	NA	NA	NA	NA	NA	NA	NA	NA	NA	NA	NA	NA	NA	NA	NA	NA	64.29	6e-28	gi|381356596|dbj|BAL73426.1|	hypothetical protein S23_02000 [Bradyrhizobium sp. S23321]	NA	NA	NA	NA	NA	NA	NA	NA	NA	NA	NA	NA	NA	NA	NA	NA	NA	NA	NA	NA
113-2GL000203	92.14	8e-70	384214324	YP_005605487.1	1037409	Bradyrhizobium_japonicum_USDA_6_uid158851	Brajap	144	1	144	0	COG1981	Uncharacterized membrane protein	S	Function unknown	NA	NA	100	6e-76	bja:bll0636	K08973	K08973	putative membrane protein	--	--	100	3e-76	gi|499395996|ref|WP_011083463.1|	MULTISPECIES: membrane protein [Bradyrhizobium]	50.71	3e-33	Q9ZC85	Y883_RICPR	UPF0093 membrane protein RP883 OS=Rickettsia prowazekii (strain Madrid E) GN=RP883 PE=3 SV=1	2	{IPR005265; Uncharacterised protein family UPF0093} {IPR014351; Conserved hypothetical protein CHP00701}	NA	NA	NA	NA	NA	NA	NA	NA	NA	NA	NA	NA	NA
113-2GL000204	99.52	0	384214323	YP_005605486.1	1037409	Bradyrhizobium_japonicum_USDA_6_uid158851	Brajap	421	1	421	0	COG1158	Transcription termination factor Rho	K	Transcription	5	{GO:0003676; nucleic acid binding; molecular_function} {GO:0003723; RNA binding; molecular_function} {GO:0005524; ATP binding; molecular_function} {GO:0006353; DNA-templated transcription, termination; biological_process} {GO:0008186; RNA-dependent ATPase activity; molecular_function}	100	0	brc:BCCGELA001_00975	K03628	rho	transcription termination factor Rho	--	[PATH:ko03018] Level1--Genetic Information Processing | Level2--Folding, sorting and degradation | Level3--RNA degradation	100	0	gi|499395995|ref|WP_011083462.1|	MULTISPECIES: transcription termination factor Rho [Bradyrhizobium]	78.23	0	P52156	RHO_RHOS4	Transcription termination factor Rho OS=Rhodobacter sphaeroides (strain ATCC 17023 / 2.4.1 / NCIB 8253 / DSM 158) GN=rho PE=3 SV=1	8	{IPR000194; ATPase, F1/V1/A1 complex, alpha/beta subunit, nucleotide-binding domain} {IPR003593; AAA+ ATPase domain} {IPR004665; Transcription termination factor Rho} {IPR011112; Rho termination factor, N-terminal} {IPR011113; Rho termination factor, RNA-binding} {IPR011129; Cold shock protein} {IPR012340; Nucleic acid-binding, OB-fold} {IPR027417; P-loop containing nucleoside triphosphate hydrol…	NA	NA	NA	NA	NA	NA	NA	NA	NA	NA	NA	NA	NA
113-2GL000205	NA	NA	NA	NA	NA	NA	NA	NA	NA	NA	NA	NA	NA	NA	NA	NA	NA	NA	NA	NA	NA	NA	NA	NA	NA	NA	NA	NA	NA	NA	NA	NA	NA	NA	NA	NA	locus=Chromosome1:212887:213093:-	0.988562	TRUE	NA	NA	NA	NA	NA	NA	NA	NA	NA	NA
113-2GL000206	89.82	0	384214322	YP_005605485.1	1037409	Bradyrhizobium_japonicum_USDA_6_uid158851	Brajap	452	1	452	0	COG0486	tRNA U34 5-carboxymethylaminomethyl modifying GTPase MnmE/TrmE	J	Translation, ribosomal structure and biogenesis	5	{GO:0003924; GTPase activity; molecular_function} {GO:0005515; protein binding; molecular_function} {GO:0005525; GTP binding; molecular_function} {GO:0005622; intracellular; cellular_component} {GO:0006400; tRNA modification; biological_process}	100	0	bja:bll0634	K03650	mnmE, trmE, MSS1	tRNA modification GTPase	3.6.-.-	--	100	0	gi|499395994|ref|WP_011083461.1|	MULTISPECIES: tRNA modification GTPase MnmE [Bradyrhizobium]	100	0	Q89WP4	MNME_BRADU	tRNA modification GTPase MnmE OS=Bradyrhizobium diazoefficiens (strain JCM 10833 / IAM 13628 / NBRC 14792 / USDA 110) GN=mnmE PE=3 SV=1	9	{IPR004520; tRNA modification GTPase MnmE} {IPR005225; Small GTP-binding protein domain} {IPR006073; GTP binding domain} {IPR018948; GTP-binding protein TrmE, N-terminal} {IPR025867; MnmE, helical domain} {IPR027266; GTP-binding protein TrmE/Glycine cleavage system T protein, domain 1} {IPR027368; tRNA modification GTPase MnmE domain 2} {IPR027417; P-loop containing nucleoside triphosphate hydrol…	NA	NA	NA	NA	NA	NA	NA	NA	NA	NA	NA	NA	NA
113-2GL000207	96.33	0	384214321	YP_005605484.1	1037409	Bradyrhizobium_japonicum_USDA_6_uid158851	Brajap	626	1	626	0	COG0445	tRNA U34 5-carboxymethylaminomethyl modifying enzyme MnmG/GidA	J	Translation, ribosomal structure and biogenesis	5	{GO:0002098; tRNA wobble uridine modification; biological_process} {GO:0008033; tRNA processing; biological_process} {GO:0016491; oxidoreductase activity; molecular_function} {GO:0050660; flavin adenine dinucleotide binding; molecular_function} {GO:0055114; oxidation-reduction process; biological_process}	100	0	bja:bll0633	K03495	gidA, mnmG, MTO1	tRNA uridine 5-carboxymethylaminomethyl modification enzyme	--	--	100	0	gi|499395993|ref|WP_011083460.1|	MULTISPECIES: tRNA uridine 5-carboxymethylaminomethyl modification enzyme MnmG [Bradyrhizobium]	100	0	Q89WP5	MNMG_BRADU	tRNA uridine 5-carboxymethylaminomethyl modification enzyme MnmG OS=Bradyrhizobium diazoefficiens (strain JCM 10833 / IAM 13628 / NBRC 14792 / USDA 110) GN=mnmG PE=3 SV=1	5	{IPR002218; tRNA uridine 5-carboxymethylaminomethyl modification enzyme MnmG-related} {IPR004416; tRNA uridine 5-carboxymethylaminomethyl modification enzyme MnmG} {IPR020595; MnmG-related, conserved site} {IPR023753; FAD/NAD(P)-binding domain} {IPR026904; GidA associated domain 3}	NA	NA	NA	NA	NA	NA	NA	NA	NA	NA	NA	NA	NA
113-2GL000208	86.97	4e-125	384214320	YP_005605483.1	1037409	Bradyrhizobium_japonicum_USDA_6_uid158851	Brajap	255	1	255	1	COG0357	16S rRNA G527 N7-methylase RsmG (former glucose-inhibited division protein B)	J	Translation, ribosomal structure and biogenesis	3	{GO:0005737; cytoplasm; cellular_component} {GO:0006364; rRNA processing; biological_process} {GO:0008649; rRNA methyltransferase activity; molecular_function}	100	9e-148	bja:bll0632	K03501	gidB, rsmG	16S rRNA (guanine527-N7)-methyltransferase	2.1.1.170	--	100	3e-148	gi|499395992|ref|WP_011083459.1|	MULTISPECIES: ribosomal RNA small subunit methyltransferase G [Bradyrhizobium]	100	2e-148	Q89WP6	RSMG_BRADU	Ribosomal RNA small subunit methyltransferase G OS=Bradyrhizobium diazoefficiens (strain JCM 10833 / IAM 13628 / NBRC 14792 / USDA 110) GN=rsmG PE=3 SV=1	2	{IPR003682; rRNA small subunit methyltransferase G} {IPR029063; S-adenosyl-L-methionine-dependent methyltransferase}	locus=Chromosome1:216801:217583:+	1	TRUE	NA	NA	NA	NA	NA	NA	NA	NA	NA	NA
113-2GL000209	95.24	2e-159	384214319	YP_005605482.1	1037409	Bradyrhizobium_japonicum_USDA_6_uid158851	Brajap	294	1	294	1	COG1192	Cellulose biosynthesis protein BcsQ	N	Cell motility	NA	NA	100	5e-164	bja:bll0631	K03496	parA, soj	chromosome partitioning protein	--	--	100	1e-164	gi|499395991|ref|WP_011083458.1|	MULTISPECIES: chromosome partitioning protein ParA [Bradyrhizobium]	66.41	2e-98	P0CAV7	PARA_CAUCR	Chromosome partitioning protein ParA OS=Caulobacter crescentus (strain ATCC 19089 / CB15) GN=parA PE=3 SV=1	2	{IPR002586; CobQ/CobB/MinD/ParA nucleotide binding domain} {IPR027417; P-loop containing nucleoside triphosphate hydrolase}	NA	NA	NA	NA	NA	NA	NA	NA	NA	NA	NA	NA	NA
113-2GL000210	95.93	4e-163	384214318	YP_005605481.1	1037409	Bradyrhizobium_japonicum_USDA_6_uid158851	Brajap	295	1	295	0	COG1475	Chromosome segregation protein Spo0J, contains ParB-like nuclease domain	D	Cell cycle control, cell division, chromosome partitioning	1	{GO:0003677; DNA binding; molecular_function}	100	9e-173	bja:bll0630	K03497	parB, spo0J	chromosome partitioning protein, ParB family	--	--	100	2e-173	gi|499395990|ref|WP_011083457.1|	chromosome partitioning protein ParB [Bradyrhizobium diazoefficiens]	49.49	2e-64	P0CAV8	PARB_CAUCR	Chromosome-partitioning protein ParB OS=Caulobacter crescentus (strain ATCC 19089 / CB15) GN=parB PE=1 SV=2	2	{IPR003115; ParB/Sulfiredoxin} {IPR004437; ParB/RepB/Spo0J partition protein family}	NA	NA	NA	NA	NA	NA	NA	NA	NA	NA	NA	NA	NA
113-2GL000211	97.08	0	384214317	YP_005605480.1	1037409	Bradyrhizobium_japonicum_USDA_6_uid158851	Brajap	342	1	342	0	COG1466	DNA polymerase III, delta subunit	L	Replication, recombination and repair	4	{GO:0003677; DNA binding; molecular_function} {GO:0003887; DNA-directed DNA polymerase activity; molecular_function} {GO:0006260; DNA replication; biological_process} {GO:0009360; DNA polymerase III complex; cellular_component}	100	0	bja:blr0629	K02340	DPO3D1, holA	DNA polymerase III subunit delta	2.7.7.7	[PATH:ko03440] Level1--Genetic Information Processing | Level2--Replication and repair | Level3--Homologous recombination;[PATH:ko03430] Level1--Genetic Information Processing | Level2--Replication and repair | Level3--Mismatch repair;[PATH:ko03030] Level1--Genetic Information Processing | Level2--Replication and repair | Level3--DNA replication;[PATH:ko00230] Level1--Metabolism | Level2--Nucleot…	100	0	gi|499395989|ref|WP_011083456.1|	MULTISPECIES: DNA polymerase III subunit delta [Bradyrhizobium]	NA	NA	NA	NA	NA	4	{IPR005790; DNA polymerase III, delta subunit} {IPR008921; DNA polymerase III, clamp loader complex, gamma/delta/delta subunit, C-terminal} {IPR010372; DNA polymerase III delta, N-terminal} {IPR027417; P-loop containing nucleoside triphosphate hydrolase}	NA	NA	NA	NA	NA	NA	NA	NA	NA	NA	NA	NA	NA
113-2GL000212	87.1	6e-75	384214316	YP_005605479.1	1037409	Bradyrhizobium_japonicum_USDA_6_uid158851	Brajap	183	1	183	0	COG5468	Predicted secreted (periplasmic) protein	S	Function unknown	2	{GO:0019867; outer membrane; cellular_component} {GO:0043165; Gram-negative-bacterium-type cell outer membrane assembly; biological_process}	100	4e-86	bja:blr0628	K03643	lptE, rlpB	LPS-assembly lipoprotein	--	--	100	9e-87	gi|27348877|dbj|BAC45893.1|	blr0628 [Bradyrhizobium diazoefficiens USDA 110]	NA	NA	NA	NA	NA	1	{IPR007485; LPS-assembly lipoprotein LptE}	NA	NA	NA	NA	NA	NA	NA	NA	NA	NA	NA	NA	NA
113-2GL000213	95.08	0	384214315	YP_005605478.1	1037409	Bradyrhizobium_japonicum_USDA_6_uid158851	Brajap	874	1	874	0	COG0495	Leucyl-tRNA synthetase	J	Translation, ribosomal structure and biogenesis	7	{GO:0000166; nucleotide binding; molecular_function} {GO:0002161; aminoacyl-tRNA editing activity; molecular_function} {GO:0004812; aminoacyl-tRNA ligase activity; molecular_function} {GO:0004823; leucine-tRNA ligase activity; molecular_function} {GO:0005524; ATP binding; molecular_function} {GO:0006418; tRNA aminoacylation for protein translation; biological_process} {GO:0006429; leucyl-tRNA ami…	99.89	0	bja:blr0627	K01869	LARS, leuS	leucyl-tRNA synthetase	6.1.1.4	[PATH:ko00970] Level1--Genetic Information Processing | Level2--Translation | Level3--Aminoacyl-tRNA biosynthesis	100	0	gi|742510196|ref|WP_038965124.1|	leucine--tRNA ligase [Bradyrhizobium sp. CCBAU 41267]	99.89	0	Q89WQ1	SYL_BRADU	Leucine--tRNA ligase OS=Bradyrhizobium diazoefficiens (strain JCM 10833 / IAM 13628 / NBRC 14792 / USDA 110) GN=leuS PE=3 SV=1	9	{IPR001412; Aminoacyl-tRNA synthetase, class I, conserved site} {IPR002300; Aminoacyl-tRNA synthetase, class Ia} {IPR002302; Leucine-tRNA ligase} {IPR009008; Valyl/Leucyl/Isoleucyl-tRNA synthetase, editing domain} {IPR009080; Aminoacyl-tRNA synthetase, class 1a, anticodon-binding} {IPR013155; Methionyl/Valyl/Leucyl/Isoleucyl-tRNA synthetase, anticodon-binding} {IPR014729; Rossmann-like alpha/beta…	NA	NA	NA	NA	NA	NA	NA	NA	NA	NA	NA	NA	NA
113-2GL000214	NA	NA	NA	NA	NA	NA	NA	NA	NA	NA	NA	NA	NA	NA	NA	1	{GO:0005515; protein binding; molecular_function}	NA	NA	NA	NA	NA	NA	NA	NA	100	0	gi|742510195|ref|WP_038965123.1|	hypothetical protein [Bradyrhizobium sp. CCBAU 41267]	NA	NA	NA	NA	NA	4	{IPR001440; Tetratricopeptide repeat 1} {IPR011990; Tetratricopeptide-like helical domain} {IPR013026; Tetratricopeptide repeat-containing domain} {IPR019734; Tetratricopeptide repeat}	NA	NA	NA	NA	NA	NA	NA	NA	NA	NA	NA	NA	NA
113-2GL000215	NA	NA	NA	NA	NA	NA	NA	NA	NA	NA	NA	NA	NA	NA	NA	NA	NA	NA	NA	NA	NA	NA	NA	NA	NA	99.1	4e-127	gi|654717269|ref|WP_028174992.1|	MULTISPECIES: hypothetical protein [Bradyrhizobium]	NA	NA	NA	NA	NA	NA	NA	NA	NA	NA	NA	NA	NA	NA	NA	NA	NA	NA	NA	NA
113-2GL000216	95.92	0	384214313	YP_005605476.1	1037409	Bradyrhizobium_japonicum_USDA_6_uid158851	Brajap	567	374	567	3	COG3706	Two-component response regulator, PleD family, consists of two REC domains and a diguanylate cyclase (GGDEF) domain	TK	Signal transduction mechanisms;Transcription	3	{GO:0004871; signal transducer activity; molecular_function} {GO:0007165; signal transduction; biological_process} {GO:0016021; integral component of membrane; cellular_component}	NA	NA	NA	NA	NA	NA	NA	NA	100	0	gi|742510213|ref|WP_038965141.1|	diguanylate cyclase [Bradyrhizobium sp. CCBAU 41267]	NA	NA	NA	NA	NA	4	{IPR000160; GGDEF domain} {IPR003660; HAMP domain} {IPR029151; Periplasmic sensor domain-like} {IPR029787; Nucleotide cyclase}	NA	NA	NA	NA	NA	NA	NA	NA	NA	NA	NA	NA	NA
113-2GL000217	92.14	4e-121	384214312	YP_005605475.1	1037409	Bradyrhizobium_japonicum_USDA_6_uid158851	Brajap	229	1	229	0	COG0325	Uncharacterized pyridoxal phosphate-containing protein, affects Ilv metabolism, UPF0001 family	R	General function prediction only	NA	NA	100	5e-131	bja:bll0623	K06997	yggS, PROSC	PLP dependent protein	--	--	100	2e-131	gi|499395983|ref|WP_011083450.1|	MULTISPECIES: YggS family pyridoxal phosphate enzyme [Bradyrhizobium]	40.83	9e-26	P24562	Y394_PSEAE	UPF0001 protein PA0394 OS=Pseudomonas aeruginosa (strain ATCC 15692 / PAO1 / 1C / PRS 101 / LMG 12228) GN=PA0394 PE=3 SV=1	3	{IPR001608; Alanine racemase, N-terminal} {IPR011078; Uncharacterised protein family UPF0001} {IPR029066; PLP-binding barrel}	NA	NA	NA	NA	NA	NA	NA	NA	NA	NA	NA	NA	NA
113-2GL000218	85.38	2e-126	384214311	YP_005605474.1	1037409	Bradyrhizobium_japonicum_USDA_6_uid158851	Brajap	261	1	261	0	COG3971	2-keto-4-pentenoate hydratase	Q	Secondary metabolites biosynthesis, transport and catabolism	2	{GO:0003824; catalytic activity; molecular_function} {GO:0008152; metabolic process; biological_process}	NA	NA	NA	NA	NA	NA	NA	NA	100	1e-150	gi|499395982|ref|WP_011083449.1|	MULTISPECIES: hydratase [Bradyrhizobium]	NA	NA	NA	NA	NA	1	{IPR011234; Fumarylacetoacetase, C-terminal-related}	NA	NA	NA	NA	NA	NA	NA	NA	NA	NA	NA	NA	NA
113-2GL000219	72.11	7e-72	92115727	YP_575456.1	323097	Nitrobacter_hamburgensis_X14_uid58293	Nitham	213	1	213	0	COG3786	L,D-peptidoglycan transpeptidase YkuD, ErfK/YbiS/YcfS/YnhG family	M	Cell wall/membrane/envelope biogenesis	1	{GO:0016740; transferase activity; molecular_function}	NA	NA	NA	NA	NA	NA	NA	NA	100	1e-105	gi|27348870|dbj|BAC45886.1|	blr0621 [Bradyrhizobium diazoefficiens USDA 110]	NA	NA	NA	NA	NA	1	{IPR005490; L,D-transpeptidase catalytic domain}	NA	NA	NA	NA	NA	NA	NA	NA	NA	NA	NA	NA	NA
113-2GL000220	99.56	5e-130	384214309	YP_005605472.1	1037409	Bradyrhizobium_japonicum_USDA_6_uid158851	Brajap	228	1	228	0	COG0745	DNA-binding response regulator, OmpR family, contains REC and winged-helix (wHTH) domain	TK	Signal transduction mechanisms;Transcription	3	{GO:0000160; phosphorelay signal transduction system; biological_process} {GO:0003677; DNA binding; molecular_function} {GO:0006355; regulation of transcription, DNA-templated; biological_process}	40	6e-36	led:BBK82_19330	K07670	mtrA	two-component system, OmpR family, response regulator MtrA	--	[PATH:ko02020] Level1--Environmental Information Processing | Level2--Signal transduction | Level3--Two-component system	100	1e-130	gi|495418133|ref|WP_008142830.1|	MULTISPECIES: DNA-binding response regulator [Bradyrhizobium]	40.88	2e-25	P54884	REGX3_MYCLE	Sensory transduction protein regX3 OS=Mycobacterium leprae (strain TN) GN=rgx3 PE=3 SV=1	5	{IPR001789; Signal transduction response regulator, receiver domain} {IPR001867; Signal transduction response regulator, C-terminal} {IPR011006; CheY-like superfamily} {IPR011991; Winged helix-turn-helix DNA-binding domain} {IPR016032; Signal transduction response regulator, C-terminal effector}	NA	NA	NA	NA	NA	NA	NA	NA	NA	NA	40.88	2e-26	VFG031724
113-2GL000221	91.8	4e-58	384214308	YP_005605471.1	1037409	Bradyrhizobium_japonicum_USDA_6_uid158851	Brajap	124	1	124	2	COG0664	cAMP-binding domain of CRP or a regulatory subunit of cAMP-dependent protein kinases	T	Signal transduction mechanisms	NA	NA	NA	NA	NA	NA	NA	NA	NA	NA	100	3e-62	gi|806926007|dbj|BAR57009.1|	hypothetical protein NK6_3835 [Bradyrhizobium diazoefficiens]	NA	NA	NA	NA	NA	3	{IPR000595; Cyclic nucleotide-binding domain} {IPR014710; RmlC-like jelly roll fold} {IPR018490; Cyclic nucleotide-binding-like}	NA	NA	NA	NA	NA	NA	NA	NA	NA	NA	NA	NA	NA
113-2GL000222	96.68	4e-153	384214307	YP_005605470.1	1037409	Bradyrhizobium_japonicum_USDA_6_uid158851	Brajap	271	1	271	0	COG0708	Exonuclease III	L	Replication, recombination and repair	5	{GO:0003677; DNA binding; molecular_function} {GO:0004518; nuclease activity; molecular_function} {GO:0004519; endonuclease activity; molecular_function} {GO:0005622; intracellular; cellular_component} {GO:0006281; DNA repair; biological_process}	100	9e-158	bja:blr0618	K01142	E3.1.11.2, xthA	exodeoxyribonuclease III	3.1.11.2	[PATH:ko03410] Level1--Genetic Information Processing | Level2--Replication and repair | Level3--Base excision repair	100	3e-158	gi|499395979|ref|WP_011083446.1|	MULTISPECIES: exodeoxyribonuclease III [Bradyrhizobium]	NA	NA	NA	NA	NA	3	{IPR004808; AP endonuclease 1} {IPR005135; Endonuclease/exonuclease/phosphatase} {IPR020847; AP endonuclease 1, binding site}	NA	NA	NA	NA	NA	NA	NA	NA	NA	NA	NA	NA	NA
113-2GL000223	NA	NA	NA	NA	NA	NA	NA	NA	NA	NA	NA	NA	NA	NA	NA	NA	NA	NA	NA	NA	NA	NA	NA	NA	NA	100	2e-19	gi|806926009|dbj|BAR57011.1|	hypothetical protein NK6_3837 [Bradyrhizobium diazoefficiens]	NA	NA	NA	NA	NA	NA	NA	locus=Chromosome1:232577:232717:+	0.999997	TRUE	NA	NA	NA	NA	NA	NA	NA	NA	NA	NA
113-2GL000224	97.04	3e-147	384214306	YP_005605469.1	1037409	Bradyrhizobium_japonicum_USDA_6_uid158851	Brajap	269	1	269	3	COG2834	Outer membrane lipoprotein-sorting protein	M	Cell wall/membrane/envelope biogenesis	NA	NA	NA	NA	NA	NA	NA	NA	NA	NA	100	4e-153	gi|694285755|gb|KGJ65050.1|	hypothetical protein BJA5080_01694 [Bradyrhizobium diazoefficiens SEMIA 5080]	NA	NA	NA	NA	NA	2	{IPR004564; Outer membrane lipoprotein carrier protein LolA-like} {IPR029046; Lipoprotein localisation LolA/LolB/LppX}	NA	NA	NA	NA	NA	NA	NA	NA	NA	NA	NA	NA	NA
113-2GL000225	95.27	0	384214305	YP_005605468.1	1037409	Bradyrhizobium_japonicum_USDA_6_uid158851	Brajap	827	1	827	1	COG1674	DNA segregation ATPase FtsK/SpoIIIE and related proteins	D	Cell cycle control, cell division, chromosome partitioning	3	{GO:0000166; nucleotide binding; molecular_function} {GO:0003677; DNA binding; molecular_function} {GO:0005524; ATP binding; molecular_function}	100	0	bja:blr0616	K03466	ftsK, spoIIIE	DNA segregation ATPase FtsK/SpoIIIE, S-DNA-T family	--	--	100	0	gi|499395977|ref|WP_011083444.1|	cell division protein FtsK [Bradyrhizobium diazoefficiens]	100	0	Q89WR2	FTSK_BRADU	DNA translocase FtsK OS=Bradyrhizobium diazoefficiens (strain JCM 10833 / IAM 13628 / NBRC 14792 / USDA 110) GN=ftsK PE=3 SV=1	6	{IPR002543; FtsK domain} {IPR003593; AAA+ ATPase domain} {IPR011991; Winged helix-turn-helix DNA-binding domain} {IPR018541; FtsK gamma domain} {IPR025199; DNA translocase FtsK, 4TM region} {IPR027417; P-loop containing nucleoside triphosphate hydrolase}	NA	NA	NA	NA	NA	NA	NA	NA	NA	NA	NA	NA	NA
113-2GL000226	95.27	0	384214304	YP_005605467.1	1037409	Bradyrhizobium_japonicum_USDA_6_uid158851	Brajap	404	1	404	0	COG0436	Aspartate/methionine/tyrosine aminotransferase	E	Amino acid transport and metabolism	3	{GO:0003824; catalytic activity; molecular_function} {GO:0009058; biosynthetic process; biological_process} {GO:0030170; pyridoxal phosphate binding; molecular_function}	42.71	2e-76	pfz:AV641_17955	K14267	dapC	N-succinyldiaminopimelate aminotransferase	2.6.1.17	[PATH:ko00300] Level1--Metabolism | Level2--Amino acid metabolism | Level3--Lysine biosynthesis;[PATH:ko01120] Level1--Metabolism | Level2--Global and overview maps | Level3--Microbial metabolism in diverse environments;[PATH:ko01230] Level1--Metabolism | Level2--Global and overview maps | Level3--Biosynthesis of amino acids;[PATH:ko01100] Level1--Metabolism | Level2--Global and overview maps | L…	100	0	gi|499395976|ref|WP_011083443.1|	aspartate aminotransferase [Bradyrhizobium diazoefficiens]	NA	NA	NA	NA	NA	5	{IPR004838; Aminotransferases, class-I, pyridoxal-phosphate-binding site} {IPR004839; Aminotransferase, class I/classII} {IPR015421; Pyridoxal phosphate-dependent transferase, major region, subdomain 1} {IPR015422; Pyridoxal phosphate-dependent transferase, major region, subdomain 2} {IPR015424; Pyridoxal phosphate-dependent transferase}	locus=Chromosome1:236090:237298:-	1	TRUE	NA	NA	NA	NA	NA	NA	NA	NA	NA	NA
113-2GL000227	96.27	2e-72	384214303	YP_005605466.1	1037409	Bradyrhizobium_japonicum_USDA_6_uid158851	Brajap	134	1	134	0	COG3791	Uncharacterized conserved protein	S	Function unknown	2	{GO:0008152; metabolic process; biological_process} {GO:0016846; carbon-sulfur lyase activity; molecular_function}	NA	NA	NA	NA	NA	NA	NA	NA	98.68	1e-84	gi|694285752|gb|KGJ65047.1|	hypothetical protein BJA5080_01691 [Bradyrhizobium diazoefficiens SEMIA 5080]	NA	NA	NA	NA	NA	2	{IPR006913; Glutathione-dependent formaldehyde-activating enzyme/centromere protein V} {IPR011057; Mss4-like}	NA	NA	NA	NA	NA	NA	NA	NA	NA	NA	NA	NA	NA
113-2GL000228	98.13	0	384214302	YP_005605465.1	1037409	Bradyrhizobium_japonicum_USDA_6_uid158851	Brajap	482	1	482	0	COG0004	Ammonia channel protein AmtB	P	Inorganic ion transport and metabolism	4	{GO:0008519; ammonium transmembrane transporter activity; molecular_function} {GO:0015696; ammonium transport; biological_process} {GO:0016020; membrane; cellular_component} {GO:0072488; ammonium transmembrane transport; biological_process}	100	0	bja:blr0613	K03320	amt, AMT, MEP	ammonium transporter, Amt family	--	--	100	0	gi|742510188|ref|WP_038965116.1|	ammonia channel protein [Bradyrhizobium sp. CCBAU 41267]	46.84	6e-105	P69681	AMTB_ECOLI	Ammonia channel OS=Escherichia coli (strain K12) GN=amtB PE=1 SV=1	4	{IPR001905; Ammonium transporter} {IPR018047; Ammonium transporter, conserved site} {IPR024041; Ammonium transporter AmtB-like domain} {IPR029020; Ammonium/urea transporter}	NA	NA	NA	NA	NA	NA	NA	NA	NA	NA	NA	NA	NA
113-2GL000229	100	3e-55	384214301	YP_005605464.1	1037409	Bradyrhizobium_japonicum_USDA_6_uid158851	Brajap	108	1	108	0	COG0347	Nitrogen regulatory protein PII	TE	Signal transduction mechanisms;Amino acid transport and metabolism	2	{GO:0006808; regulation of nitrogen utilization; biological_process} {GO:0030234; enzyme regulator activity; molecular_function}	100	3e-55	bja:blr0612	K04752	glnK	nitrogen regulatory protein P-II 2	--	--	100	1e-55	gi|499395973|ref|WP_011083440.1|	nitrogen regulatory protein P-II 1 [Bradyrhizobium diazoefficiens]	79.63	1e-45	O54053	GLNB_RHIEC	Nitrogen regulatory protein P-II OS=Rhizobium etli (strain CFN 42 / ATCC 51251) GN=glnB PE=3 SV=3	5	{IPR002187; Nitrogen regulatory protein PII} {IPR002332; Nitrogen regulatory protein P-II, urydylation site} {IPR011322; Nitrogen regulatory PII-like, alpha/beta} {IPR015867; Nitrogen regulatory protein PII/ATP phosphoribosyltransferase, C-terminal} {IPR017918; Nitrogen regulatory protein PII, conserved site}	NA	NA	NA	NA	NA	NA	NA	NA	NA	NA	NA	NA	NA
113-2GL000230	98.49	5e-113	384214300	YP_005605463.1	1037409	Bradyrhizobium_japonicum_USDA_6_uid158851	Brajap	200	1	200	0	COG0740	ATP-dependent protease ClpP, protease subunit	O	Posttranslational modification, protein turnover, chaperones	2	{GO:0004252; serine-type endopeptidase activity; molecular_function} {GO:0006508; proteolysis; biological_process}	100	2e-115	bja:blr0611	K01358	clpP, CLPP	ATP-dependent Clp protease, protease subunit	3.4.21.92	[PATH:ko04112] Level1--Cellular Processes | Level2--Cell growth and death | Level3--Cell cycle - Caulobacter	100	7e-116	gi|499395972|ref|WP_011083439.1|	MULTISPECIES: ATP-dependent Clp protease proteolytic subunit [Bradyrhizobium]						3	{IPR001907; ATP-dependent Clp protease proteolytic subunit} {IPR023562; Clp protease proteolytic subunit /Translocation-enhancing protein TepA} {IPR029045; ClpP/crotonase-like domain}				57.73	3e-67	PHI:3040	ClpP	P0A1D7	Salmonella_enterica	reduced_virulence
113-2GL000231	92.31	2e-57	384214299	YP_005605462.1	1037409	Bradyrhizobium_japonicum_USDA_6_uid158851	Brajap	117	1	117	3	COG3832	Uncharacterized conserved protein YndB, AHSA1/START domain	S	Function unknown	NA	NA	NA	NA	NA	NA	NA	NA	NA	NA	100	6e-63	gi|27348859|dbj|BAC45875.1|	blr0610 [Bradyrhizobium diazoefficiens USDA 110]	NA	NA	NA	NA	NA	1	{IPR023393; START-like domain}	NA	NA	NA	NA	NA	NA	NA	NA	NA	NA	NA	NA	NA
113-2GL000232	97.12	5e-53	384214298	YP_005605461.1	1037409	Bradyrhizobium_japonicum_USDA_6_uid158851	Brajap	104	1	104	0	COG0640	DNA-binding transcriptional regulator, ArsR family	K	Transcription	2	{GO:0003700; transcription factor activity, sequence-specific DNA binding; molecular_function} {GO:0006355; regulation of transcription, DNA-templated; biological_process}	50.75	3e-11	toc:Toce_1975	K03892	arsR	ArsR family transcriptional regulator	--	--	100	2e-54	gi|499395970|ref|WP_011083437.1|	MULTISPECIES: transcriptional regulator [Bradyrhizobium]	NA	NA	NA	NA	NA	2	{IPR001845; HTH ArsR-type DNA-binding domain} {IPR011991; Winged helix-turn-helix DNA-binding domain}	NA	NA	NA	NA	NA	NA	NA	NA	NA	NA	NA	NA	NA
113-2GL000233	96.63	0	384214297	YP_005605460.1	1037409	Bradyrhizobium_japonicum_USDA_6_uid158851	Brajap	423	1	423	0	COG0004	Ammonia channel protein AmtB	P	Inorganic ion transport and metabolism	4	{GO:0008519; ammonium transmembrane transporter activity; molecular_function} {GO:0015696; ammonium transport; biological_process} {GO:0016020; membrane; cellular_component} {GO:0072488; ammonium transmembrane transport; biological_process}	96.63	0	bjp:RN69_02825	K03320	amt, AMT, MEP	ammonium transporter, Amt family	--	--	99.76	0	gi|742510187|ref|WP_038965115.1|	ammonia channel protein [Bradyrhizobium sp. CCBAU 41267]						4	{IPR001905; Ammonium transporter} {IPR002229; Blood group Rhesus C/E/D polypeptide} {IPR024041; Ammonium transporter AmtB-like domain} {IPR029020; Ammonium/urea transporter}				40.38	9e-63	PHI:2710	mepB	H8ZZ79	Colletotrichum_gloeosporioides	reduced_virulence
113-2GL000234	100	7e-58	384214296	YP_005605459.1	1037409	Bradyrhizobium_japonicum_USDA_6_uid158851	Brajap	112	1	112	0	COG0347	Nitrogen regulatory protein PII	TE	Signal transduction mechanisms;Amino acid transport and metabolism	2	{GO:0006808; regulation of nitrogen utilization; biological_process} {GO:0030234; enzyme regulator activity; molecular_function}	100	9e-58	bjp:RN69_02820	K04752	glnK	nitrogen regulatory protein P-II 2	--	--	100	3e-58	gi|495418105|ref|WP_008142802.1|	MULTISPECIES: nitrogen regulatory protein P-II 1 [Bradyrhizobium]	79.46	2e-47	O54053	GLNB_RHIEC	Nitrogen regulatory protein P-II OS=Rhizobium etli (strain CFN 42 / ATCC 51251) GN=glnB PE=3 SV=3	5	{IPR002187; Nitrogen regulatory protein PII} {IPR002332; Nitrogen regulatory protein P-II, urydylation site} {IPR011322; Nitrogen regulatory PII-like, alpha/beta} {IPR015867; Nitrogen regulatory protein PII/ATP phosphoribosyltransferase, C-terminal} {IPR017918; Nitrogen regulatory protein PII, conserved site}	NA	NA	NA	NA	NA	NA	NA	NA	NA	NA	NA	NA	NA
113-2GL000235	NA	NA	NA	NA	NA	NA	NA	NA	NA	NA	NA	NA	NA	NA	NA	1	{GO:0005515; protein binding; molecular_function}	NA	NA	NA	NA	NA	NA	NA	NA	100	2e-161	gi|27348854|dbj|BAC45870.1|	bll0605 [Bradyrhizobium diazoefficiens USDA 110]	NA	NA	NA	NA	NA	2	{IPR003169; GYF domain} {IPR025640; Domain of unknown function DUF4339}	NA	NA	NA	NA	NA	NA	NA	NA	NA	NA	NA	NA	NA
113-2GL000236	95.82	9e-164	384214294	YP_005605457.1	1037409	Bradyrhizobium_japonicum_USDA_6_uid158851	Brajap	287	1	287	0	COG1946	Acyl-CoA thioesterase	I	Lipid transport and metabolism	2	{GO:0006637; acyl-CoA metabolic process; biological_process} {GO:0047617; acyl-CoA hydrolase activity; molecular_function}	100	2e-176	bja:blr0604	K10805	tesB	acyl-CoA thioesterase II	3.1.2.-	[PATH:ko01040] Level1--Metabolism | Level2--Lipid metabolism | Level3--Biosynthesis of unsaturated fatty acids	100	4e-177	gi|499395966|ref|WP_011083433.1|	acyl-CoA thioesterase II [Bradyrhizobium diazoefficiens]	45.3	8e-64	P0AGG2	TESB_ECOLI	Acyl-CoA thioesterase 2 OS=Escherichia coli (strain K12) GN=tesB PE=1 SV=2	2	{IPR003703; Acyl-CoA thioesterase} {IPR029069; HotDog domain}	NA	NA	NA	NA	NA	NA	NA	NA	NA	NA	NA	NA	NA
113-2GL000237	96.31	0	384214293	YP_005605456.1	1037409	Bradyrhizobium_japonicum_USDA_6_uid158851	Brajap	406	1	406	0	COG0654	2-polyprenyl-6-methoxyphenol hydroxylase and related FAD-dependent oxidoreductases	HC	Coenzyme transport and metabolism;Energy production and conversion	6	{GO:0006744; ubiquinone biosynthetic process; biological_process} {GO:0016491; oxidoreductase activity; molecular_function} {GO:0016709; oxidoreductase activity, acting on paired donors, with incorporation or reduction of molecular oxygen, NAD(P)H as one donor, and incorporation of one atom of oxygen; molecular_function} {GO:0050660; flavin adenine dinucleotide binding; molecular_function} {GO:00…	100	0	bja:bll0603	K03185	ubiH	2-octaprenyl-6-methoxyphenol hydroxylase	1.14.13.-	[PATH:ko00130] Level1--Metabolism | Level2--Metabolism of cofactors and vitamins | Level3--Ubiquinone and other terpenoid-quinone biosynthesis;[PATH:ko01100] Level1--Metabolism | Level2--Global and overview maps | Level3--Metabolic pathways;[PATH:ko01110] Level1--Metabolism | Level2--Global and overview maps | Level3--Biosynthesis of secondary metabolites	100	0	gi|499395965|ref|WP_011083432.1|	MULTISPECIES: 2-octaprenyl-6-methoxyphenyl hydroxylase [Bradyrhizobium]	NA	NA	NA	NA	NA	4	{IPR002938; FAD-binding domain} {IPR010971; Ubiquinone biosynthesis hydroxylase UbiH/COQ6} {IPR018168; Ubiquinone biosynthesis hydroxylase, UbiH/UbiF/VisC/COQ6, conserved site} {IPR023753; FAD/NAD(P)-binding domain}	NA	NA	NA	NA	NA	NA	NA	NA	NA	NA	NA	NA	NA
113-2GL000239	100	1e-29	384214292	YP_005605455.1	1037409	Bradyrhizobium_japonicum_USDA_6_uid158851	Brajap	65	1	65	0	COG2835	Uncharacterized conserved protein YbaR, Trm112 family	S	Function unknown	NA	NA	100	1e-29	bjp:RN69_02800	K09791	K09791	uncharacterized protein	--	--	100	5e-30	gi|81740208|sp|Q89WS6.1|Y601_BRADU	RecName: Full=UPF0434 protein bsr0601	100	3e-30	Q89WS6	Y601_BRADU	UPF0434 protein bsr0601 OS=Bradyrhizobium diazoefficiens (strain JCM 10833 / IAM 13628 / NBRC 14792 / USDA 110) GN=bsr0601 PE=3 SV=1	1	{IPR005651; Uncharacterised protein family UPF0434/Trm112}	NA	NA	NA	NA	NA	NA	NA	NA	NA	NA	NA	NA	NA
113-2GL000238	88.07	4e-79	384214291	YP_005605454.1	1037409	Bradyrhizobium_japonicum_USDA_6_uid158851	Brajap	184	1	184	1	COG1309	DNA-binding transcriptional regulator, AcrR family	K	Transcription	1	{GO:0003677; DNA binding; molecular_function}	NA	NA	NA	NA	NA	NA	NA	NA	100	8e-95	gi|499395963|ref|WP_011083430.1|	transcriptional regulator [Bradyrhizobium diazoefficiens]	NA	NA	NA	NA	NA	3	{IPR001647; DNA-binding HTH domain, TetR-type} {IPR009057; Homeodomain-like} {IPR015893; Tetracycline transcriptional regulator, TetR-like, C-terminal}	NA	NA	NA	NA	NA	NA	NA	NA	NA	NA	NA	NA	NA
113-2GL000240	NA	NA	NA	NA	NA	NA	NA	NA	NA	NA	NA	NA	NA	NA	NA	NA	NA	NA	NA	NA	NA	NA	NA	NA	NA	100	1e-60	gi|499395962|ref|WP_011083429.1|	MULTISPECIES: membrane protein [Bradyrhizobium]	NA	NA	NA	NA	NA	NA	NA	NA	NA	NA	NA	NA	NA	NA	NA	NA	NA	NA	NA	NA
113-2GL000241	84.01	2e-124	384214287	YP_005605450.1	1037409	Bradyrhizobium_japonicum_USDA_6_uid158851	Brajap	270	1	270	0	COG0702	Uncharacterized conserved protein YbjT, contains NAD(P)-binding and DUF2867 domains	R	General function prediction only	2	{GO:0003824; catalytic activity; molecular_function} {GO:0050662; coenzyme binding; molecular_function}	NA	NA	NA	NA	NA	NA	NA	NA	100	2e-153	gi|499395961|ref|WP_011083428.1|	MULTISPECIES: epimerase [Bradyrhizobium]	NA	NA	NA	NA	NA	2	{IPR001509; NAD-dependent epimerase/dehydratase, N-terminal domain} {IPR016040; NAD(P)-binding domain}	NA	NA	NA	NA	NA	NA	NA	NA	NA	NA	NA	NA	NA
113-2GL000242	89.13	4e-36	384214286	YP_005605449.1	1037409	Bradyrhizobium_japonicum_USDA_6_uid158851	Brajap	92	1	92	0	COG5591	Uncharacterized protein	S	Function unknown	NA	NA	NA	NA	NA	NA	NA	NA	NA	NA	100	5e-47	gi|654717250|ref|WP_028174973.1|	MULTISPECIES: hypothetical protein [Bradyrhizobium]	NA	NA	NA	NA	NA	1	{IPR025711; PepSY domain}	NA	NA	NA	NA	NA	NA	NA	NA	NA	NA	NA	NA	NA
113-2GL000243	84.76	1e-67	384214285	YP_005605448.1	1037409	Bradyrhizobium_japonicum_USDA_6_uid158851	Brajap	197	1	197	0	COG3658	Cytochrome b	C	Energy production and conversion	2	{GO:0016020; membrane; cellular_component} {GO:0022904; respiratory electron transport chain; biological_process}	NA	NA	NA	NA	NA	NA	NA	NA	99.39	7e-88	gi|499395959|ref|WP_011083426.1|	MULTISPECIES: hydrogenase [Bradyrhizobium]	NA	NA	NA	NA	NA	1	{IPR016174; Di-haem cytochrome, transmembrane}	NA	NA	NA	NA	NA	NA	NA	NA	NA	NA	NA	NA	NA
113-2GL000244	NA	NA	NA	NA	NA	NA	NA	NA	NA	NA	NA	NA	NA	NA	NA	NA	NA	NA	NA	NA	NA	NA	NA	NA	NA	NA	NA	NA	NA	NA	NA	NA	NA	NA	NA	NA	locus=Chromosome1:250671:250793:-	0.972854	TRUE	NA	NA	NA	NA	NA	NA	NA	NA	NA	NA
113-2GL000245	48.56	0	384217540	YP_005608706.1	1037409	Bradyrhizobium_japonicum_USDA_6_uid158851	Brajap	799	1	328	1	COG3300	MHYT domain, NO-binding membrane sensor	T	Signal transduction mechanisms	NA	NA	43.75	1e-105	ctx:Clo1313_1813	K02030	ABC.PA.S	polar amino acid transport system substrate-binding protein	--	--	100	0	gi|499395958|ref|WP_011083425.1|	MULTISPECIES: diguanylate cyclase [Bradyrhizobium]						5	{IPR000014; PAS domain} {IPR000160; GGDEF domain} {IPR001633; EAL domain} {IPR005330; MHYT domain} {IPR029787; Nucleotide cyclase}				40.55	1e-89	PHI:4098	filp	B2SHS4	Xanthomonas_oryzae	reduced_virulence
113-2GL000246	96.89	3e-125	384214284	YP_005605447.1	1037409	Bradyrhizobium_japonicum_USDA_6_uid158851	Brajap	225	1	225	0	COG2802	Uncharacterized protein, similar to the N-terminal domain of Lon protease	S	Function unknown	5	{GO:0004176; ATP-dependent peptidase activity; molecular_function} {GO:0004252; serine-type endopeptidase activity; molecular_function} {GO:0005524; ATP binding; molecular_function} {GO:0006508; proteolysis; biological_process} {GO:0030163; protein catabolic process; biological_process}	100	5e-128	bja:blr0595	K07157	K07157	uncharacterized protein	--	--	100	2e-128	gi|499395957|ref|WP_011083424.1|	MULTISPECIES: ATP-dependent protease [Bradyrhizobium]	NA	NA	NA	NA	NA	3	{IPR003111; ATP-dependent protease La (LON), substrate-binding domain} {IPR015947; PUA-like domain} {IPR027065; Lon protease}	locus=Chromosome1:253272:253949:-	1	TRUE	NA	NA	NA	NA	NA	NA	NA	NA	NA	NA
113-2GL000247	98.7	6e-175	384214283	YP_005605446.1	1037409	Bradyrhizobium_japonicum_USDA_6_uid158851	Brajap	307	1	307	0	COG3118	Negative regulator of GroEL, contains thioredoxin-like and TPR-like domains	O	Posttranslational modification, protein turnover, chaperones	4	{GO:0005515; protein binding; molecular_function} {GO:0006662; glycerol ether metabolic process; biological_process} {GO:0015035; protein disulfide oxidoreductase activity; molecular_function} {GO:0045454; cell redox homeostasis; biological_process}	99.67	7e-176	bja:blr0594	K05838	ybbN	putative thioredoxin	--	--	100	5e-177	gi|654717247|ref|WP_028174970.1|	MULTISPECIES: thioredoxin [Bradyrhizobium]	NA	NA	NA	NA	NA	5	{IPR005746; Thioredoxin} {IPR011990; Tetratricopeptide-like helical domain} {IPR012336; Thioredoxin-like fold} {IPR013766; Thioredoxin domain} {IPR017937; Thioredoxin, conserved site}	NA	NA	NA	NA	NA	NA	NA	NA	NA	NA	NA	NA	NA
113-2GL000249	NA	NA	NA	NA	NA	NA	NA	NA	NA	NA	NA	NA	NA	NA	NA	NA	NA	NA	NA	NA	NA	NA	NA	NA	NA	96.23	8e-23	gi|806926042|dbj|BAR57044.1|	hypothetical protein NK6_3871 [Bradyrhizobium diazoefficiens]	NA	NA	NA	NA	NA	NA	NA	NA	NA	NA	NA	NA	NA	NA	NA	NA	NA	NA	NA	NA
113-2GL000248	91.06	1e-159	384214282	YP_005605445.1	1037409	Bradyrhizobium_japonicum_USDA_6_uid158851	Brajap	308	1	308	0	COG0451	Nucleoside-diphosphate-sugar epimerase	M	Cell wall/membrane/envelope biogenesis	2	{GO:0003824; catalytic activity; molecular_function} {GO:0050662; coenzyme binding; molecular_function}	99.67	1e-175	bja:bll0593	K01784	galE, GALE	UDP-glucose 4-epimerase	5.1.3.2	[PATH:ko00520] Level1--Metabolism | Level2--Carbohydrate metabolism | Level3--Amino sugar and nucleotide sugar metabolism;[PATH:ko01100] Level1--Metabolism | Level2--Global and overview maps | Level3--Metabolic pathways;[PATH:ko00052] Level1--Metabolism | Level2--Carbohydrate metabolism | Level3--Galactose metabolism	99.67	2e-176	gi|499395955|ref|WP_011083422.1|	oxidoreductase [Bradyrhizobium diazoefficiens]	NA	NA	NA	NA	NA	2	{IPR001509; NAD-dependent epimerase/dehydratase, N-terminal domain} {IPR016040; NAD(P)-binding domain}	NA	NA	NA	NA	NA	NA	NA	NA	NA	NA	NA	NA	NA
113-2GL000250	93.95	0	384214281	YP_005605444.1	1037409	Bradyrhizobium_japonicum_USDA_6_uid158851	Brajap	426	1	426	0	COG2133	Glucose/arabinose dehydrogenase, beta-propeller fold	G	Carbohydrate transport and metabolism	4	{GO:0003824; catalytic activity; molecular_function} {GO:0005975; carbohydrate metabolic process; biological_process} {GO:0016901; oxidoreductase activity, acting on the CH-OH group of donors, quinone or similar compound as acceptor; molecular_function} {GO:0048038; quinone binding; molecular_function}	NA	NA	NA	NA	NA	NA	NA	NA	100	0	gi|499395953|ref|WP_011083420.1|	MULTISPECIES: sorbosone dehydrogenase [Bradyrhizobium]	NA	NA	NA	NA	NA	3	{IPR011041; Soluble quinoprotein glucose/sorbosone dehydrogenase} {IPR011042; Six-bladed beta-propeller, TolB-like} {IPR012938; Glucose/Sorbosone dehydrogenase}	locus=Chromosome1:256782:258074:+	1	TRUE	NA	NA	NA	NA	NA	NA	NA	NA	NA	NA
113-2GL000251	NA	NA	NA	NA	NA	NA	NA	NA	NA	NA	NA	NA	NA	NA	NA	NA	NA	NA	NA	NA	NA	NA	NA	NA	NA	100	5e-16	gi|806926045|dbj|BAR57047.1|	hypothetical protein NK6_3874 [Bradyrhizobium diazoefficiens]	NA	NA	NA	NA	NA	NA	NA	NA	NA	NA	NA	NA	NA	NA	NA	NA	NA	NA	NA	NA
113-2GL000252	78.92	2e-84	384214280	YP_005605443.1	1037409	Bradyrhizobium_japonicum_USDA_6_uid158851	Brajap	197	105	197	1	COG2863	Cytochrome c553	C	Energy production and conversion	4	{GO:0005506; iron ion binding; molecular_function} {GO:0009055; electron carrier activity; molecular_function} {GO:0020037; heme binding; molecular_function} {GO:0042597; periplasmic space; cellular_component}	NA	NA	NA	NA	NA	NA	NA	NA	100	9e-114	gi|499395952|ref|WP_011083419.1|	MULTISPECIES: cytochrome c [Bradyrhizobium]	NA	NA	NA	NA	NA	3	{IPR009056; Cytochrome c-like domain} {IPR012286; Tetrahaem cytochrome domain} {IPR024167; Cytochrome c4}	NA	NA	NA	NA	NA	NA	NA	NA	NA	NA	NA	NA	NA
113-2GL000253	93.49	5e-166	384214279	YP_005605442.1	1037409	Bradyrhizobium_japonicum_USDA_6_uid158851	Brajap	307	1	307	0	COG1893	Ketopantoate reductase	H	Coenzyme transport and metabolism	6	{GO:0005737; cytoplasm; cellular_component} {GO:0008677; 2-dehydropantoate 2-reductase activity; molecular_function} {GO:0015940; pantothenate biosynthetic process; biological_process} {GO:0016491; oxidoreductase activity; molecular_function} {GO:0050661; NADP binding; molecular_function} {GO:0055114; oxidation-reduction process; biological_process}	100	5e-176	bja:blr0589	K00077	panE, apbA	2-dehydropantoate 2-reductase	1.1.1.169	[PATH:ko00770] Level1--Metabolism | Level2--Metabolism of cofactors and vitamins | Level3--Pantothenate and CoA biosynthesis;[PATH:ko01100] Level1--Metabolism | Level2--Global and overview maps | Level3--Metabolic pathways;[PATH:ko01110] Level1--Metabolism | Level2--Global and overview maps | Level3--Biosynthesis of secondary metabolites	100	1e-176	gi|499395951|ref|WP_011083418.1|	MULTISPECIES: 2-dehydropantoate 2-reductase [Bradyrhizobium]	NA	NA	NA	NA	NA	6	{IPR003710; Ketopantoate reductase ApbA/PanE} {IPR008927; 6-phosphogluconate dehydrogenase C-terminal domain-like} {IPR013328; 6-phosphogluconate dehydrogenase, domain 2} {IPR013332; Ketopantoate reductase, N-terminal domain} {IPR013752; Ketopantoate reductase, C-terminal domain} {IPR016040; NAD(P)-binding domain}	NA	NA	NA	NA	NA	NA	NA	NA	NA	NA	NA	NA	NA
113-2GL000254	94.97	3e-108	384214278	YP_005605441.1	1037409	Bradyrhizobium_japonicum_USDA_6_uid158851	Brajap	202	1	202	0	COG3917	2-hydroxychromene-2-carboxylate isomerase	Q	Secondary metabolites biosynthesis, transport and catabolism	1	{GO:0015035; protein disulfide oxidoreductase activity; molecular_function}	NA	NA	NA	NA	NA	NA	NA	NA	100	9e-130	gi|499395950|ref|WP_011083417.1|	DSBA oxidoreductase [Bradyrhizobium diazoefficiens]	NA	NA	NA	NA	NA	3	{IPR001853; DSBA-like thioredoxin domain} {IPR012336; Thioredoxin-like fold} {IPR014440; HCCA isomerase/glutathione S-transferase kappa}	NA	NA	NA	NA	NA	NA	NA	NA	NA	NA	NA	NA	NA
113-2GL000255	88.42	0	384214277	YP_005605440.1	1037409	Bradyrhizobium_japonicum_USDA_6_uid158851	Brajap	449	1	449	0	COG0534	Na+-driven multidrug efflux pump	V	Defense mechanisms	5	{GO:0006855; drug transmembrane transport; biological_process} {GO:0015238; drug transmembrane transporter activity; molecular_function} {GO:0015297; antiporter activity; molecular_function} {GO:0016020; membrane; cellular_component} {GO:0055085; transmembrane transport; biological_process}	NA	NA	NA	NA	NA	NA	NA	NA	100	0	gi|499395949|ref|WP_011083416.1|	MULTISPECIES: MATE family efflux transporter [Bradyrhizobium]	41.57	2e-97	O34474	YOEA_BACSU	Probable multidrug resistance protein YoeA OS=Bacillus subtilis (strain 168) GN=yoeA PE=3 SV=2	1	{IPR002528; Multi antimicrobial extrusion protein}	NA	NA	NA	NA	NA	NA	NA	NA	NA	NA	NA	NA	NA
113-2GL000256	94.82	5e-101	384214276	YP_005605439.1	1037409	Bradyrhizobium_japonicum_USDA_6_uid158851	Brajap	193	1	193	0	COG3644	Uncharacterized protein	S	Function unknown	NA	NA	100	3e-109	bja:blr0586	K09965	K09965	uncharacterized protein	--	--	100	1e-109	gi|27348835|dbj|BAC45851.1|	blr0586 [Bradyrhizobium diazoefficiens USDA 110]	NA	NA	NA	NA	NA	1	{IPR018715; Protein of unknown function DUF2239}	NA	NA	NA	NA	NA	NA	NA	NA	NA	NA	NA	NA	NA
113-2GL000257	98.19	7e-124	384214275	YP_005605438.1	1037409	Bradyrhizobium_japonicum_USDA_6_uid158851	Brajap	221	1	221	0	COG0625	Glutathione S-transferase	O	Posttranslational modification, protein turnover, chaperones	1	{GO:0005515; protein binding; molecular_function}	100	7e-126	bja:bll0585	K00799	GST, gst	glutathione S-transferase	2.5.1.18	[PATH:ko00480] Level1--Metabolism | Level2--Metabolism of other amino acids | Level3--Glutathione metabolism	100	1e-126	gi|499395947|ref|WP_011083414.1|	MULTISPECIES: glutathione S-transferase [Bradyrhizobium]	NA	NA	NA	NA	NA	4	{IPR004045; Glutathione S-transferase, N-terminal} {IPR004046; Glutathione S-transferase, C-terminal} {IPR010987; Glutathione S-transferase, C-terminal-like} {IPR012336; Thioredoxin-like fold}	NA	NA	NA	NA	NA	NA	NA	NA	NA	NA	NA	NA	NA
113-2GL000258	96.06	0	384214274	YP_005605437.1	1037409	Bradyrhizobium_japonicum_USDA_6_uid158851	Brajap	431	1	431	0	COG2814	Predicted arabinose efflux permease, MFS family	G	Carbohydrate transport and metabolism	3	{GO:0005215; transporter activity; molecular_function} {GO:0016021; integral component of membrane; cellular_component} {GO:0055085; transmembrane transport; biological_process}	NA	NA	NA	NA	NA	NA	NA	NA	100	0	gi|499395946|ref|WP_011083413.1|	MULTISPECIES: MFS transporter [Bradyrhizobium]	42.3	6e-82	O51798	MMLH_CUPPJ	Probable 4-methylmuconolactone transporter OS=Cupriavidus pinatubonensis (strain JMP 134 / LMG 1197) GN=mmlH PE=3 SV=1	3	{IPR005829; Sugar transporter, conserved site} {IPR011701; Major facilitator superfamily} {IPR020846; Major facilitator superfamily domain}	NA	NA	NA	NA	NA	NA	NA	NA	NA	NA	NA	NA	NA
113-2GL000259	91.41	0	384214273	YP_005605436.1	1037409	Bradyrhizobium_japonicum_USDA_6_uid158851	Brajap	582	1	582	0	COG0405	Gamma-glutamyltranspeptidase	E	Amino acid transport and metabolism	2	{GO:0003840; ; } {GO:0006749; glutathione metabolic process; biological_process}	100	0	bja:blr0583	K00681	ggt	gamma-glutamyltranspeptidase / glutathione hydrolase	2.3.2.2 3.4.19.13	[PATH:ko00430] Level1--Metabolism | Level2--Metabolism of other amino acids | Level3--Taurine and hypotaurine metabolism;[PATH:ko01100] Level1--Metabolism | Level2--Global and overview maps | Level3--Metabolic pathways;[PATH:ko00460] Level1--Metabolism | Level2--Metabolism of other amino acids | Level3--Cyanoamino acid metabolism;[PATH:ko00480] Level1--Metabolism | Level2--Metabolism of other ami…	100	0	gi|499395945|ref|WP_011083412.1|	gamma-glutamyltranspeptidase [Bradyrhizobium diazoefficiens]						2	{IPR000101; Gamma-glutamyltranspeptidase} {IPR029055; Nucleophile aminohydrolases, N-terminal}				44.95	9e-135	PHI:3146	GGT	O25743	Helicobacter_pylori	unaffected_pathogenicity
113-2GL000260	92.41	0	384214272	YP_005605435.1	1037409	Bradyrhizobium_japonicum_USDA_6_uid158851	Brajap	461	1	461	0	COG2270	MFS-type transporter involved in bile tolerance, Atg22 family	R	General function prediction only	NA	NA	100	0	bja:bll0582	K06902	UMF1	MFS transporter, UMF1 family	--	[PATH:ko04138] Level1--Cellular Processes | Level2--Transport and catabolism | Level3--Autophagy - yeast	100	0	gi|499395944|ref|WP_011083411.1|	MULTISPECIES: MFS transporter [Bradyrhizobium]	NA	NA	NA	NA	NA	2	{IPR020846; Major facilitator superfamily domain} {IPR024671; Autophagy-related protein 22-like}	NA	NA	NA	NA	NA	NA	NA	NA	NA	NA	NA	NA	NA
113-2GL000261	98.87	0	384214271	YP_005605434.1	1037409	Bradyrhizobium_japonicum_USDA_6_uid158851	Brajap	530	1	530	0	COG0138	AICAR transformylase/IMP cyclohydrolase PurH	F	Nucleotide transport and metabolism	4	{GO:0003824; catalytic activity; molecular_function} {GO:0003937; IMP cyclohydrolase activity; molecular_function} {GO:0004643; phosphoribosylaminoimidazolecarboxamide formyltransferase activity; molecular_function} {GO:0006164; purine nucleotide biosynthetic process; biological_process}	100	0	bja:blr0581	K00602	purH	phosphoribosylaminoimidazolecarboxamide formyltransferase / IMP cyclohydrolase	2.1.2.3 3.5.4.10	[PATH:ko00230] Level1--Metabolism | Level2--Nucleotide metabolism | Level3--Purine metabolism;[PATH:ko00670] Level1--Metabolism | Level2--Metabolism of cofactors and vitamins | Level3--One carbon pool by folate;[PATH:ko01130] Level1--Metabolism | Level2--Global and overview maps | Level3--Biosynthesis of antibiotics;[PATH:ko01100] Level1--Metabolism | Level2--Global and overview maps | Level3--Me…	100	0	gi|499395943|ref|WP_011083410.1|	MULTISPECIES: bifunctional phosphoribosylaminoimidazolecarboxamide formyltransferase/inosine monophosphate cyclohydrolase [Bradyrhizobium]	100	0	Q89WU7	PUR9_BRADU	Bifunctional purine biosynthesis protein PurH OS=Bradyrhizobium diazoefficiens (strain JCM 10833 / IAM 13628 / NBRC 14792 / USDA 110) GN=purH PE=3 SV=1	4	{IPR002695; AICARFT/IMPCHase bienzyme} {IPR011607; Methylglyoxal synthase-like domain} {IPR016193; Cytidine deaminase-like} {IPR024051; AICAR transformylase domain}	NA	NA	NA	NA	NA	NA	NA	NA	NA	NA	NA	NA	NA
113-2GL000262	98.08	0	384214270	YP_005605433.1	1037409	Bradyrhizobium_japonicum_USDA_6_uid158851	Brajap	572	1	572	0	COG5360	Uncharacterized conserved protein, heparinase superfamily	S	Function unknown	NA	NA	NA	NA	NA	NA	NA	NA	NA	NA	99.83	0	gi|694285721|gb|KGJ65016.1|	hypothetical protein BJA5080_01659 [Bradyrhizobium diazoefficiens SEMIA 5080]	NA	NA	NA	NA	NA	1	{IPR012480; Heparinase II/III-like}	NA	NA	NA	NA	NA	NA	NA	NA	NA	NA	NA	NA	NA
113-2GL000263	95.42	0	384214269	YP_005605432.1	1037409	Bradyrhizobium_japonicum_USDA_6_uid158851	Brajap	437	1	437	1	COG0144	16S rRNA C967 or C1407 C5-methylase, RsmB/RsmF family	J	Translation, ribosomal structure and biogenesis	3	{GO:0003723; RNA binding; molecular_function} {GO:0006355; regulation of transcription, DNA-templated; biological_process} {GO:0008168; methyltransferase activity; molecular_function}	99.77	0	bja:blr0579	K03500	rsmB, sun	16S rRNA (cytosine967-C5)-methyltransferase	2.1.1.176	--	99.77	0	gi|499395941|ref|WP_011083408.1|	MULTISPECIES: MFS transporter [Bradyrhizobium]	NA	NA	NA	NA	NA	4	{IPR001678; SAM-dependent methyltransferase RsmB/NOP2-type} {IPR006027; NusB/RsmB/TIM44} {IPR023267; RNA (C5-cytosine) methyltransferase} {IPR029063; S-adenosyl-L-methionine-dependent methyltransferase}	NA	NA	NA	NA	NA	NA	NA	NA	NA	NA	NA	NA	NA
113-2GL000264	84.06	2e-16	384214268	YP_005605431.1	1037409	Bradyrhizobium_japonicum_USDA_6_uid158851	Brajap	65	1	65	0	COG5508	Uncharacterized protein	S	Function unknown	NA	NA	NA	NA	NA	NA	NA	NA	NA	NA	100	7e-32	gi|27348827|dbj|BAC45843.1|	bsl0578 [Bradyrhizobium diazoefficiens USDA 110]	NA	NA	NA	NA	NA	1	{IPR012875; Protein of unknown function DUF1674}	NA	NA	NA	NA	NA	NA	NA	NA	NA	NA	NA	NA	NA
113-2GL000265	NA	NA	NA	NA	NA	NA	NA	NA	NA	NA	NA	NA	NA	NA	NA	2	{GO:0016491; oxidoreductase activity; molecular_function} {GO:0055114; oxidation-reduction process; biological_process}	NA	NA	NA	NA	NA	NA	NA	NA	100	0	gi|27348826|dbj|BAC45842.1|	blr0577 [Bradyrhizobium diazoefficiens USDA 110]	NA	NA	NA	NA	NA	1	{IPR023753; FAD/NAD(P)-binding domain}	NA	NA	NA	NA	NA	NA	NA	NA	NA	NA	NA	NA	NA
113-2GL000266	59.47	0	459286798	YP_007509955.1	1245469	Agromonas_oligotrophica_S58_uid192186	Agroli	676	1	676	1	COG0840	Methyl-accepting chemotaxis protein	NT	Cell motility;Signal transduction mechanisms	5	{GO:0004871; signal transducer activity; molecular_function} {GO:0005515; protein binding; molecular_function} {GO:0007165; signal transduction; biological_process} {GO:0016020; membrane; cellular_component} {GO:0016021; integral component of membrane; cellular_component}	58.73	1e-176	rpe:RPE_0508	K03406	mcp	methyl-accepting chemotaxis protein	--	[PATH:ko02020] Level1--Environmental Information Processing | Level2--Signal transduction | Level3--Two-component system;[PATH:ko02030] Level1--Cellular Processes | Level2--Cell motility | Level3--Bacterial chemotaxis	100	0	gi|742510180|ref|WP_038965108.1|	chemotaxis protein [Bradyrhizobium sp. CCBAU 41267]	NA	NA	NA	NA	NA	3	{IPR000727; Target SNARE coiled-coil homology domain} {IPR003660; HAMP domain} {IPR004089; Methyl-accepting chemotaxis protein (MCP) signalling domain}	NA	NA	NA	NA	NA	NA	NA	NA	NA	NA	NA	NA	NA
113-2GL000267	78.12	2e-78	384214267	YP_005605430.1	1037409	Bradyrhizobium_japonicum_USDA_6_uid158851	Brajap	195	1	195	3	COG1525	Endonuclease YncB, thermonuclease family	L	Replication, recombination and repair	NA	NA	NA	NA	NA	NA	NA	NA	NA	NA	100	1e-109	gi|499395937|ref|WP_011083404.1|	nuclease [Bradyrhizobium diazoefficiens]	NA	NA	NA	NA	NA	1	{IPR016071; Staphylococcal nuclease (SNase-like), OB-fold}	NA	NA	NA	NA	NA	NA	NA	NA	NA	NA	NA	NA	NA
113-2GL000268	94.38	2e-84	384214266	YP_005605429.1	1037409	Bradyrhizobium_japonicum_USDA_6_uid158851	Brajap	171	1	171	0	COG1376	Lipoprotein-anchoring transpeptidase ErfK/SrfK	M	Cell wall/membrane/envelope biogenesis	1	{GO:0016740; transferase activity; molecular_function}	44.12	1e-22	acp:A2cp1_1662	K16291	erfK	L,D-transpeptidase ErfK/SrfK	--	--	100	1e-94	gi|27348823|dbj|BAC45839.1|	blr0574 [Bradyrhizobium diazoefficiens USDA 110]	40.15	2e-17	P39176	ERFK_ECOLI	Probable L,D-transpeptidase ErfK/SrfK OS=Escherichia coli (strain K12) GN=erfK PE=1 SV=2	1	{IPR005490; L,D-transpeptidase catalytic domain}	NA	NA	NA	NA	NA	NA	NA	NA	NA	NA	NA	NA	NA
113-2GL000269	96.14	0	384214265	YP_005605428.1	1037409	Bradyrhizobium_japonicum_USDA_6_uid158851	Brajap	648	1	648	0	COG0365	Acyl-coenzyme A synthetase/AMP-(fatty) acid ligase	I	Lipid transport and metabolism	5	{GO:0003824; catalytic activity; molecular_function} {GO:0003987; acetate-CoA ligase activity; molecular_function} {GO:0008152; metabolic process; biological_process} {GO:0016208; AMP binding; molecular_function} {GO:0019427; acetyl-CoA biosynthetic process from acetate; biological_process}	99.85	0	bja:blr0573	K01895	ACSS, acs	acetyl-CoA synthetase	6.2.1.1	[PATH:ko00720] Level1--Metabolism | Level2--Energy metabolism | Level3--Carbon fixation pathways in prokaryotes;[PATH:ko00680] Level1--Metabolism | Level2--Energy metabolism | Level3--Methane metabolism;[PATH:ko00010] Level1--Metabolism | Level2--Carbohydrate metabolism | Level3--Glycolysis / Gluconeogenesis;[PATH:ko01120] Level1--Metabolism | Level2--Global and overview maps | Level3--Microbial …	99.85	0	gi|499395935|ref|WP_011083402.1|	acetyl-coenzyme A synthetase [Bradyrhizobium diazoefficiens]	99.85	0	Q89WV5	ACSA_BRADU	Acetyl-coenzyme A synthetase OS=Bradyrhizobium diazoefficiens (strain JCM 10833 / IAM 13628 / NBRC 14792 / USDA 110) GN=acsA PE=1 SV=2	5	{IPR000873; AMP-dependent synthetase/ligase} {IPR011904; Acetate-CoA ligase} {IPR020845; AMP-binding, conserved site} {IPR025110; AMP-binding enzyme C-terminal domain} {IPR032387; Acetyl-coenzyme A synthetase, N-terminal domain}	NA	NA	NA	NA	NA	NA	NA	NA	NA	NA	NA	NA	NA
113-2GL000270	96.32	0	384214264	YP_005605427.1	1037409	Bradyrhizobium_japonicum_USDA_6_uid158851	Brajap	380	1	380	0	COG3569	DNA topoisomerase IB	L	Replication, recombination and repair	4	{GO:0003677; DNA binding; molecular_function} {GO:0003917; DNA topoisomerase type I activity; molecular_function} {GO:0003918; DNA topoisomerase type II (ATP-hydrolyzing) activity; molecular_function} {GO:0006265; DNA topological change; biological_process}	100	0	bja:bll0572	K03168	topA	DNA topoisomerase I	5.99.1.2	--	100	0	gi|499395934|ref|WP_011083401.1|	MULTISPECIES: DNA topoisomerase I [Bradyrhizobium]	NA	NA	NA	NA	NA	4	{IPR011010; DNA breaking-rejoining enzyme, catalytic core} {IPR013500; DNA topoisomerase I, catalytic core, eukaryotic-type} {IPR014711; DNA topoisomerase I, catalytic core, alpha-helical subdomain, eukaryotic-type} {IPR027362; DNA topoisomerase I catalytic fragment, domain 2}	NA	NA	NA	NA	NA	NA	NA	NA	NA	NA	NA	NA	NA
113-2GL000271	93.33	7e-77	384214263	YP_005605426.1	1037409	Bradyrhizobium_japonicum_USDA_6_uid158851	Brajap	151	1	151	0	COG3832	Uncharacterized conserved protein YndB, AHSA1/START domain	S	Function unknown	1	{GO:0006950; response to stress; biological_process}	NA	NA	NA	NA	NA	NA	NA	NA	100	4e-83	gi|499395933|ref|WP_011083400.1|	MULTISPECIES: transcriptional regulator [Bradyrhizobium]	NA	NA	NA	NA	NA	2	{IPR013538; Activator of Hsp90 ATPase homologue 1-like} {IPR023393; START-like domain}	NA	NA	NA	NA	NA	NA	NA	NA	NA	NA	NA	NA	NA
113-2GL000272	90.2	4e-169	384214262	YP_005605425.1	1037409	Bradyrhizobium_japonicum_USDA_6_uid158851	Brajap	357	1	357	1	COG2114	Adenylate cyclase, class 3	T	Signal transduction mechanisms	3	{GO:0009190; cyclic nucleotide biosynthetic process; biological_process} {GO:0016849; phosphorus-oxygen lyase activity; molecular_function} {GO:0035556; intracellular signal transduction; biological_process}	91.62	6e-176	brad:BF49_0270	K01768	E4.6.1.1	adenylate cyclase	4.6.1.1	[PATH:ko02025] Level1--Cellular Processes | Level2--Cellular community - prokaryotes | Level3--Biofilm formation - Pseudomonas aeruginosa;[PATH:ko00230] Level1--Metabolism | Level2--Nucleotide metabolism | Level3--Purine metabolism	100	0	gi|499395932|ref|WP_011083399.1|	adenylate cyclase [Bradyrhizobium diazoefficiens]	NA	NA	NA	NA	NA	2	{IPR001054; Adenylyl cyclase class-3/4/guanylyl cyclase} {IPR029787; Nucleotide cyclase}	NA	NA	NA	NA	NA	NA	NA	NA	NA	NA	NA	NA	NA
113-2GL000273	97.08	2e-73	384214261	YP_005605424.1	1037409	Bradyrhizobium_japonicum_USDA_6_uid158851	Brajap	140	1	140	0	COG2947	Predicted RNA-binding protein, contains PUA-like domain	R	General function prediction only	NA	NA	NA	NA	NA	NA	NA	NA	NA	NA	100	4e-83	gi|499395931|ref|WP_011083398.1|	ubiquinol-cytochrome c reductase [Bradyrhizobium diazoefficiens]	NA	NA	NA	NA	NA	2	{IPR002740; EVE domain} {IPR015947; PUA-like domain}	NA	NA	NA	NA	NA	NA	NA	NA	NA	NA	NA	NA	NA
113-2GL000274	83.74	3e-152	384214260	YP_005605423.1	1037409	Bradyrhizobium_japonicum_USDA_6_uid158851	Brajap	326	1	326	0	COG0240	Glycerol-3-phosphate dehydrogenase	C	Energy production and conversion	9	{GO:0004367; glycerol-3-phosphate dehydrogenase [NAD+] activity; molecular_function} {GO:0005975; carbohydrate metabolic process; biological_process} {GO:0006072; glycerol-3-phosphate metabolic process; biological_process} {GO:0009331; glycerol-3-phosphate dehydrogenase complex; cellular_component} {GO:0016491; oxidoreductase activity; molecular_function} {GO:0016616; oxidoreductase activity, act…	100	0	bja:blr0568	K00057	gpsA	glycerol-3-phosphate dehydrogenase (NAD(P)+)	1.1.1.94	[PATH:ko01110] Level1--Metabolism | Level2--Global and overview maps | Level3--Biosynthesis of secondary metabolites;[PATH:ko00564] Level1--Metabolism | Level2--Lipid metabolism | Level3--Glycerophospholipid metabolism	100	0	gi|499395930|ref|WP_011083397.1|	MULTISPECIES: glycerol-3-phosphate dehydrogenase (NAD(P)(+)) [Bradyrhizobium]	100	0	Q89WW0	GPDA_BRADU	Glycerol-3-phosphate dehydrogenase [NAD(P)+] OS=Bradyrhizobium diazoefficiens (strain JCM 10833 / IAM 13628 / NBRC 14792 / USDA 110) GN=gpsA PE=3 SV=1	6	{IPR006109; Glycerol-3-phosphate dehydrogenase, NAD-dependent, C-terminal} {IPR006168; Glycerol-3-phosphate dehydrogenase, NAD-dependent} {IPR008927; 6-phosphogluconate dehydrogenase C-terminal domain-like} {IPR011128; Glycerol-3-phosphate dehydrogenase, NAD-dependent, N-terminal} {IPR013328; 6-phosphogluconate dehydrogenase, domain 2} {IPR016040; NAD(P)-binding domain}	NA	NA	NA	NA	NA	NA	NA	NA	NA	NA	NA	NA	NA
113-2GL000275	93.56	0	384214259	YP_005605422.1	1037409	Bradyrhizobium_japonicum_USDA_6_uid158851	Brajap	357	1	357	0	COG0533	tRNA A37 threonylcarbamoyltransferase TsaD	J	Translation, ribosomal structure and biogenesis	2	{GO:0002949; tRNA threonylcarbamoyladenosine modification; biological_process} {GO:0004222; metalloendopeptidase activity; molecular_function}	100	0	bja:blr0567	K01409	KAE1, tsaD, QRI7	N6-L-threonylcarbamoyladenine synthase	2.3.1.234	--	100	0	gi|499395929|ref|WP_011083396.1|	N(6)-L-threonylcarbamoyladenine synthase TsaD [Bradyrhizobium diazoefficiens]	100	0	Q89WW1	TSAD_BRADU	tRNA N6-adenosine threonylcarbamoyltransferase OS=Bradyrhizobium diazoefficiens (strain JCM 10833 / IAM 13628 / NBRC 14792 / USDA 110) GN=tsaD PE=3 SV=1	4	{IPR000905; Gcp-like domain} {IPR017860; Peptidase M22, conserved site} {IPR017861; Kae1/TsaD family} {IPR022450; tRNA N6-adenosine threonylcarbamoyltransferase, TsaD}	NA	NA	NA	NA	NA	NA	NA	NA	NA	NA	NA	NA	NA
113-2GL000276	NA	NA	NA	NA	NA	NA	NA	NA	NA	NA	NA	NA	NA	NA	NA	NA	NA	NA	NA	NA	NA	NA	NA	NA	NA	NA	NA	NA	NA	NA	NA	NA	NA	NA	NA	NA	locus=Chromosome1:287407:287568:+	1	TRUE	NA	NA	NA	NA	NA	NA	NA	NA	NA	NA
113-2GL000277	88.54	2e-111	384214258	YP_005605421.1	1037409	Bradyrhizobium_japonicum_USDA_6_uid158851	Brajap	253	1	253	0	COG1587	Uroporphyrinogen-III synthase	H	Coenzyme transport and metabolism	2	{GO:0004852; uroporphyrinogen-III synthase activity; molecular_function} {GO:0033014; tetrapyrrole biosynthetic process; biological_process}	100	2e-139	bja:bll0566	K01719	hemD, UROS	uroporphyrinogen-III synthase	4.2.1.75	[PATH:ko00860] Level1--Metabolism | Level2--Metabolism of cofactors and vitamins | Level3--Porphyrin and chlorophyll metabolism;[PATH:ko01100] Level1--Metabolism | Level2--Global and overview maps | Level3--Metabolic pathways;[PATH:ko01110] Level1--Metabolism | Level2--Global and overview maps | Level3--Biosynthesis of secondary metabolites	100	8e-140	gi|499395928|ref|WP_011083395.1|	MULTISPECIES: uroporphyrinogen III methyltransferase [Bradyrhizobium]	NA	NA	NA	NA	NA	1	{IPR003754; Tetrapyrrole biosynthesis, uroporphyrinogen III synthase}	NA	NA	NA	NA	NA	NA	NA	NA	NA	NA	NA	NA	NA
113-2GL000278	78.95	2e-157	384214257	YP_005605420.1	1037409	Bradyrhizobium_japonicum_USDA_6_uid158851	Brajap	422	1	422	3	COG4223	Uncharacterized conserved protein	S	Function unknown	NA	NA	NA	NA	NA	NA	NA	NA	NA	NA	100	0	gi|27348814|dbj|BAC45830.1|	bll0565 [Bradyrhizobium diazoefficiens USDA 110]	NA	NA	NA	NA	NA	NA	NA	NA	NA	NA	NA	NA	NA	NA	NA	NA	NA	NA	NA	NA
113-2GL000279	91.2	0	384214256	YP_005605419.1	1037409	Bradyrhizobium_japonicum_USDA_6_uid158851	Brajap	591	1	591	0	COG3898	Uncharacterized membrane-anchored protein	S	Function unknown	1	{GO:0005515; protein binding; molecular_function}	100	0	bja:bll0564	K02498	hemY	HemY protein	--	--	100	0	gi|499395926|ref|WP_011083393.1|	membrane protein [Bradyrhizobium diazoefficiens]	NA	NA	NA	NA	NA	3	{IPR010817; HemY, N-terminal} {IPR011990; Tetratricopeptide-like helical domain} {IPR016982; Uncharacterised conserved protein UCP031802}	NA	NA	NA	NA	NA	NA	NA	NA	NA	NA	NA	NA	NA
113-2GL000280	NA	NA	NA	NA	NA	NA	NA	NA	NA	NA	NA	NA	NA	NA	NA	NA	NA	NA	NA	NA	NA	NA	NA	NA	NA	45.45	5e-15	gi|494960551|ref|WP_007686578.1|	hypothetical protein [Novosphingobium sp. AP12]	NA	NA	NA	NA	NA	NA	NA	NA	NA	NA	NA	NA	NA	NA	NA	NA	NA	NA	NA	NA
113-2GL000281	NA	NA	NA	NA	NA	NA	NA	NA	NA	NA	NA	NA	NA	NA	NA	NA	NA	NA	NA	NA	NA	NA	NA	NA	NA	NA	NA	NA	NA	NA	NA	NA	NA	NA	NA	NA	NA	NA	NA	NA	NA	NA	NA	NA	NA	NA	NA	NA	NA
113-2GL000282	NA	NA	NA	NA	NA	NA	NA	NA	NA	NA	NA	NA	NA	NA	NA	3	{GO:0003676; nucleic acid binding; molecular_function} {GO:0008168; methyltransferase activity; molecular_function} {GO:0032259; methylation; biological_process}	71.94	8e-60	stax:MC45_18410	K07318	K07318	adenine-specific DNA-methyltransferase	2.1.1.72	--	73.38	2e-60	gi|919367685|ref|WP_052811628.1|	DNA methyltransferase [Sphingomonas parapaucimobilis]	NA	NA	NA	NA	NA	2	{IPR002052; DNA methylase, N-6 adenine-specific, conserved site} {IPR029063; S-adenosyl-L-methionine-dependent methyltransferase}	NA	NA	NA	NA	NA	NA	NA	NA	NA	NA	NA	NA	NA
113-2GL000283	NA	NA	NA	NA	NA	NA	NA	NA	NA	NA	NA	NA	NA	NA	NA	NA	NA	NA	NA	NA	NA	NA	NA	NA	NA	NA	NA	NA	NA	NA	NA	NA	NA	NA	NA	NA	NA	NA	NA	NA	NA	NA	NA	NA	NA	NA	NA	NA	NA
113-2GL000284	65.01	0	402770993	YP_006590530.1	187303	Methylocystis_SC2_uid174072	Metsc2	540	1	540	1	COG1479	Uncharacterized conserved protein, contains ParB-like and HNH nuclease domains	S	Function unknown	NA	NA	NA	NA	NA	NA	NA	NA	NA	NA	65.01	0	gi|401773013|emb|CCJ05879.1|	Conserved hypothetical protein [Methylocystis sp. SC2]	NA	NA	NA	NA	NA	1	{IPR004919; Domain of unknown function DUF262}	locus=Chromosome1:295545:297158:-	1	TRUE	NA	NA	NA	NA	NA	NA	NA	NA	NA	NA
113-2GL000285	55.56	3e-15	83309581	YP_419845.1	342108	Magnetospirillum_magneticum_AMB_1_uid58527	Magmag	76	1	76	0	COG1396	Transcriptional regulator, contains XRE-family HTH domain	K	Transcription	2	{GO:0003677; DNA binding; molecular_function} {GO:0043565; sequence-specific DNA binding; molecular_function}	NA	NA	NA	NA	NA	NA	NA	NA	80.82	1e-26	gi|949587286|ref|WP_057018963.1|	XRE family transcriptional regulator [Bradyrhizobium pachyrhizi]	41.18	8e-08	P55409	Y4DJ_RHISN	Uncharacterized HTH-type transcriptional regulator y4dJ OS=Rhizobium sp. (strain NGR234) GN=NGR_a04070 PE=3 SV=1	2	{IPR001387; Cro/C1-type helix-turn-helix domain} {IPR010982; Lambda repressor-like, DNA-binding domain}	NA	NA	NA	NA	NA	NA	NA	NA	NA	NA	NA	NA	NA
113-2GL000286	NA	NA	NA	NA	NA	NA	NA	NA	NA	NA	NA	NA	NA	NA	NA	NA	NA	NA	NA	NA	NA	NA	NA	NA	NA	90.91	6e-28	gi|742518373|ref|WP_038973301.1|	hypothetical protein [Bradyrhizobium sp. CCBAU 15635]	NA	NA	NA	NA	NA	NA	NA	NA	NA	NA	NA	NA	NA	NA	NA	NA	NA	NA	NA	NA
113-2GL000287	NA	NA	NA	NA	NA	NA	NA	NA	NA	NA	NA	NA	NA	NA	NA	NA	NA	NA	NA	NA	NA	NA	NA	NA	NA	NA	NA	NA	NA	NA	NA	NA	NA	NA	NA	NA	NA	NA	NA	NA	NA	NA	NA	NA	NA	NA	NA	NA	NA
113-2GL000288	63.69	9e-54	154246187	YP_001417145.1	78245	Xanthobacter_autotrophicus_Py2_uid58453	Xanaut	183	1	183	0	COG1961	Site-specific DNA recombinase related to the DNA invertase Pin	L	Replication, recombination and repair	3	{GO:0000150; recombinase activity; molecular_function} {GO:0003677; DNA binding; molecular_function} {GO:0006310; DNA recombination; biological_process}	41.62	2e-29	pao:Pat9b_4015	K14060	pinR	putative DNA-invertase from lambdoid prophage Rac	--	--	72.38	5e-67	gi|657881942|ref|WP_029586368.1|	resolvase [Bradyrhizobium sp. URHD0069]	42.54	1e-33	P07945	RES_CLOPF	Resolvase OS=Clostridium perfringens GN=res PE=3 SV=1	4	{IPR006118; Recombinase, conserved site} {IPR006119; Resolvase, N-terminal catalytic domain} {IPR009057; Homeodomain-like} {IPR025246; Transposase IS30-like HTH domain}	NA	NA	NA	NA	NA	NA	NA	NA	NA	NA	41.61	3e-22	VFG042130
113-2GL000289	NA	NA	NA	NA	NA	NA	NA	NA	NA	NA	NA	NA	NA	NA	NA	NA	NA	NA	NA	NA	NA	NA	NA	NA	NA	42.5	4e-09	gi|949587281|ref|WP_057018958.1|	hypothetical protein [Bradyrhizobium pachyrhizi]	NA	NA	NA	NA	NA	NA	NA	NA	NA	NA	NA	NA	NA	NA	NA	NA	NA	NA	NA	NA
113-2GL000291	NA	NA	NA	NA	NA	NA	NA	NA	NA	NA	NA	NA	NA	NA	NA	NA	NA	NA	NA	NA	NA	NA	NA	NA	NA	63.92	2e-180	gi|949229098|gb|KRP90027.1|	hypothetical protein AOQ73_25350 [Bradyrhizobium pachyrhizi]	NA	NA	NA	NA	NA	4	{IPR006500; DNA primase, phage/plasmid} {IPR014015; Helicase, superfamily 3, DNA virus} {IPR014818; Bacteriophage/plasmid primase, P4, C-terminal} {IPR027417; P-loop containing nucleoside triphosphate hydrolase}	NA	NA	NA	NA	NA	NA	NA	NA	NA	NA	NA	NA	NA
113-2GL000290	NA	NA	NA	NA	NA	NA	NA	NA	NA	NA	NA	NA	NA	NA	NA	NA	NA	NA	NA	NA	NA	NA	NA	NA	NA	NA	NA	NA	NA	NA	NA	NA	NA	NA	NA	NA	NA	NA	NA	NA	NA	NA	NA	NA	NA	NA	NA	NA	NA
113-2GL000292	NA	NA	NA	NA	NA	NA	NA	NA	NA	NA	NA	NA	NA	NA	NA	NA	NA	NA	NA	NA	NA	NA	NA	NA	NA	NA	NA	NA	NA	NA	NA	NA	NA	NA	NA	NA	NA	NA	NA	NA	NA	NA	NA	NA	NA	NA	NA	NA	NA
113-2GL000293	NA	NA	NA	NA	NA	NA	NA	NA	NA	NA	NA	NA	NA	NA	NA	NA	NA	NA	NA	NA	NA	NA	NA	NA	NA	NA	NA	NA	NA	NA	NA	NA	NA	NA	NA	NA	NA	NA	NA	NA	NA	NA	NA	NA	NA	NA	NA	NA	NA
113-2GL000295	NA	NA	NA	NA	NA	NA	NA	NA	NA	NA	NA	NA	NA	NA	NA	NA	NA	NA	NA	NA	NA	NA	NA	NA	NA	54.1	1e-11	gi|949587276|ref|WP_057018953.1|	hypothetical protein [Bradyrhizobium pachyrhizi]	NA	NA	NA	NA	NA	NA	NA	NA	NA	NA	NA	NA	NA	NA	NA	NA	NA	NA	NA	NA
113-2GL000294	NA	NA	NA	NA	NA	NA	NA	NA	NA	NA	NA	NA	NA	NA	NA	NA	NA	NA	NA	NA	NA	NA	NA	NA	NA	NA	NA	NA	NA	NA	NA	NA	NA	NA	NA	NA	NA	NA	NA	NA	NA	NA	NA	NA	NA	NA	NA	NA	NA
113-2GL000296	NA	NA	NA	NA	NA	NA	NA	NA	NA	NA	NA	NA	NA	NA	NA	NA	NA	NA	NA	NA	NA	NA	NA	NA	NA	45.99	4e-22	gi|949587275|ref|WP_057018952.1|	hypothetical protein [Bradyrhizobium pachyrhizi]	NA	NA	NA	NA	NA	1	{IPR021451; Protein of unknown function DUF3102}	NA	NA	NA	NA	NA	NA	NA	NA	NA	NA	NA	NA	NA
113-2GL000297	42.64	1e-75	384218972	YP_005610138.1	1037409	Bradyrhizobium_japonicum_USDA_6_uid158851	Brajap	413	1	413	1	COG0582	Integrase	LX	Replication, recombination and repair;Mobilome: prophages, transposons	3	{GO:0003677; DNA binding; molecular_function} {GO:0006310; DNA recombination; biological_process} {GO:0015074; DNA integration; biological_process}	NA	NA	NA	NA	NA	NA	NA	NA	54.2	2e-117	gi|653446821|ref|WP_027537791.1|	integrase [Bradyrhizobium sp. URHA0002]	NA	NA	NA	NA	NA	5	{IPR002104; Integrase, catalytic domain} {IPR011010; DNA breaking-rejoining enzyme, catalytic core} {IPR013762; Integrase-like, catalytic domain} {IPR023109; Integrase/recombinase, N-terminal} {IPR025166; Domain of unknown function DUF4102}	NA	NA	NA	NA	NA	NA	NA	NA	NA	NA	NA	NA	NA
113-2GL000298	NA	NA	NA	NA	NA	NA	NA	NA	NA	NA	NA	NA	NA	NA	NA	NA	NA	NA	NA	NA	NA	NA	NA	NA	NA	100	1e-60	gi|27348812|dbj|BAC45828.1|	bll0563 [Bradyrhizobium diazoefficiens USDA 110]	NA	NA	NA	NA	NA	NA	NA	NA	NA	NA	NA	NA	NA	NA	NA	NA	NA	NA	NA	NA
113-2GL000299	90.83	2e-171	384214254	YP_005605417.1	1037409	Bradyrhizobium_japonicum_USDA_6_uid158851	Brajap	353	1	353	1	COG0726	Peptidoglycan/xylan/chitin deacetylase, PgdA/CDA1 family	GM	Carbohydrate transport and metabolism;Cell wall/membrane/envelope biogenesis	3	{GO:0003824; catalytic activity; molecular_function} {GO:0005975; carbohydrate metabolic process; biological_process} {GO:0016810; hydrolase activity, acting on carbon-nitrogen (but not peptide) bonds; molecular_function}	NA	NA	NA	NA	NA	NA	NA	NA	99.71	0	gi|499395924|ref|WP_011083391.1|	MULTISPECIES: oligosaccharide deacetylase [Bradyrhizobium]	NA	NA	NA	NA	NA	2	{IPR002509; NodB homology domain} {IPR011330; Glycoside hydrolase/deacetylase, beta/alpha-barrel}	NA	NA	NA	NA	NA	NA	NA	NA	NA	NA	NA	NA	NA
113-2GL000300	NA	NA	NA	NA	NA	NA	NA	NA	NA	NA	NA	NA	NA	NA	NA	NA	NA	NA	NA	NA	NA	NA	NA	NA	NA	100	8e-56	gi|27348810|dbj|BAC45826.1|	bll0561 [Bradyrhizobium diazoefficiens USDA 110]	NA	NA	NA	NA	NA	NA	NA	locus=Chromosome1:309798:310121:+	1	TRUE	NA	NA	NA	NA	NA	NA	NA	NA	NA	NA
113-2GL000301	NA	NA	NA	NA	NA	NA	NA	NA	NA	NA	NA	NA	NA	NA	NA	NA	NA	NA	NA	NA	NA	NA	NA	NA	NA	100	2e-35	gi|27348809|dbj|BAC45825.1|	bsl0560 [Bradyrhizobium diazoefficiens USDA 110]	NA	NA	NA	NA	NA	NA	NA	NA	NA	NA	NA	NA	NA	NA	NA	NA	NA	NA	NA	NA
113-2GL000302	94.31	0	384214251	YP_005605414.1	1037409	Bradyrhizobium_japonicum_USDA_6_uid158851	Brajap	562	1	562	1	COG0477	MFS family permease	GEPR	Carbohydrate transport and metabolism;Amino acid transport and metabolism;Inorganic ion transport and metabolism;General function prediction only	NA	NA	NA	NA	NA	NA	NA	NA	NA	NA	100	0	gi|806926101|dbj|BAR57103.1|	MFS permease [Bradyrhizobium diazoefficiens]	NA	NA	NA	NA	NA	2	{IPR010290; Transmembrane secretion effector} {IPR020846; Major facilitator superfamily domain}	NA	NA	NA	NA	NA	NA	NA	NA	NA	NA	NA	NA	NA
113-2GL000303	91.07	0	384214250	YP_005605413.1	1037409	Bradyrhizobium_japonicum_USDA_6_uid158851	Brajap	461	1	461	1	COG1075	Triacylglycerol esterase/lipase EstA, alpha/beta hydrolase fold	I	Lipid transport and metabolism	NA	NA	NA	NA	NA	NA	NA	NA	NA	NA	100	0	gi|27348806|dbj|BAC45823.1|	bll0558 [Bradyrhizobium diazoefficiens USDA 110]	NA	NA	NA	NA	NA	1	{IPR029058; Alpha/Beta hydrolase fold}	NA	NA	NA	NA	NA	NA	NA	NA	NA	NA	NA	NA	NA
113-2GL000304	91.43	0	384214249	YP_005605412.1	1037409	Bradyrhizobium_japonicum_USDA_6_uid158851	Brajap	455	1	455	0	COG2124	Cytochrome P450	QV	Secondary metabolites biosynthesis, transport and catabolism;Defense mechanisms	4	{GO:0005506; iron ion binding; molecular_function} {GO:0016705; oxidoreductase activity, acting on paired donors, with incorporation or reduction of molecular oxygen; molecular_function} {GO:0020037; heme binding; molecular_function} {GO:0055114; oxidation-reduction process; biological_process}	66.89	1e-176	bra:BRADO0283	K00493	E1.14.14.1	unspecific monooxygenase	1.14.14.1	[PATH:ko00380] Level1--Metabolism | Level2--Amino acid metabolism | Level3--Tryptophan metabolism;[PATH:ko01120] Level1--Metabolism | Level2--Global and overview maps | Level3--Microbial metabolism in diverse environments;[PATH:ko00627] Level1--Metabolism | Level2--Xenobiotics biodegradation and metabolism | Level3--Aminobenzoate degradation;[PATH:ko00071] Level1--Metabolism | Level2--Lipid metab…	100	0	gi|499395919|ref|WP_011083386.1|	MULTISPECIES: cytochrome P450 [Bradyrhizobium]	NA	NA	NA	NA	NA	3	{IPR001128; Cytochrome P450} {IPR002401; Cytochrome P450, E-class, group I} {IPR017972; Cytochrome P450, conserved site}	locus=Chromosome1:313889:315256:+	1	TRUE	NA	NA	NA	NA	NA	NA	NA	NA	NA	NA
113-2GL000305	94.88	0	384214248	YP_005605411.1	1037409	Bradyrhizobium_japonicum_USDA_6_uid158851	Brajap	469	1	469	1	COG2114	Adenylate cyclase, class 3	T	Signal transduction mechanisms	3	{GO:0009190; cyclic nucleotide biosynthetic process; biological_process} {GO:0016849; phosphorus-oxygen lyase activity; molecular_function} {GO:0035556; intracellular signal transduction; biological_process}	NA	NA	NA	NA	NA	NA	NA	NA	100	0	gi|499395918|ref|WP_011083385.1|	MULTISPECIES: adenylate cyclase [Bradyrhizobium]	NA	NA	NA	NA	NA	2	{IPR001054; Adenylyl cyclase class-3/4/guanylyl cyclase} {IPR029787; Nucleotide cyclase}	NA	NA	NA	NA	NA	NA	NA	NA	NA	NA	NA	NA	NA
113-2GL000306	96.91	1e-85	384214247	YP_005605410.1	1037409	Bradyrhizobium_japonicum_USDA_6_uid158851	Brajap	176	1	176	0	COG4103	Uncharacterized conserved protein, tellurite resistance protein B (TerB) family	S	Function unknown	NA	NA	NA	NA	NA	NA	NA	NA	NA	NA	100	1e-88	gi|27348803|dbj|BAC45820.1|	bll0555 [Bradyrhizobium diazoefficiens USDA 110]	NA	NA	NA	NA	NA	2	{IPR007791; Heat shock protein DnaJ-like protein DjlA} {IPR029024; TerB-like}	NA	NA	NA	NA	NA	NA	NA	NA	NA	NA	NA	NA	NA
113-2GL000307	96.44	1e-135	384214246	YP_005605409.1	1037409	Bradyrhizobium_japonicum_USDA_6_uid158851	Brajap	259	1	259	0	COG0300	Short-chain dehydrogenase	R	General function prediction only	2	{GO:0008152; metabolic process; biological_process} {GO:0016491; oxidoreductase activity; molecular_function}	99.6	1e-140	bja:bll0554	K07124	K07124	uncharacterized protein	--	--	100	3e-141	gi|694285695|gb|KGJ64990.1|	hypothetical protein BJA5080_01633 [Bradyrhizobium diazoefficiens SEMIA 5080]	NA	NA	NA	NA	NA	3	{IPR002198; Short-chain dehydrogenase/reductase SDR} {IPR002347; Glucose/ribitol dehydrogenase} {IPR016040; NAD(P)-binding domain}	NA	NA	NA	NA	NA	NA	NA	NA	NA	NA	NA	NA	NA
113-2GL000308	93.19	9e-126	384214245	YP_005605408.1	1037409	Bradyrhizobium_japonicum_USDA_6_uid158851	Brajap	235	1	235	0	COG0518	GMP synthase - Glutamine amidotransferase domain	F	Nucleotide transport and metabolism	NA	NA	99.57	1e-133	bja:bll0553	K01951	guaA, GMPS	GMP synthase (glutamine-hydrolysing)	6.3.5.2	[PATH:ko00230] Level1--Metabolism | Level2--Nucleotide metabolism | Level3--Purine metabolism;[PATH:ko01100] Level1--Metabolism | Level2--Global and overview maps | Level3--Metabolic pathways	99.57	2e-134	gi|499395915|ref|WP_011083382.1|	MULTISPECIES: glutamine amidotransferase [Bradyrhizobium]	NA	NA	NA	NA	NA	2	{IPR017926; Glutamine amidotransferase} {IPR029062; Class I glutamine amidotransferase-like}	NA	NA	NA	NA	NA	NA	NA	NA	NA	NA	NA	NA	NA
113-2GL000309	96.3	5e-152	384214244	YP_005605407.1	1037409	Bradyrhizobium_japonicum_USDA_6_uid158851	Brajap	270	1	270	0	COG1024	Enoyl-CoA hydratase/carnithine racemase	I	Lipid transport and metabolism	2	{GO:0003824; catalytic activity; molecular_function} {GO:0008152; metabolic process; biological_process}	40.89	5e-44	bbe:BBR47_50010	K15866	paaG	2-(1,2-epoxy-1,2-dihydrophenyl)acetyl-CoA isomerase	5.3.3.18	[PATH:ko01120] Level1--Metabolism | Level2--Global and overview maps | Level3--Microbial metabolism in diverse environments;[PATH:ko00360] Level1--Metabolism | Level2--Amino acid metabolism | Level3--Phenylalanine metabolism	100	1e-157	gi|499395914|ref|WP_011083381.1|	MULTISPECIES: enoyl-CoA hydratase [Bradyrhizobium]	NA	NA	NA	NA	NA	3	{IPR001753; Crotonase superfamily} {IPR014748; Crontonase, C-terminal} {IPR029045; ClpP/crotonase-like domain}	NA	NA	NA	NA	NA	NA	NA	NA	NA	NA	NA	NA	NA
113-2GL000310	98.96	9e-45	384214243	YP_005605406.1	1037409	Bradyrhizobium_japonicum_USDA_6_uid158851	Brajap	96	1	96	0	COG0762	Uncharacterized conserved protein YggT, Ycf19 family	S	Function unknown	1	{GO:0016020; membrane; cellular_component}	100	5e-45	brad:BF49_0299	K02221	yggT	YggT family protein	--	--	100	9e-46	gi|27348799|dbj|BAC45816.1|	bsl0551 [Bradyrhizobium diazoefficiens USDA 110]	56.99	3e-20	Q8U530	YR5A_AGRFC	Uncharacterized protein Atu2659.1 OS=Agrobacterium fabrum (strain C58 / ATCC 33970) GN=Atu2659.1 PE=3 SV=1	1	{IPR003425; CCB3/YggT}	NA	NA	NA	NA	NA	NA	NA	NA	NA	NA	NA	NA	NA
113-2GL000311	92.98	7e-53	384214242	YP_005605405.1	1037409	Bradyrhizobium_japonicum_USDA_6_uid158851	Brajap	122	1	122	0	COG1872	Uncharacterized conserved protein YggU, UPF0235/DUF167 family	S	Function unknown	NA	NA	92.98	9e-53	bjp:RN69_02530	K09131	K09131	uncharacterized protein	--	--	100	5e-59	gi|654717216|ref|WP_028174939.1|	MULTISPECIES: hypothetical protein [Bradyrhizobium]	74.29	1e-38	Q21D99	Y058_RHOPB	UPF0235 protein RPC_0058 OS=Rhodopseudomonas palustris (strain BisB18) GN=RPC_0058 PE=3 SV=1	1	{IPR003746; Protein of unknown function DUF167}	NA	NA	NA	NA	NA	NA	NA	NA	NA	NA	NA	NA	NA
113-2GL000312	97.28	1e-159	384214241	YP_005605404.1	1037409	Bradyrhizobium_japonicum_USDA_6_uid158851	Brajap	294	1	294	0	COG0190	5,10-methylene-tetrahydrofolate dehydrogenase/Methenyl tetrahydrofolate cyclohydrolase	H	Coenzyme transport and metabolism	4	{GO:0003824; catalytic activity; molecular_function} {GO:0004488; methylenetetrahydrofolate dehydrogenase (NADP+) activity; molecular_function} {GO:0009396; folic acid-containing compound biosynthetic process; biological_process} {GO:0055114; oxidation-reduction process; biological_process}	100	1e-164	bja:bll0549	K01491	folD	methylenetetrahydrofolate dehydrogenase (NADP+) / methenyltetrahydrofolate cyclohydrolase	1.5.1.5 3.5.4.9	[PATH:ko00720] Level1--Metabolism | Level2--Energy metabolism | Level3--Carbon fixation pathways in prokaryotes;[PATH:ko01120] Level1--Metabolism | Level2--Global and overview maps | Level3--Microbial metabolism in diverse environments;[PATH:ko00670] Level1--Metabolism | Level2--Metabolism of cofactors and vitamins | Level3--One carbon pool by folate;[PATH:ko01100] Level1--Metabolism | Level2--Gl…	100	5e-165	gi|499395912|ref|WP_011083379.1|	MULTISPECIES: bifunctional 5,10-methylene-tetrahydrofolate dehydrogenase/5,10-methylene-tetrahydrofolate cyclohydrolase [Bradyrhizobium]	100	3e-165	Q89WX9	FOLD_BRADU	Bifunctional protein FolD OS=Bradyrhizobium diazoefficiens (strain JCM 10833 / IAM 13628 / NBRC 14792 / USDA 110) GN=folD PE=3 SV=1	5	{IPR000672; Tetrahydrofolate dehydrogenase/cyclohydrolase} {IPR016040; NAD(P)-binding domain} {IPR020630; Tetrahydrofolate dehydrogenase/cyclohydrolase, catalytic domain} {IPR020631; Tetrahydrofolate dehydrogenase/cyclohydrolase, NAD(P)-binding domain} {IPR020867; Tetrahydrofolate dehydrogenase/cyclohydrolase, conserved site}	NA	NA	NA	NA	NA	NA	NA	NA	NA	NA	NA	NA	NA
113-2GL000313	97.75	1e-97	384214240	YP_005605403.1	1037409	Bradyrhizobium_japonicum_USDA_6_uid158851	Brajap	178	1	178	0	COG0221	Inorganic pyrophosphatase	CP	Energy production and conversion;Inorganic ion transport and metabolism	4	{GO:0000287; magnesium ion binding; molecular_function} {GO:0004427; inorganic diphosphatase activity; molecular_function} {GO:0005737; cytoplasm; cellular_component} {GO:0006796; phosphate-containing compound metabolic process; biological_process}	100	2e-99	bja:blr0548	K01507	ppa	inorganic pyrophosphatase	3.6.1.1	[PATH:ko00190] Level1--Metabolism | Level2--Energy metabolism | Level3--Oxidative phosphorylation	100	4e-100	gi|499395911|ref|WP_011083378.1|	MULTISPECIES: inorganic pyrophosphatase [Bradyrhizobium]	100	5e-100	Q89WY0	IPYR_BRADU	Inorganic pyrophosphatase OS=Bradyrhizobium diazoefficiens (strain JCM 10833 / IAM 13628 / NBRC 14792 / USDA 110) GN=ppa PE=3 SV=1	1	{IPR008162; Inorganic pyrophosphatase}	NA	NA	NA	NA	NA	NA	NA	NA	NA	NA	NA	NA	NA
113-2GL000314	98.82	2e-93	384214239	YP_005605402.1	1037409	Bradyrhizobium_japonicum_USDA_6_uid158851	Brajap	169	1	169	3	COG0456	Ribosomal protein S18 acetylase RimI and related acetyltransferases	J	Translation, ribosomal structure and biogenesis	1	{GO:0008080; N-acetyltransferase activity; molecular_function}	NA	NA	NA	NA	NA	NA	NA	NA	100	8e-97	gi|806926114|dbj|BAR57116.1|	hypothetical protein NK6_3946 [Bradyrhizobium diazoefficiens]	NA	NA	NA	NA	NA	2	{IPR000182; GNAT domain} {IPR016181; Acyl-CoA N-acyltransferase}	NA	NA	NA	NA	NA	NA	NA	NA	NA	NA	NA	NA	NA
113-2GL000315	84.14	3e-131	384214238	YP_005605401.1	1037409	Bradyrhizobium_japonicum_USDA_6_uid158851	Brajap	299	1	299	0	COG0412	Dienelactone hydrolase	Q	Secondary metabolites biosynthesis, transport and catabolism	NA	NA	NA	NA	NA	NA	NA	NA	NA	NA	100	1e-166	gi|499395910|ref|WP_011083377.1|	MULTISPECIES: peptidase [Bradyrhizobium]	NA	NA	NA	NA	NA	2	{IPR029058; Alpha/Beta hydrolase fold} {IPR029059; Alpha/beta hydrolase fold-5}	NA	NA	NA	NA	NA	NA	NA	NA	NA	NA	NA	NA	NA
113-2GL000316	88.39	8e-74	384214237	YP_005605400.1	1037409	Bradyrhizobium_japonicum_USDA_6_uid158851	Brajap	155	1	155	0	COG5528	Uncharacterized membrane protein	S	Function unknown	NA	NA	NA	NA	NA	NA	NA	NA	NA	NA	100	6e-83	gi|499395909|ref|WP_011083376.1|	MULTISPECIES: membrane protein [Bradyrhizobium]	NA	NA	NA	NA	NA	1	{IPR018729; Protein of unknown function DUF2269, transmembrane}	NA	NA	NA	NA	NA	NA	NA	NA	NA	NA	NA	NA	NA
113-2GL000317	89.07	0	384214236	YP_005605399.1	1037409	Bradyrhizobium_japonicum_USDA_6_uid158851	Brajap	439	1	439	1	COG0702	Uncharacterized conserved protein YbjT, contains NAD(P)-binding and DUF2867 domains	R	General function prediction only	NA	NA	NA	NA	NA	NA	NA	NA	NA	NA	100	0	gi|499395908|ref|WP_011083375.1|	nucleoside-diphosphate sugar epimerase [Bradyrhizobium diazoefficiens]	NA	NA	NA	NA	NA	2	{IPR016040; NAD(P)-binding domain} {IPR025695; DoxX-like family}	NA	NA	NA	NA	NA	NA	NA	NA	NA	NA	NA	NA	NA
113-2GL000318	88.89	2e-64	384214235	YP_005605398.1	1037409	Bradyrhizobium_japonicum_USDA_6_uid158851	Brajap	135	1	135	0	COG3011	Predicted thiol-disulfide oxidoreductase YuxK, DCC family	R	General function prediction only	NA	NA	NA	NA	NA	NA	NA	NA	NA	NA	100	2e-73	gi|27348791|dbj|BAC45808.1|	bll0543 [Bradyrhizobium diazoefficiens USDA 110]	40.31	2e-22	P40761	YUXK_BACSU	Uncharacterized protein YuxK OS=Bacillus subtilis (strain 168) GN=yuxK PE=3 SV=1	1	{IPR007263; Protein of unknown function DUF393}	NA	NA	NA	NA	NA	NA	NA	NA	NA	NA	NA	NA	NA
113-2GL000319	90.29	0	384214234	YP_005605397.1	1037409	Bradyrhizobium_japonicum_USDA_6_uid158851	Brajap	414	1	414	0	COG1231	Monoamine oxidase	E	Amino acid transport and metabolism	2	{GO:0016491; oxidoreductase activity; molecular_function} {GO:0055114; oxidation-reduction process; biological_process}	100	0	bja:blr0541	K00274	MAO, aofH	monoamine oxidase	1.4.3.4	[PATH:ko00380] Level1--Metabolism | Level2--Amino acid metabolism | Level3--Tryptophan metabolism;[PATH:ko00330] Level1--Metabolism | Level2--Amino acid metabolism | Level3--Arginine and proline metabolism;[PATH:ko00350] Level1--Metabolism | Level2--Amino acid metabolism | Level3--Tyrosine metabolism;[PATH:ko01100] Level1--Metabolism | Level2--Global and overview maps | Level3--Metabolic pathways…	100	0	gi|499395905|ref|WP_011083372.1|	MULTISPECIES: amine oxidase [Bradyrhizobium]	NA	NA	NA	NA	NA	2	{IPR002937; Amine oxidase} {IPR023753; FAD/NAD(P)-binding domain}	NA	NA	NA	NA	NA	NA	NA	NA	NA	NA	NA	NA	NA
113-2GL000320	97.53	0	384214233	YP_005605396.1	1037409	Bradyrhizobium_japonicum_USDA_6_uid158851	Brajap	608	1	608	0	COG1217	Predicted membrane GTPase involved in stress response	T	Signal transduction mechanisms	2	{GO:0003924; GTPase activity; molecular_function} {GO:0005525; GTP binding; molecular_function}	100	0	bja:blr0540	K06207	typA, bipA	GTP-binding protein	--	--	100	0	gi|499395904|ref|WP_011083371.1|	MULTISPECIES: GTP-binding protein [Bradyrhizobium]	56.88	0	P0A3B4	TYPA_SHIFL	GTP-binding protein TypA/BipA OS=Shigella flexneri GN=typA PE=3 SV=1	9	{IPR000640; Translation elongation factor EFG, V domain} {IPR000795; Transcription factor, GTP-binding domain} {IPR004161; Translation elongation factor EFTu/EF1A, domain 2} {IPR005225; Small GTP-binding protein domain} {IPR006298; GTP-binding protein TypA} {IPR009000; Translation protein, beta-barrel domain} {IPR009022; Elongation factor G, III-V domain} {IPR027417; P-loop containing nucleoside …	NA	NA	NA	NA	NA	NA	NA	NA	NA	NA	NA	NA	NA
113-2GL000321	NA	NA	NA	NA	NA	NA	NA	NA	NA	NA	NA	NA	NA	NA	NA	NA	NA	NA	NA	NA	NA	NA	NA	NA	NA	100	1e-29	gi|27348787|dbj|BAC45804.1|	bsr0539 [Bradyrhizobium diazoefficiens USDA 110]	NA	NA	NA	NA	NA	NA	NA	locus=Chromosome1:331412:331618:-	1	TRUE	NA	NA	NA	NA	NA	NA	NA	NA	NA	NA
113-2GL000322	NA	NA	NA	NA	NA	NA	NA	NA	NA	NA	NA	NA	NA	NA	NA	NA	NA	NA	NA	NA	NA	NA	NA	NA	NA	100	1e-25	gi|742510171|ref|WP_038965099.1|	hypothetical protein [Bradyrhizobium sp. CCBAU 41267]	NA	NA	NA	NA	NA	NA	NA	NA	NA	NA	NA	NA	NA	NA	NA	NA	NA	NA	NA	NA
113-2GL000323	84.55	0	459286718	YP_007509875.1	1245469	Agromonas_oligotrophica_S58_uid192186	Agroli	470	1	470	0	COG1964	Uncharacterized Fe-S cluster-containing enzyme, radical SAM superfamily	R	General function prediction only	2	{GO:0003824; catalytic activity; molecular_function} {GO:0051536; iron-sulfur cluster binding; molecular_function}	100	0	bja:blr0538	K06937	K06937	7,8-dihydro-6-hydroxymethylpterin dimethyltransferase	2.1.1.-	--	100	0	gi|499395902|ref|WP_011083369.1|	MULTISPECIES: radical SAM protein [Bradyrhizobium]	NA	NA	NA	NA	NA	2	{IPR007197; Radical SAM} {IPR013785; Aldolase-type TIM barrel}	NA	NA	NA	NA	NA	NA	NA	NA	NA	NA	NA	NA	NA
113-2GL000324	71.97	3e-94	459286717	YP_007509874.1	1245469	Agromonas_oligotrophica_S58_uid192186	Agroli	239	1	239	2	COG0682	Prolipoprotein diacylglyceryltransferase	M	Cell wall/membrane/envelope biogenesis	4	{GO:0009249; protein lipoylation; biological_process} {GO:0016020; membrane; cellular_component} {GO:0016757; transferase activity, transferring glycosyl groups; molecular_function} {GO:0042158; lipoprotein biosynthetic process; biological_process}	NA	NA	NA	NA	NA	NA	NA	NA	100	6e-131	gi|27348785|dbj|BAC45802.1|	blr0537 [Bradyrhizobium diazoefficiens USDA 110]	NA	NA	NA	NA	NA	1	{IPR001640; Prolipoprotein diacylglyceryl transferase}	NA	NA	NA	NA	NA	NA	NA	NA	NA	NA	NA	NA	NA
113-2GL000325	90.44	2e-132	384214232	YP_005605395.1	1037409	Bradyrhizobium_japonicum_USDA_6_uid158851	Brajap	258	1	258	0	COG0664	cAMP-binding domain of CRP or a regulatory subunit of cAMP-dependent protein kinases	T	Signal transduction mechanisms	2	{GO:0003677; DNA binding; molecular_function} {GO:0006355; regulation of transcription, DNA-templated; biological_process}	NA	NA	NA	NA	NA	NA	NA	NA	100	9e-148	gi|499395900|ref|WP_011083367.1|	transcriptional regulator [Bradyrhizobium diazoefficiens]	NA	NA	NA	NA	NA	2	{IPR011991; Winged helix-turn-helix DNA-binding domain} {IPR012318; Crp-type HTH domain}	NA	NA	NA	NA	NA	NA	NA	NA	NA	NA	NA	NA	NA
113-2GL000326	83.57	1e-54	384214231	YP_005605394.1	1037409	Bradyrhizobium_japonicum_USDA_6_uid158851	Brajap	140	1	140	0	COG0784	CheY chemotaxis protein or a CheY-like REC (receiver) domain	T	Signal transduction mechanisms	1	{GO:0000160; phosphorelay signal transduction system; biological_process}	NA	NA	NA	NA	NA	NA	NA	NA	100	1e-75	gi|27375646|ref|NP_767175.1|	two-component response regulator [Bradyrhizobium diazoefficiens USDA 110]	NA	NA	NA	NA	NA	2	{IPR001789; Signal transduction response regulator, receiver domain} {IPR011006; CheY-like superfamily}	NA	NA	NA	NA	NA	NA	NA	NA	NA	NA	NA	NA	NA
113-2GL000327	95.26	0	384214230	YP_005605393.1	1037409	Bradyrhizobium_japonicum_USDA_6_uid158851	Brajap	527	1	527	0	COG3540	Phosphodiesterase/alkaline phosphatase D	P	Inorganic ion transport and metabolism	NA	NA	99.81	0	bja:blr0534	K01113	phoD	alkaline phosphatase D	3.1.3.1	[PATH:ko02020] Level1--Environmental Information Processing | Level2--Signal transduction | Level3--Two-component system;[PATH:ko01120] Level1--Metabolism | Level2--Global and overview maps | Level3--Microbial metabolism in diverse environments;[PATH:ko01100] Level1--Metabolism | Level2--Global and overview maps | Level3--Metabolic pathways;[PATH:ko00790] Level1--Metabolism | Level2--Metabolism o…	99.81	0	gi|499395898|ref|WP_011083365.1|	alkaline phosphatase [Bradyrhizobium diazoefficiens]	NA	NA	NA	NA	NA	4	{IPR006311; Twin-arginine translocation pathway, signal sequence} {IPR018946; Alkaline phosphatase D-related} {IPR029052; Metallo-dependent phosphatase-like} {IPR032093; Phospholipase D, N-terminal}	locus=Chromosome1:335826:337409:-	0.999994	TRUE	NA	NA	NA	NA	NA	NA	NA	NA	NA	NA
113-2GL000328	92.34	0	384214229	YP_005605392.1	1037409	Bradyrhizobium_japonicum_USDA_6_uid158851	Brajap	444	1	444	1	COG2358	TRAP-type uncharacterized transport system, periplasmic component	R	General function prediction only	NA	NA	NA	NA	NA	NA	NA	NA	NA	NA	100	0	gi|916265187|ref|WP_051000233.1|	TRAP transporter [Bradyrhizobium sp. CCBAU 41267]	NA	NA	NA	NA	NA	1	{IPR011852; TRAP transporter solute receptor, TAXI family}	NA	NA	NA	NA	NA	NA	NA	NA	NA	NA	NA	NA	NA
113-2GL000329	91.84	8e-47	384214228	YP_005605391.1	1037409	Bradyrhizobium_japonicum_USDA_6_uid158851	Brajap	104	1	104	0	COG2154	Pterin-4a-carbinolamine dehydratase	H	Coenzyme transport and metabolism	2	{GO:0006729; tetrahydrobiopterin biosynthetic process; biological_process} {GO:0008124; 4-alpha-hydroxytetrahydrobiopterin dehydratase activity; molecular_function}	100	2e-52	bja:bll0532	K01724	PCBD, phhB	4a-hydroxytetrahydrobiopterin dehydratase	4.2.1.96	--	100	3e-53	gi|499395896|ref|WP_011083363.1|	MULTISPECIES: pterin-4-alpha-carbinolamine dehydratase [Bradyrhizobium]	100	4e-53	Q89WZ6	PHS_BRADU	Putative pterin-4-alpha-carbinolamine dehydratase OS=Bradyrhizobium diazoefficiens (strain JCM 10833 / IAM 13628 / NBRC 14792 / USDA 110) GN=bll0532 PE=3 SV=1	1	{IPR001533; Transcriptional coactivator/pterin dehydratase}	NA	NA	NA	NA	NA	NA	NA	NA	NA	NA	NA	NA	NA
113-2GL000330	94.31	5e-61	384214227	YP_005605390.1	1037409	Bradyrhizobium_japonicum_USDA_6_uid158851	Brajap	127	1	127	0	COG3339	Uncharacterized membrane protein YkvA, DUF1232 family	S	Function unknown	NA	NA	NA	NA	NA	NA	NA	NA	NA	NA	100	2e-66	gi|742510168|ref|WP_038965096.1|	hypothetical protein [Bradyrhizobium sp. CCBAU 41267]	NA	NA	NA	NA	NA	2	{IPR010652; Protein of unknown function DUF1232} {IPR016983; Uncharacterised conserved protein UCP031804}	NA	NA	NA	NA	NA	NA	NA	NA	NA	NA	NA	NA	NA
113-2GL000331	94.04	0	384214226	YP_005605389.1	1037409	Bradyrhizobium_japonicum_USDA_6_uid158851	Brajap	386	1	386	0	COG2358	TRAP-type uncharacterized transport system, periplasmic component	R	General function prediction only	NA	NA	NA	NA	NA	NA	NA	NA	NA	NA	100	0	gi|499395894|ref|WP_011083361.1|	MULTISPECIES: TRAP ABC transporter [Bradyrhizobium]	NA	NA	NA	NA	NA	1	{IPR011852; TRAP transporter solute receptor, TAXI family}	NA	NA	NA	NA	NA	NA	NA	NA	NA	NA	NA	NA	NA
113-2GL000332	NA	NA	NA	NA	NA	NA	NA	NA	NA	NA	NA	NA	NA	NA	NA	1	{GO:0005515; protein binding; molecular_function}	NA	NA	NA	NA	NA	NA	NA	NA	100	2e-128	gi|27348777|dbj|BAC45794.1|	blr0529 [Bradyrhizobium diazoefficiens USDA 110]	NA	NA	NA	NA	NA	1	{IPR011990; Tetratricopeptide-like helical domain}	NA	NA	NA	NA	NA	NA	NA	NA	NA	NA	NA	NA	NA
113-2GL000333	99.38	0	384214224	YP_005605387.1	1037409	Bradyrhizobium_japonicum_USDA_6_uid158851	Brajap	324	1	324	0	COG0604	NADPH:quinone reductase or related Zn-dependent oxidoreductase	CR	Energy production and conversion;General function prediction only	3	{GO:0008270; zinc ion binding; molecular_function} {GO:0016491; oxidoreductase activity; molecular_function} {GO:0055114; oxidation-reduction process; biological_process}	99.69	0	bja:blr0528	K00344	qor, CRYZ	NADPH2:quinone reductase	1.6.5.5	--	100	0	gi|654717199|ref|WP_028174923.1|	MULTISPECIES: NADPH:quinone oxidoreductase [Bradyrhizobium]	NA	NA	NA	NA	NA	6	{IPR002085; Alcohol dehydrogenase superfamily, zinc-type} {IPR011032; GroES-like} {IPR013149; Alcohol dehydrogenase, C-terminal} {IPR013154; Alcohol dehydrogenase, N-terminal} {IPR016040; NAD(P)-binding domain} {IPR020843; Polyketide synthase, enoylreductase domain}	NA	NA	NA	NA	NA	NA	NA	NA	NA	NA	NA	NA	NA
113-2GL000334	93.19	1e-147	384214223	YP_005605386.1	1037409	Bradyrhizobium_japonicum_USDA_6_uid158851	Brajap	279	1	279	0	COG1028	NAD(P)-dependent dehydrogenase, short-chain alcohol dehydrogenase family	IQR	Lipid transport and metabolism;Secondary metabolites biosynthesis, transport and catabolism;General function prediction only	2	{GO:0008152; metabolic process; biological_process} {GO:0016491; oxidoreductase activity; molecular_function}	41.04	1e-41	bcl:ABC1993	K00219	fadH	2,4-dienoyl-CoA reductase (NADPH2)	1.3.1.34	--	100	8e-158	gi|499395891|ref|WP_011083358.1|	MULTISPECIES: oxidoreductase [Bradyrhizobium]	40.44	2e-46	Q64591	DECR_RAT	2,4-dienoyl-CoA reductase, mitochondrial OS=Rattus norvegicus GN=Decr1 PE=1 SV=2	3	{IPR002198; Short-chain dehydrogenase/reductase SDR} {IPR002347; Glucose/ribitol dehydrogenase} {IPR016040; NAD(P)-binding domain}	NA	NA	NA	NA	NA	NA	NA	NA	NA	NA	NA	NA	NA
113-2GL000335	47.55	6e-36	158422377	YP_001523669.1	438753	Azorhizobium_caulinodans_ORS_571_uid58905	Azocau	260	1	260	1	COG5342	Invasion protein IalB, involved in pathogenesis	R	General function prediction only	NA	NA	NA	NA	NA	NA	NA	NA	NA	NA	100	6e-121	gi|694285667|gb|KGJ64962.1|	hypothetical protein BJA5080_01605 [Bradyrhizobium diazoefficiens SEMIA 5080]	NA	NA	NA	NA	NA	NA	NA	NA	NA	NA	NA	NA	NA	NA	NA	NA	NA	NA	NA	NA
113-2GL000337	NA	NA	NA	NA	NA	NA	NA	NA	NA	NA	NA	NA	NA	NA	NA	NA	NA	NA	NA	NA	NA	NA	NA	NA	NA	100	3e-16	gi|806926136|dbj|BAR57138.1|	hypothetical protein NK6_3968 [Bradyrhizobium diazoefficiens]	NA	NA	NA	NA	NA	NA	NA	NA	NA	NA	NA	NA	NA	NA	NA	NA	NA	NA	NA	NA
113-2GL000336	98	0	384214221	YP_005605384.1	1037409	Bradyrhizobium_japonicum_USDA_6_uid158851	Brajap	400	1	400	0	COG0820	Adenine C2-methylase RlmN of 23S rRNA A2503 and tRNA A37	J	Translation, ribosomal structure and biogenesis	7	{GO:0003824; catalytic activity; molecular_function} {GO:0005737; cytoplasm; cellular_component} {GO:0006364; rRNA processing; biological_process} {GO:0008173; RNA methyltransferase activity; molecular_function} {GO:0030488; tRNA methylation; biological_process} {GO:0051536; iron-sulfur cluster binding; molecular_function} {GO:0070475; rRNA base methylation; biological_process}	100	0	bja:bll0525	K06941	rlmN	23S rRNA (adenine2503-C2)-methyltransferase	2.1.1.192	--	100	0	gi|499395889|ref|WP_011083356.1|	MULTISPECIES: 23S rRNA (adenine(2503)-C(2))-methyltransferase RlmN [Bradyrhizobium]	100	0	Q89X03	RLMN_BRADU	Dual-specificity RNA methyltransferase RlmN OS=Bradyrhizobium diazoefficiens (strain JCM 10833 / IAM 13628 / NBRC 14792 / USDA 110) GN=rlmN PE=3 SV=1	5	{IPR004383; Ribosomal RNA large subunit methyltransferase RlmN/Cfr} {IPR006638; Elongator protein 3/MiaB/NifB} {IPR007197; Radical SAM} {IPR013785; Aldolase-type TIM barrel} {IPR027492; Dual-specificity RNA methyltransferase RlmN}	locus=Chromosome1:345537:346739:+	0.999998	TRUE	NA	NA	NA	NA	NA	NA	NA	NA	NA	NA
113-2GL000338	NA	NA	NA	NA	NA	NA	NA	NA	NA	NA	NA	NA	NA	NA	NA	NA	NA	NA	NA	NA	NA	NA	NA	NA	NA	100	2e-86	gi|27348772|dbj|BAC45789.1|	bll0524 [Bradyrhizobium diazoefficiens USDA 110]	NA	NA	NA	NA	NA	NA	NA	NA	NA	NA	NA	NA	NA	NA	NA	NA	NA	NA	NA	NA
113-2GL000339	94.57	4e-130	384214219	YP_005605382.1	1037409	Bradyrhizobium_japonicum_USDA_6_uid158851	Brajap	258	1	258	1	COG0671	Membrane-associated phospholipid phosphatase	I	Lipid transport and metabolism	NA	NA	NA	NA	NA	NA	NA	NA	NA	NA	100	1e-144	gi|499395887|ref|WP_011083354.1|	phosphoesterase [Bradyrhizobium diazoefficiens]	NA	NA	NA	NA	NA	1	{IPR000326; Phosphatidic acid phosphatase type 2/haloperoxidase}	NA	NA	NA	NA	NA	NA	NA	NA	NA	NA	NA	NA	NA
113-2GL000340	97.53	0	384214218	YP_005605381.1	1037409	Bradyrhizobium_japonicum_USDA_6_uid158851	Brajap	445	1	445	0	COG0137	Argininosuccinate synthase	E	Amino acid transport and metabolism	4	{GO:0004055; argininosuccinate synthase activity; molecular_function} {GO:0005524; ATP binding; molecular_function} {GO:0006526; arginine biosynthetic process; biological_process} {GO:0042803; protein homodimerization activity; molecular_function}	100	0	bja:bll0522	K01940	argG, ASS1	argininosuccinate synthase	6.3.4.5	[PATH:ko00250] Level1--Metabolism | Level2--Amino acid metabolism | Level3--Alanine, aspartate and glutamate metabolism;[PATH:ko00220] Level1--Metabolism | Level2--Amino acid metabolism | Level3--Arginine biosynthesis;[PATH:ko01230] Level1--Metabolism | Level2--Global and overview maps | Level3--Biosynthesis of amino acids;[PATH:ko01130] Level1--Metabolism | Level2--Global and overview maps | Lev…	100	0	gi|499395886|ref|WP_011083353.1|	argininosuccinate synthase [Bradyrhizobium diazoefficiens]	100	0	P59607	ASSY_BRADU	Argininosuccinate synthase OS=Bradyrhizobium diazoefficiens (strain JCM 10833 / IAM 13628 / NBRC 14792 / USDA 110) GN=argG PE=3 SV=1	6	{IPR001518; Argininosuccinate synthase} {IPR014729; Rossmann-like alpha/beta/alpha sandwich fold} {IPR018223; Argininosuccinate synthase, conserved site} {IPR023437; Argininosuccinate synthase, type 2 subfamily} {IPR024073; Argininosuccinate synthetase mutimerisation domain, C-terminal tail} {IPR024074; Argininosuccinate synthetase, catalytic/multimerisation domain body}	NA	NA	NA	NA	NA	NA	NA	NA	NA	NA	NA	NA	NA
113-2GL000343	93.75	1e-162	384214215	YP_005605378.1	1037409	Bradyrhizobium_japonicum_USDA_6_uid158851	Brajap	316	1	316	1	COG2885	Outer membrane protein OmpA and related peptidoglycan-associated (lipo)proteins	M	Cell wall/membrane/envelope biogenesis	NA	NA	NA	NA	NA	NA	NA	NA	NA	NA	99.68	0	gi|499395885|ref|WP_011083352.1|	membrane protein [Bradyrhizobium diazoefficiens]	NA	NA	NA	NA	NA	1	{IPR006665; Outer membrane protein, OmpA/MotB, C-terminal}	NA	NA	NA	NA	NA	NA	NA	NA	NA	NA	NA	NA	NA
113-2GL000341	NA	NA	NA	NA	NA	NA	NA	NA	NA	NA	NA	NA	NA	NA	NA	NA	NA	NA	NA	NA	NA	NA	NA	NA	NA	NA	NA	NA	NA	NA	NA	NA	NA	NA	NA	NA	NA	NA	NA	NA	NA	NA	NA	NA	NA	NA	NA	NA	NA
113-2GL000342	NA	NA	NA	NA	NA	NA	NA	NA	NA	NA	NA	NA	NA	NA	NA	NA	NA	NA	NA	NA	NA	NA	NA	NA	NA	76.07	3e-47	gi|653461923|ref|WP_027543895.1|	hypothetical protein [Bradyrhizobium sp. WSM2254]	NA	NA	NA	NA	NA	NA	NA	locus=Chromosome1:351500:352195:+	0.995146	TRUE	NA	NA	NA	NA	NA	NA	NA	NA	NA	NA
113-2GL000344	89.84	6e-62	384214212	YP_005605375.1	1037409	Bradyrhizobium_japonicum_USDA_6_uid158851	Brajap	128	1	128	0	COG0346	Catechol 2,3-dioxygenase or other lactoylglutathione lyase family enzyme	Q	Secondary metabolites biosynthesis, transport and catabolism	NA	NA	54.62	2e-34	bme:BMEI0164	K01759	GLO1, gloA	lactoylglutathione lyase	4.4.1.5	[PATH:ko00620] Level1--Metabolism | Level2--Carbohydrate metabolism | Level3--Pyruvate metabolism	100	2e-69	gi|499395883|ref|WP_011083350.1|	MULTISPECIES: glyoxalase [Bradyrhizobium]	NA	NA	NA	NA	NA	2	{IPR025870; Glyoxalase-like domain} {IPR029068; Glyoxalase/Bleomycin resistance protein/Dihydroxybiphenyl dioxygenase}	NA	NA	NA	NA	NA	NA	NA	NA	NA	NA	NA	NA	NA
113-2GL000345	92.34	2e-140	384214211	YP_005605374.1	1037409	Bradyrhizobium_japonicum_USDA_6_uid158851	Brajap	274	1	274	3	COG2242	Precorrin-6B methylase 2	H	Coenzyme transport and metabolism	NA	NA	NA	NA	NA	NA	NA	NA	NA	NA	99.64	3e-158	gi|499395882|ref|WP_011083349.1|	methyltransferase [Bradyrhizobium diazoefficiens]	NA	NA	NA	NA	NA	2	{IPR006342; Methyltransferase FkbM} {IPR029063; S-adenosyl-L-methionine-dependent methyltransferase}	locus=Chromosome1:353117:353941:-	1	TRUE	NA	NA	NA	NA	NA	NA	NA	NA	NA	NA
113-2GL000346	NA	NA	NA	NA	NA	NA	NA	NA	NA	NA	NA	NA	NA	NA	NA	NA	NA	NA	NA	NA	NA	NA	NA	NA	NA	NA	NA	NA	NA	NA	NA	NA	NA	NA	NA	NA	NA	NA	NA	NA	NA	NA	NA	NA	NA	NA	NA	NA	NA
113-2GL000347	93.56	0	384214210	YP_005605373.1	1037409	Bradyrhizobium_japonicum_USDA_6_uid158851	Brajap	652	1	652	0	COG4178	ABC-type uncharacterized transport system, permease and ATPase components	R	General function prediction only	6	{GO:0005524; ATP binding; molecular_function} {GO:0006810; transport; biological_process} {GO:0016021; integral component of membrane; cellular_component} {GO:0016887; ATPase activity; molecular_function} {GO:0042626; ATPase activity, coupled to transmembrane movement of substances; molecular_function} {GO:0055085; transmembrane transport; biological_process}	100	0	bja:blr0517	K02471	yddA	putative ATP-binding cassette transporter	--	[PATH:ko02010] Level1--Environmental Information Processing | Level2--Membrane transport | Level3--ABC transporters	100	0	gi|499395881|ref|WP_011083348.1|	MULTISPECIES: ATP-binding protein [Bradyrhizobium]	NA	NA	NA	NA	NA	6	{IPR003439; ABC transporter-like} {IPR003593; AAA+ ATPase domain} {IPR011527; ABC transporter type 1, transmembrane domain} {IPR017871; ABC transporter, conserved site} {IPR025662; Sigma-54 interaction domain, ATP-binding site 1} {IPR027417; P-loop containing nucleoside triphosphate hydrolase}	NA	NA	NA	NA	NA	NA	NA	NA	NA	NA	NA	NA	NA
113-2GL000348	87.47	0	384214209	YP_005605372.1	1037409	Bradyrhizobium_japonicum_USDA_6_uid158851	Brajap	718	579	718	1	COG0784	CheY chemotaxis protein or a CheY-like REC (receiver) domain	T	Signal transduction mechanisms	5	{GO:0000155; phosphorelay sensor kinase activity; molecular_function} {GO:0000160; phosphorelay signal transduction system; biological_process} {GO:0007165; signal transduction; biological_process} {GO:0016310; phosphorylation; biological_process} {GO:0016772; transferase activity, transferring phosphorus-containing groups; molecular_function}	64.16	0	bra:BRADO0236	K02482	K02482	two-component system, NtrC family, sensor kinase	2.7.13.3	--	100	0	gi|499395880|ref|WP_011083347.1|	hybrid sensor histidine kinase/response regulator [Bradyrhizobium diazoefficiens]	40.25	4e-69	Q4ZSY3	LOVHK_PSEU2	Blue-light-activated protein OS=Pseudomonas syringae pv. syringae (strain B728a) GN=Psyr_2700 PE=3 SV=1	6	{IPR001789; Signal transduction response regulator, receiver domain} {IPR003594; Histidine kinase-like ATPase, C-terminal domain} {IPR003661; Signal transduction histidine kinase, dimerisation/phosphoacceptor domain} {IPR004358; Signal transduction histidine kinase-related protein, C-terminal} {IPR005467; Histidine kinase domain} {IPR011006; CheY-like superfamily}	NA	NA	NA	NA	NA	NA	NA	NA	NA	NA	NA	NA	NA
113-2GL000349	98.85	2e-152	384214208	YP_005605371.1	1037409	Bradyrhizobium_japonicum_USDA_6_uid158851	Brajap	260	1	260	0	COG0479	Succinate dehydrogenase/fumarate reductase, Fe-S protein subunit	C	Energy production and conversion	6	{GO:0006099; tricarboxylic acid cycle; biological_process} {GO:0009055; electron carrier activity; molecular_function} {GO:0016491; oxidoreductase activity; molecular_function} {GO:0051536; iron-sulfur cluster binding; molecular_function} {GO:0051537; 2 iron, 2 sulfur cluster binding; molecular_function} {GO:0055114; oxidation-reduction process; biological_process}	100	1e-153	bja:blr0515	K00240	sdhB, frdB	succinate dehydrogenase / fumarate reductase, iron-sulfur subunit	1.3.5.1 1.3.5.4	[PATH:ko00720] Level1--Metabolism | Level2--Energy metabolism | Level3--Carbon fixation pathways in prokaryotes;[PATH:ko00020] Level1--Metabolism | Level2--Carbohydrate metabolism | Level3--Citrate cycle (TCA cycle);[PATH:ko01120] Level1--Metabolism | Level2--Global and overview maps | Level3--Microbial metabolism in diverse environments;[PATH:ko01130] Level1--Metabolism | Level2--Global and over…	100	5e-154	gi|499395879|ref|WP_011083346.1|	MULTISPECIES: succinate dehydrogenase iron-sulfur subunit [Bradyrhizobium]						8	{IPR001041; 2Fe-2S ferredoxin-type iron-sulfur binding domain} {IPR004489; Succinate dehydrogenase/fumarate reductase iron-sulphur protein} {IPR006058; 2Fe-2S ferredoxin, iron-sulphur binding site} {IPR009051; Alpha-helical ferredoxin} {IPR012675; Beta-grasp domain} {IPR017896; 4Fe-4S ferredoxin-type, iron-sulphur binding domain} {IPR017900; 4Fe-4S ferredoxin, iron-sulphur binding, conserved site…				60.83	6e-85	PHI:822	Ip	O42772	Zymoseptoria_tritici	chemistry_target:_resistance_to_chemical
113-2GL000350	97.55	0	384214207	YP_005605370.1	1037409	Bradyrhizobium_japonicum_USDA_6_uid158851	Brajap	611	1	611	0	COG1053	Succinate dehydrogenase/fumarate reductase, flavoprotein subunit	C	Energy production and conversion	6	{GO:0006099; tricarboxylic acid cycle; biological_process} {GO:0016491; oxidoreductase activity; molecular_function} {GO:0016627; oxidoreductase activity, acting on the CH-CH group of donors; molecular_function} {GO:0022900; electron transport chain; biological_process} {GO:0050660; flavin adenine dinucleotide binding; molecular_function} {GO:0055114; oxidation-reduction process; biological_proce…	100	0	bja:blr0514	K00239	sdhA, frdA	succinate dehydrogenase / fumarate reductase, flavoprotein subunit	1.3.5.1 1.3.5.4	[PATH:ko00720] Level1--Metabolism | Level2--Energy metabolism | Level3--Carbon fixation pathways in prokaryotes;[PATH:ko00020] Level1--Metabolism | Level2--Carbohydrate metabolism | Level3--Citrate cycle (TCA cycle);[PATH:ko01120] Level1--Metabolism | Level2--Global and overview maps | Level3--Microbial metabolism in diverse environments;[PATH:ko05134] Level1--Human Diseases | Level2--Infectious …	100	0	gi|499395878|ref|WP_011083345.1|	MULTISPECIES: succinate dehydrogenase flavoprotein subunit [Bradyrhizobium]						8	{IPR003952; Fumarate reductase/succinate dehydrogenase, FAD-binding site} {IPR003953; FAD-dependent oxidoreductase 2, FAD binding domain} {IPR011281; Succinate dehydrogenase, flavoprotein subunit} {IPR014006; Succinate dehydrogenase/fumarate reductase, flavoprotein subunit} {IPR015939; Fumarate reductase/succinate dehydrogenase flavoprotein-like, C-terminal} {IPR023753; FAD/NAD(P)-binding domain}…				67.56	0	PHI:4966	sdi1	F9WWR1	Zymoseptoria_tritici	unaffected_pathogenicity
113-2GL000351	85.07	1e-62	384214206	YP_005605369.1	1037409	Bradyrhizobium_japonicum_USDA_6_uid158851	Brajap	134	1	134	0	COG2142	Succinate dehydrogenase, hydrophobic anchor subunit	C	Energy production and conversion	5	{GO:0000104; succinate dehydrogenase activity; molecular_function} {GO:0006099; tricarboxylic acid cycle; biological_process} {GO:0016021; integral component of membrane; cellular_component} {GO:0016627; oxidoreductase activity, acting on the CH-CH group of donors; molecular_function} {GO:0020037; heme binding; molecular_function}	100	6e-72	bja:blr0513	K00242	sdhD, frdD	succinate dehydrogenase / fumarate reductase, membrane anchor subunit	--	[PATH:ko00720] Level1--Metabolism | Level2--Energy metabolism | Level3--Carbon fixation pathways in prokaryotes;[PATH:ko00020] Level1--Metabolism | Level2--Carbohydrate metabolism | Level3--Citrate cycle (TCA cycle);[PATH:ko01120] Level1--Metabolism | Level2--Global and overview maps | Level3--Microbial metabolism in diverse environments;[PATH:ko01130] Level1--Metabolism | Level2--Global and over…	100	1e-72	gi|499395877|ref|WP_011083344.1|	MULTISPECIES: succinate dehydrogenase, hydrophobic membrane anchor protein [Bradyrhizobium]	NA	NA	NA	NA	NA	2	{IPR000701; Succinate dehydrogenase/Fumarate reductase, transmembrane subunit} {IPR014312; Succinate dehydrogenase, hydrophobic membrane anchor}	NA	NA	NA	NA	NA	NA	NA	NA	NA	NA	NA	NA	NA
113-2GL000352	96.67	4e-59	384214205	YP_005605368.1	1037409	Bradyrhizobium_japonicum_USDA_6_uid158851	Brajap	132	1	132	0	COG2009	Succinate dehydrogenase/fumarate reductase, cytochrome b subunit	C	Energy production and conversion	6	{GO:0000104; succinate dehydrogenase activity; molecular_function} {GO:0006099; tricarboxylic acid cycle; biological_process} {GO:0009055; electron carrier activity; molecular_function} {GO:0016020; membrane; cellular_component} {GO:0016627; oxidoreductase activity, acting on the CH-CH group of donors; molecular_function} {GO:0045281; succinate dehydrogenase complex; cellular_component}	100	1e-60	bja:blr0512	K00241	sdhC, frdC	succinate dehydrogenase / fumarate reductase, cytochrome b subunit	--	[PATH:ko00720] Level1--Metabolism | Level2--Energy metabolism | Level3--Carbon fixation pathways in prokaryotes;[PATH:ko00020] Level1--Metabolism | Level2--Carbohydrate metabolism | Level3--Citrate cycle (TCA cycle);[PATH:ko01120] Level1--Metabolism | Level2--Global and overview maps | Level3--Microbial metabolism in diverse environments;[PATH:ko01130] Level1--Metabolism | Level2--Global and over…	100	7e-61	gi|499395876|ref|WP_011083343.1|	MULTISPECIES: succinate dehydrogenase, cytochrome b556 subunit [Bradyrhizobium]	41.57	1e-10	D0VWV4	C560_PIG	Succinate dehydrogenase cytochrome b560 subunit, mitochondrial OS=Sus scrofa GN=SDHC PE=1 SV=2	3	{IPR000701; Succinate dehydrogenase/Fumarate reductase, transmembrane subunit} {IPR014314; Succinate dehydrogenase, cytochrome b556 subunit} {IPR018495; Succinate dehydrogenase, cytochrome b subunit, conserved site}	NA	NA	NA	NA	NA	NA	NA	NA	NA	NA	NA	NA	NA
113-2GL000354	70.33	4e-118	459286996	YP_007510153.1	1245469	Agromonas_oligotrophica_S58_uid192186	Agroli	309	1	309	1	COG0583	DNA-binding transcriptional regulator, LysR family	K	Transcription	2	{GO:0003700; transcription factor activity, sequence-specific DNA binding; molecular_function} {GO:0006355; regulation of transcription, DNA-templated; biological_process}	NA	NA	NA	NA	NA	NA	NA	NA	100	5e-171	gi|3169721|gb|AAC17939.1|	GstR [Bradyrhizobium japonicum]	NA	NA	NA	NA	NA	3	{IPR000847; Transcription regulator HTH, LysR} {IPR005119; LysR, substrate-binding} {IPR011991; Winged helix-turn-helix DNA-binding domain}	NA	NA	NA	NA	NA	NA	NA	NA	NA	NA	NA	NA	NA
113-2GL000353	93.71	7e-145	384214204	YP_005605367.1	1037409	Bradyrhizobium_japonicum_USDA_6_uid158851	Brajap	286	1	286	0	COG0730	Uncharacterized membrane protein YfcA	S	Function unknown	1	{GO:0016021; integral component of membrane; cellular_component}	NA	NA	NA	NA	NA	NA	NA	NA	99.65	9e-160	gi|806926153|dbj|BAR57155.1|	hypothetical protein NK6_3985 [Bradyrhizobium diazoefficiens]	NA	NA	NA	NA	NA	1	{IPR002781; Transmembrane protein TauE-like}	NA	NA	NA	NA	NA	NA	NA	NA	NA	NA	NA	NA	NA
113-2GL000355	95.48	0	384214203	YP_005605366.1	1037409	Bradyrhizobium_japonicum_USDA_6_uid158851	Brajap	509	1	509	0	COG0318	Acyl-CoA synthetase (AMP-forming)/AMP-acid ligase II	IQ	Lipid transport and metabolism;Secondary metabolites biosynthesis, transport and catabolism	2	{GO:0003824; catalytic activity; molecular_function} {GO:0008152; metabolic process; biological_process}	100	0	bja:blr0509	K18661	matB	malonyl-CoA/methylmalonyl-CoA synthetase	6.2.1.-	[PATH:ko00280] Level1--Metabolism | Level2--Amino acid metabolism | Level3--Valine, leucine and isoleucine degradation	100	0	gi|499395873|ref|WP_011083340.1|	MULTISPECIES: malonyl-CoA synthase [Bradyrhizobium]	NA	NA	NA	NA	NA	3	{IPR000873; AMP-dependent synthetase/ligase} {IPR020845; AMP-binding, conserved site} {IPR025110; AMP-binding enzyme C-terminal domain}	NA	NA	NA	NA	NA	NA	NA	NA	NA	NA	NA	NA	NA
113-2GL000356	94.72	7e-117	384214202	YP_005605365.1	1037409	Bradyrhizobium_japonicum_USDA_6_uid158851	Brajap	253	1	253	0	COG4221	NADP-dependent 3-hydroxy acid dehydrogenase YdfG	C	Energy production and conversion	2	{GO:0008152; metabolic process; biological_process} {GO:0016491; oxidoreductase activity; molecular_function}	40.26	4e-29	cyj:Cyan7822_4673	K00059	fabG	3-oxoacyl-[acyl-carrier protein] reductase	1.1.1.100	[PATH:ko01100] Level1--Metabolism | Level2--Global and overview maps | Level3--Metabolic pathways;[PATH:ko00061] Level1--Metabolism | Level2--Lipid metabolism | Level3--Fatty acid biosynthesis;[PATH:ko01212] Level1--Metabolism | Level2--Global and overview maps | Level3--Fatty acid metabolism;[PATH:ko00780] Level1--Metabolism | Level2--Metabolism of cofactors and vitamins | Level3--Biotin metabol…	99.59	3e-142	gi|499395872|ref|WP_011083339.1|	MULTISPECIES: oxidoreductase [Bradyrhizobium]	NA	NA	NA	NA	NA	3	{IPR002198; Short-chain dehydrogenase/reductase SDR} {IPR002347; Glucose/ribitol dehydrogenase} {IPR016040; NAD(P)-binding domain}	NA	NA	NA	NA	NA	NA	NA	NA	NA	NA	NA	NA	NA
113-2GL000357	97.28	9e-90	384214201	YP_005605364.1	1037409	Bradyrhizobium_japonicum_USDA_6_uid158851	Brajap	184	1	184	0	COG2335	Uncaracterized surface protein containing fasciclin (FAS1) repeats	R	General function prediction only	NA	NA	NA	NA	NA	NA	NA	NA	NA	NA	99.46	9e-100	gi|499395871|ref|WP_011083338.1|	MULTISPECIES: fasciclin [Bradyrhizobium]	46.41	6e-33	P74615	Y1483_SYNY3	Uncharacterized protein sll1483 OS=Synechocystis sp. (strain PCC 6803 / Kazusa) GN=sll1483 PE=3 SV=1	1	{IPR000782; FAS1 domain}	NA	NA	NA	NA	NA	NA	NA	NA	NA	NA	NA	NA	NA
113-2GL000358	93.78	4e-103	384214200	YP_005605363.1	1037409	Bradyrhizobium_japonicum_USDA_6_uid158851	Brajap	209	1	209	0	COG4117	Thiosulfate reductase cytochrome b subunit	P	Inorganic ion transport and metabolism	5	{GO:0005506; iron ion binding; molecular_function} {GO:0006810; transport; biological_process} {GO:0009055; electron carrier activity; molecular_function} {GO:0016020; membrane; cellular_component} {GO:0022904; respiratory electron transport chain; biological_process}	NA	NA	NA	NA	NA	NA	NA	NA	100	6e-117	gi|499395870|ref|WP_011083337.1|	MULTISPECIES: cytochrome b561 [Bradyrhizobium]	NA	NA	NA	NA	NA	2	{IPR000516; Nickel-dependent hydrogenase b-type cytochrome subunit} {IPR016174; Di-haem cytochrome, transmembrane}	locus=Chromosome1:368093:368722:+	0.999995	TRUE	NA	NA	NA	NA	NA	NA	NA	NA	NA	NA
113-2GL000359	97.31	2e-149	384214199	YP_005605362.1	1037409	Bradyrhizobium_japonicum_USDA_6_uid158851	Brajap	260	1	260	1	COG2041	Periplasmic DMSO/TMAO reductase YedYZ, molybdopterin-dependent catalytic subunit	C	Energy production and conversion	1	{GO:0042128; nitrate assimilation; biological_process}	NA	NA	NA	NA	NA	NA	NA	NA	100	2e-152	gi|27348753|dbj|BAC45770.1|	bll0505 [Bradyrhizobium diazoefficiens USDA 110]	NA	NA	NA	NA	NA	2	{IPR000572; Oxidoreductase, molybdopterin-binding domain} {IPR006311; Twin-arginine translocation pathway, signal sequence}	NA	NA	NA	NA	NA	NA	NA	NA	NA	NA	NA	NA	NA
113-2GL000362	95.88	0	384214198	YP_005605361.1	1037409	Bradyrhizobium_japonicum_USDA_6_uid158851	Brajap	406	1	406	0	COG2814	Predicted arabinose efflux permease, MFS family	G	Carbohydrate transport and metabolism	NA	NA	NA	NA	NA	NA	NA	NA	NA	NA	100	0	gi|742510156|ref|WP_038965084.1|	MFS transporter [Bradyrhizobium sp. CCBAU 41267]	NA	NA	NA	NA	NA	2	{IPR010645; Uncharacterised MFS-type transporter YbfB} {IPR020846; Major facilitator superfamily domain}	NA	NA	NA	NA	NA	NA	NA	NA	NA	NA	NA	NA	NA
113-2GL000360	NA	NA	NA	NA	NA	NA	NA	NA	NA	NA	NA	NA	NA	NA	NA	NA	NA	NA	NA	NA	NA	NA	NA	NA	NA	97.22	7e-31	gi|694285644|gb|KGJ64939.1|	hypothetical protein BJA5080_01582 [Bradyrhizobium diazoefficiens SEMIA 5080]	NA	NA	NA	NA	NA	NA	NA	NA	NA	NA	NA	NA	NA	NA	NA	NA	NA	NA	NA	NA
113-2GL000361	97.57	0	384214197	YP_005605360.1	1037409	Bradyrhizobium_japonicum_USDA_6_uid158851	Brajap	370	1	370	0	COG0473	Isocitrate/isopropylmalate dehydrogenase	CE	Energy production and conversion;Amino acid transport and metabolism	7	{GO:0000287; magnesium ion binding; molecular_function} {GO:0003862; 3-isopropylmalate dehydrogenase activity; molecular_function} {GO:0005737; cytoplasm; cellular_component} {GO:0009098; leucine biosynthetic process; biological_process} {GO:0016616; oxidoreductase activity, acting on the CH-OH group of donors, NAD or NADP as acceptor; molecular_function} {GO:0051287; NAD binding; molecular_funct…	100	0	bja:bll0504	K00052	leuB	3-isopropylmalate dehydrogenase	1.1.1.85	[PATH:ko00660] Level1--Metabolism | Level2--Carbohydrate metabolism | Level3--C5-Branched dibasic acid metabolism;[PATH:ko01230] Level1--Metabolism | Level2--Global and overview maps | Level3--Biosynthesis of amino acids;[PATH:ko00290] Level1--Metabolism | Level2--Amino acid metabolism | Level3--Valine, leucine and isoleucine biosynthesis;[PATH:ko01100] Level1--Metabolism | Level2--Global and ove…	100	0	gi|499395867|ref|WP_011083334.1|	MULTISPECIES: 3-isopropylmalate dehydrogenase [Bradyrhizobium]						4	{IPR001804; Isocitrate and isopropylmalate dehydrogenases family} {IPR004429; Isopropylmalate dehydrogenase} {IPR019818; Isocitrate/isopropylmalate dehydrogenase, conserved site} {IPR024084; Isopropylmalate dehydrogenase-like domain}				44.39	8e-78	PHI:415	IPMDH	F5HCK8	Parastagonospora_nodorum	loss_of_pathogenicity
113-2GL000363	NA	NA	NA	NA	NA	NA	NA	NA	NA	NA	NA	NA	NA	NA	NA	NA	NA	NA	NA	NA	NA	NA	NA	NA	NA	100	3e-69	gi|694285642|gb|KGJ64937.1|	hypothetical protein BJA5080_01579 [Bradyrhizobium diazoefficiens SEMIA 5080]	NA	NA	NA	NA	NA	NA	NA	NA	NA	NA	NA	NA	NA	NA	NA	NA	NA	NA	NA	NA
113-2GL000364	NA	NA	NA	NA	NA	NA	NA	NA	NA	NA	NA	NA	NA	NA	NA	NA	NA	NA	NA	NA	NA	NA	NA	NA	NA	100	1e-147	gi|27348750|dbj|BAC45767.1|	blr0502 [Bradyrhizobium diazoefficiens USDA 110]	NA	NA	NA	NA	NA	NA	NA	NA	NA	NA	NA	NA	NA	NA	NA	NA	NA	NA	NA	NA
113-2GL000365	94.48	0	384214193	YP_005605356.1	1037409	Bradyrhizobium_japonicum_USDA_6_uid158851	Brajap	344	1	344	0	COG0136	Aspartate-semialdehyde dehydrogenase	E	Amino acid transport and metabolism	14	{GO:0003942; N-acetyl-gamma-glutamyl-phosphate reductase activity; molecular_function} {GO:0004073; aspartate-semialdehyde dehydrogenase activity; molecular_function} {GO:0005737; cytoplasm; cellular_component} {GO:0006520; cellular amino acid metabolic process; biological_process} {GO:0008652; cellular amino acid biosynthetic process; biological_process} {GO:0009086; methionine biosynthetic proc…	100	0	bja:bll0501	K00133	asd	aspartate-semialdehyde dehydrogenase	1.2.1.11	[PATH:ko00300] Level1--Metabolism | Level2--Amino acid metabolism | Level3--Lysine biosynthesis;[PATH:ko01120] Level1--Metabolism | Level2--Global and overview maps | Level3--Microbial metabolism in diverse environments;[PATH:ko01230] Level1--Metabolism | Level2--Global and overview maps | Level3--Biosynthesis of amino acids;[PATH:ko01130] Level1--Metabolism | Level2--Global and overview maps | L…	100	0	gi|499395865|ref|WP_011083332.1|	MULTISPECIES: aspartate-semialdehyde dehydrogenase [Bradyrhizobium]	58.53	4e-110	O67716	DHAS_AQUAE	Aspartate-semialdehyde dehydrogenase OS=Aquifex aeolicus (strain VF5) GN=asd PE=3 SV=1	6	{IPR000319; Aspartate-semialdehyde dehydrogenase, conserved site} {IPR000534; Semialdehyde dehydrogenase, NAD-binding} {IPR005986; Aspartate-semialdehyde dehydrogenase, beta-type} {IPR012080; Aspartate-semialdehyde dehydrogenase} {IPR012280; Semialdehyde dehydrogenase, dimerisation domain} {IPR016040; NAD(P)-binding domain}	NA	NA	NA	NA	NA	NA	NA	NA	NA	NA	NA	NA	NA
113-2GL000366	95.33	6e-119	384214192	YP_005605355.1	1037409	Bradyrhizobium_japonicum_USDA_6_uid158851	Brajap	214	1	214	0	COG0288	Carbonic anhydrase	P	Inorganic ion transport and metabolism	3	{GO:0004089; carbonate dehydratase activity; molecular_function} {GO:0008270; zinc ion binding; molecular_function} {GO:0015976; carbon utilization; biological_process}	100	9e-123	bja:blr0500	K01673	cynT, can	carbonic anhydrase	4.2.1.1	[PATH:ko00910] Level1--Metabolism | Level2--Energy metabolism | Level3--Nitrogen metabolism	100	4e-123	gi|499395864|ref|WP_011083331.1|	MULTISPECIES: carbonate dehydratase [Bradyrhizobium]	40	1e-31	P42737	BCA2_ARATH	Beta carbonic anhydrase 2, chloroplastic OS=Arabidopsis thaliana GN=BCA2 PE=1 SV=3	2	{IPR001765; Carbonic anhydrase} {IPR015892; Carbonic anhydrase, prokaryotic-like, conserved site}	NA	NA	NA	NA	NA	NA	NA	NA	NA	NA	NA	NA	NA
113-2GL000367	95.22	9e-158	384214191	YP_005605354.1	1037409	Bradyrhizobium_japonicum_USDA_6_uid158851	Brajap	293	1	293	0	COG2301	Citrate lyase beta subunit	G	Carbohydrate transport and metabolism	1	{GO:0003824; catalytic activity; molecular_function}	100	5e-166	bja:bll0499	K01644	citE	citrate lyase subunit beta / citryl-CoA lyase	4.1.3.34	[PATH:ko02020] Level1--Environmental Information Processing | Level2--Signal transduction | Level3--Two-component system	100	2e-166	gi|499395863|ref|WP_011083330.1|	MULTISPECIES: citrate lyase subunit beta [Bradyrhizobium]	47.06	4e-66	A4WNM9	MCTE_RHOS5	(3S)-malyl-CoA thioesterase OS=Rhodobacter sphaeroides (strain ATCC 17025 / ATH 2.4.3) GN=mcl2 PE=3 SV=1	3	{IPR005000; HpcH/HpaI aldolase/citrate lyase domain} {IPR011206; Citrate lyase beta subunit-like} {IPR015813; Pyruvate/Phosphoenolpyruvate kinase-like domain}	NA	NA	NA	NA	NA	NA	NA	NA	NA	NA	NA	NA	NA
113-2GL000368	76.26	3e-89	459286478	YP_007509635.1	1245469	Agromonas_oligotrophica_S58_uid192186	Agroli	221	1	221	0	COG0546	Phosphoglycolate phosphatase, HAD superfamily	C	Energy production and conversion	NA	NA	100	2e-121	bja:bll0498	K01091	gph	phosphoglycolate phosphatase	3.1.3.18	[PATH:ko01130] Level1--Metabolism | Level2--Global and overview maps | Level3--Biosynthesis of antibiotics;[PATH:ko01100] Level1--Metabolism | Level2--Global and overview maps | Level3--Metabolic pathways;[PATH:ko01110] Level1--Metabolism | Level2--Global and overview maps | Level3--Biosynthesis of secondary metabolites;[PATH:ko00630] Level1--Metabolism | Level2--Carbohydrate metabolism | Level3-…	100	8e-122	gi|499395862|ref|WP_011083329.1|	MULTISPECIES: phosphoglycolate phosphatase [Bradyrhizobium]	41.55	4e-29	Q9I767	5NTD_PSEAE	5'-nucleotidase OS=Pseudomonas aeruginosa (strain ATCC 15692 / PAO1 / 1C / PRS 101 / LMG 12228) GN=PA0065 PE=1 SV=1	2	{IPR023198; Phosphoglycolate phosphatase, domain 2} {IPR023214; HAD-like domain}	NA	NA	NA	NA	NA	NA	NA	NA	NA	NA	NA	NA	NA
113-2GL000369	NA	NA	NA	NA	NA	NA	NA	NA	NA	NA	NA	NA	NA	NA	NA	NA	NA	NA	NA	NA	NA	NA	NA	NA	NA	100	8e-77	gi|27348745|dbj|BAC45762.1|	blr0497 [Bradyrhizobium diazoefficiens USDA 110]	NA	NA	NA	NA	NA	NA	NA	locus=Chromosome1:377311:377730:-	0.999849	TRUE	NA	NA	NA	NA	NA	NA	NA	NA	NA	NA
113-2GL000370	80.46	2e-122	459286818	YP_007509975.1	1245469	Agromonas_oligotrophica_S58_uid192186	Agroli	265	1	265	3	COG3774	Mannosyltransferase OCH1 or related enzyme	M	Cell wall/membrane/envelope biogenesis	NA	NA	NA	NA	NA	NA	NA	NA	NA	NA	100	4e-151	gi|27348744|dbj|BAC45761.1|	blr0496 [Bradyrhizobium diazoefficiens USDA 110]	NA	NA	NA	NA	NA	1	{IPR029044; Nucleotide-diphospho-sugar transferases}	NA	NA	NA	NA	NA	NA	NA	NA	NA	NA	NA	NA	NA
113-2GL000371	99	2e-114	384214187	YP_005605350.1	1037409	Bradyrhizobium_japonicum_USDA_6_uid158851	Brajap	201	1	201	0	COG0066	3-isopropylmalate dehydratase small subunit	E	Amino acid transport and metabolism	4	{GO:0003861; 3-isopropylmalate dehydratase activity; molecular_function} {GO:0008152; metabolic process; biological_process} {GO:0009098; leucine biosynthetic process; biological_process} {GO:0009316; 3-isopropylmalate dehydratase complex; cellular_component}	100	5e-115	bja:blr0495	K01704	leuD	3-isopropylmalate/(R)-2-methylmalate dehydratase small subunit	4.2.1.33 4.2.1.35	[PATH:ko00660] Level1--Metabolism | Level2--Carbohydrate metabolism | Level3--C5-Branched dibasic acid metabolism;[PATH:ko01230] Level1--Metabolism | Level2--Global and overview maps | Level3--Biosynthesis of amino acids;[PATH:ko00290] Level1--Metabolism | Level2--Amino acid metabolism | Level3--Valine, leucine and isoleucine biosynthesis;[PATH:ko01100] Level1--Metabolism | Level2--Global and ove…	100	2e-115	gi|499395859|ref|WP_011083326.1|	MULTISPECIES: 3-isopropylmalate dehydratase small subunit [Bradyrhizobium]	100	1e-115	Q89X27	LEUD_BRADU	3-isopropylmalate dehydratase small subunit OS=Bradyrhizobium diazoefficiens (strain JCM 10833 / IAM 13628 / NBRC 14792 / USDA 110) GN=leuD PE=3 SV=1	4	{IPR000573; Aconitase A/isopropylmalate dehydratase small subunit, swivel domain} {IPR004431; 3-isopropylmalate dehydratase, small subunit} {IPR015928; Aconitase/3-isopropylmalate dehydratase, swivel} {IPR015937; Aconitase/isopropylmalate dehydratase}	NA	NA	NA	NA	NA	NA	NA	NA	NA	NA	46.6	2e-40	VFG026391
113-2GL000372	97.73	2e-70	384214184	YP_005605347.1	1037409	Bradyrhizobium_japonicum_USDA_6_uid158851	Brajap	132	1	132	0	COG3824	Predicted Zn-dependent protease, minimal metalloprotease (MMP)-like domain	O	Posttranslational modification, protein turnover, chaperones	1	{GO:0008237; metallopeptidase activity; molecular_function}	NA	NA	NA	NA	NA	NA	NA	NA	100	3e-72	gi|499395858|ref|WP_011083325.1|	Zn-dependent protease [Bradyrhizobium diazoefficiens]	NA	NA	NA	NA	NA	2	{IPR010428; Zinicin-like metallopeptidase} {IPR024079; Metallopeptidase, catalytic domain}	NA	NA	NA	NA	NA	NA	NA	NA	NA	NA	NA	NA	NA
113-2GL000373	NA	NA	NA	NA	NA	NA	NA	NA	NA	NA	NA	NA	NA	NA	NA	NA	NA	NA	NA	NA	NA	NA	NA	NA	NA	100	3e-50	gi|27348741|dbj|BAC45758.1|	bll0493 [Bradyrhizobium diazoefficiens USDA 110]	NA	NA	NA	NA	NA	NA	NA	NA	NA	NA	NA	NA	NA	NA	NA	NA	NA	NA	NA	NA
113-2GL000374	NA	NA	NA	NA	NA	NA	NA	NA	NA	NA	NA	NA	NA	NA	NA	NA	NA	NA	NA	NA	NA	NA	NA	NA	NA	100	1e-32	gi|27348740|dbj|BAC45757.1|	blr0492 [Bradyrhizobium diazoefficiens USDA 110]	NA	NA	NA	NA	NA	NA	NA	NA	NA	NA	NA	NA	NA	NA	NA	NA	NA	NA	NA	NA
113-2GL000375	NA	NA	NA	NA	NA	NA	NA	NA	NA	NA	NA	NA	NA	NA	NA	NA	NA	NA	NA	NA	NA	NA	NA	NA	NA	100	2e-52	gi|27348739|dbj|BAC45756.1|	bll0491 [Bradyrhizobium diazoefficiens USDA 110]	NA	NA	NA	NA	NA	NA	NA	NA	NA	NA	NA	NA	NA	NA	NA	NA	NA	NA	NA	NA
113-2GL000376	94.95	9e-49	384214181	YP_005605344.1	1037409	Bradyrhizobium_japonicum_USDA_6_uid158851	Brajap	99	1	99	0	COG5470	Uncharacterized conserved protein, DUF1330 family	S	Function unknown	NA	NA	NA	NA	NA	NA	NA	NA	NA	NA	100	9e-64	gi|27348738|dbj|BAC45755.1|	blr0490 [Bradyrhizobium diazoefficiens USDA 110]	NA	NA	NA	NA	NA	2	{IPR010753; Domain of unknown function DUF1330} {IPR011008; Dimeric alpha-beta barrel}	NA	NA	NA	NA	NA	NA	NA	NA	NA	NA	NA	NA	NA
113-2GL000377	NA	NA	NA	NA	NA	NA	NA	NA	NA	NA	NA	NA	NA	NA	NA	NA	NA	NA	NA	NA	NA	NA	NA	NA	NA	100	1e-93	gi|27375600|ref|NP_767129.1|	glicine-rich protein [Bradyrhizobium diazoefficiens USDA 110]	NA	NA	NA	NA	NA	NA	NA	NA	NA	NA	NA	NA	NA	NA	NA	NA	NA	NA	NA	NA
113-2GL000378	NA	NA	NA	NA	NA	NA	NA	NA	NA	NA	NA	NA	NA	NA	NA	NA	NA	NA	NA	NA	NA	NA	NA	NA	NA	100	1e-32	gi|654717166|ref|WP_028174890.1|	MULTISPECIES: hypothetical protein [Bradyrhizobium]	NA	NA	NA	NA	NA	NA	NA	NA	NA	NA	NA	NA	NA	NA	NA	NA	NA	NA	NA	NA
113-2GL000379	96.22	0	384214178	YP_005605341.1	1037409	Bradyrhizobium_japonicum_USDA_6_uid158851	Brajap	483	1	483	0	COG0065	Homoaconitase/3-isopropylmalate dehydratase large subunit	E	Amino acid transport and metabolism	4	{GO:0003861; 3-isopropylmalate dehydratase activity; molecular_function} {GO:0008152; metabolic process; biological_process} {GO:0009098; leucine biosynthetic process; biological_process} {GO:0051539; 4 iron, 4 sulfur cluster binding; molecular_function}	100	0	bja:blr0488	K01703	leuC	3-isopropylmalate/(R)-2-methylmalate dehydratase large subunit	4.2.1.33 4.2.1.35	[PATH:ko00660] Level1--Metabolism | Level2--Carbohydrate metabolism | Level3--C5-Branched dibasic acid metabolism;[PATH:ko01230] Level1--Metabolism | Level2--Global and overview maps | Level3--Biosynthesis of amino acids;[PATH:ko00290] Level1--Metabolism | Level2--Amino acid metabolism | Level3--Valine, leucine and isoleucine biosynthesis;[PATH:ko01100] Level1--Metabolism | Level2--Global and ove…	99.79	0	gi|694285624|gb|KGJ64919.1|	putative 3-isopropylmalate dehydratase large subunit [Bradyrhizobium diazoefficiens SEMIA 5080]	100	0	Q89X34	LEUC2_BRADU	3-isopropylmalate dehydratase large subunit 2 OS=Bradyrhizobium diazoefficiens (strain JCM 10833 / IAM 13628 / NBRC 14792 / USDA 110) GN=leuC2 PE=3 SV=1	6	{IPR001030; Aconitase/3-isopropylmalate dehydratase large subunit, alpha/beta/alpha domain} {IPR004430; 3-isopropylmalate dehydratase, large subunit} {IPR015931; Aconitase/3-isopropylmalate dehydratase large subunit, alpha/beta/alpha, subdomain 1/3} {IPR015932; Aconitase/3-isopropylmalate dehydratase large subunit, alpha/beta/alpha, subdomain 2} {IPR015937; Aconitase/isopropylmalate dehydratase} …	NA	NA	NA	NA	NA	NA	NA	NA	NA	NA	NA	NA	NA
113-2GL000380	NA	NA	NA	NA	NA	NA	NA	NA	NA	NA	NA	NA	NA	NA	NA	NA	NA	NA	NA	NA	NA	NA	NA	NA	NA	100	2e-16	gi|806926183|dbj|BAR57185.1|	hypothetical protein NK6_4015 [Bradyrhizobium diazoefficiens]	NA	NA	NA	NA	NA	NA	NA	NA	NA	NA	NA	NA	NA	NA	NA	NA	NA	NA	NA	NA
113-2GL000381	97.62	7e-65	384214177	YP_005605340.1	1037409	Bradyrhizobium_japonicum_USDA_6_uid158851	Brajap	126	1	126	0	COG0335	Ribosomal protein L19	J	Translation, ribosomal structure and biogenesis	4	{GO:0003735; structural constituent of ribosome; molecular_function} {GO:0005622; intracellular; cellular_component} {GO:0005840; ribosome; cellular_component} {GO:0006412; translation; biological_process}	100	3e-66	bja:blr0487	K02884	RP-L19, MRPL19, rplS	large subunit ribosomal protein L19	--	[PATH:ko03010] Level1--Genetic Information Processing | Level2--Translation | Level3--Ribosome	100	5e-67	gi|499395851|ref|WP_011083318.1|	MULTISPECIES: 50S ribosomal protein L19 [Bradyrhizobium]	100	7e-67	Q89X35	RL19_BRADU	50S ribosomal protein L19 OS=Bradyrhizobium diazoefficiens (strain JCM 10833 / IAM 13628 / NBRC 14792 / USDA 110) GN=rplS PE=3 SV=1	3	{IPR001857; Ribosomal protein L19} {IPR008991; Translation protein SH3-like domain} {IPR018257; Ribosomal protein L19, conserved site}	NA	NA	NA	NA	NA	NA	NA	NA	NA	NA	NA	NA	NA
113-2GL000382	92.16	1e-130	384214176	YP_005605339.1	1037409	Bradyrhizobium_japonicum_USDA_6_uid158851	Brajap	292	1	292	0	COG0336	tRNA G37 N-methylase TrmD	J	Translation, ribosomal structure and biogenesis	2	{GO:0008033; tRNA processing; biological_process} {GO:0052906; tRNA (guanine(37)-N(1))-methyltransferase activity; molecular_function}	100	3e-142	bja:blr0486	K00554	trmD	tRNA (guanine37-N1)-methyltransferase	2.1.1.228	--	100	1e-142	gi|499395850|ref|WP_011083317.1|	MULTISPECIES: tRNA (guanine-N(1)-)-methyltransferase [Bradyrhizobium]	100	7e-143	Q89X36	TRMD_BRADU	tRNA (guanine-N(1)-)-methyltransferase OS=Bradyrhizobium diazoefficiens (strain JCM 10833 / IAM 13628 / NBRC 14792 / USDA 110) GN=trmD PE=3 SV=1	5	{IPR002649; tRNA (guanine-N1-)-methyltransferase, bacteria} {IPR016009; tRNA methyltransferase TRMD/TRM10-type domain} {IPR023148; tRNA (guanine-N1-)-methyltransferase, C-terminal} {IPR029026; tRNA (guanine-N1-)-methyltransferase, N-terminal} {IPR029028; Alpha/beta knot methyltransferases}	NA	NA	NA	NA	NA	NA	NA	NA	NA	NA	NA	NA	NA
113-2GL000383	68	7e-133	217976381	YP_002360528.1	395965	Methylocella_silvestris_BL2_uid59433	Metsil	401	1	401	0	COG2814	Predicted arabinose efflux permease, MFS family	G	Carbohydrate transport and metabolism	2	{GO:0016021; integral component of membrane; cellular_component} {GO:0055085; transmembrane transport; biological_process}	NA	NA	NA	NA	NA	NA	NA	NA	100	0	gi|499395849|ref|WP_011083316.1|	membrane protein [Bradyrhizobium diazoefficiens]	NA	NA	NA	NA	NA	2	{IPR011701; Major facilitator superfamily} {IPR020846; Major facilitator superfamily domain}	locus=Chromosome1:385599:386822:-	1	TRUE	NA	NA	NA	NA	NA	NA	NA	NA	NA	NA
113-2GL000384	60.68	3e-95	91782358	YP_557564.1	266265	Burkholderia_xenovorans_LB400_uid57823	Burxen	302	1	302	1	COG0583	DNA-binding transcriptional regulator, LysR family	K	Transcription	2	{GO:0003700; transcription factor activity, sequence-specific DNA binding; molecular_function} {GO:0006355; regulation of transcription, DNA-templated; biological_process}	100	4e-172	bja:bll0484	K03566	gcvA	LysR family transcriptional regulator, glycine cleavage system transcriptional activator	--	[PATH:ko02026] Level1--Cellular Processes | Level2--Cellular community - prokaryotes | Level3--Biofilm formation - Escherichia coli	100	2e-172	gi|499395848|ref|WP_011083315.1|	transcriptional regulator [Bradyrhizobium diazoefficiens]	NA	NA	NA	NA	NA	3	{IPR000847; Transcription regulator HTH, LysR} {IPR005119; LysR, substrate-binding} {IPR011991; Winged helix-turn-helix DNA-binding domain}	NA	NA	NA	NA	NA	NA	NA	NA	NA	NA	NA	NA	NA
113-2GL000385	90.12	1e-85	384214175	YP_005605338.1	1037409	Bradyrhizobium_japonicum_USDA_6_uid158851	Brajap	185	1	185	0	COG0806	Ribosomal 30S subunit maturation factor RimM, required for 16S rRNA processing	J	Translation, ribosomal structure and biogenesis	3	{GO:0005840; ribosome; cellular_component} {GO:0006364; rRNA processing; biological_process} {GO:0043022; ribosome binding; molecular_function}	100	6e-95	bja:blr0483	K02860	rimM	16S rRNA processing protein RimM	--	--	100	2e-95	gi|499395847|ref|WP_011083314.1|	MULTISPECIES: ribosome maturation factor RimM [Bradyrhizobium]	100	2e-95	Q89X39	RIMM_BRADU	Ribosome maturation factor RimM OS=Bradyrhizobium diazoefficiens (strain JCM 10833 / IAM 13628 / NBRC 14792 / USDA 110) GN=rimM PE=3 SV=1	5	{IPR002676; RimM protein} {IPR009000; Translation protein, beta-barrel domain} {IPR011033; PRC-barrel-like} {IPR011961; 16S rRNA processing protein RimM} {IPR027275; PRC-barrel domain}	NA	NA	NA	NA	NA	NA	NA	NA	NA	NA	NA	NA	NA
113-2GL000386	97.27	4e-55	384214174	YP_005605337.1	1037409	Bradyrhizobium_japonicum_USDA_6_uid158851	Brajap	110	1	110	0	COG0228	Ribosomal protein S16	J	Translation, ribosomal structure and biogenesis	4	{GO:0003735; structural constituent of ribosome; molecular_function} {GO:0005622; intracellular; cellular_component} {GO:0005840; ribosome; cellular_component} {GO:0006412; translation; biological_process}	100	2e-56	bja:blr0482	K02959	RP-S16, MRPS16, rpsP	small subunit ribosomal protein S16	--	[PATH:ko03010] Level1--Genetic Information Processing | Level2--Translation | Level3--Ribosome	100	3e-57	gi|499395846|ref|WP_011083313.1|	MULTISPECIES: 30S ribosomal protein S16 [Bradyrhizobium]	100	4e-57	Q89X40	RS16_BRADU	30S ribosomal protein S16 OS=Bradyrhizobium diazoefficiens (strain JCM 10833 / IAM 13628 / NBRC 14792 / USDA 110) GN=rpsP PE=3 SV=1	2	{IPR000307; Ribosomal protein S16} {IPR023803; Ribosomal protein S16 domain}	NA	NA	NA	NA	NA	NA	NA	NA	NA	NA	NA	NA	NA
113-2GL000387	97.48	0	384214173	YP_005605336.1	1037409	Bradyrhizobium_japonicum_USDA_6_uid158851	Brajap	515	1	515	0	COG0541	Signal recognition particle GTPase	U	Intracellular trafficking, secretion, and vesicular transport	5	{GO:0003924; GTPase activity; molecular_function} {GO:0005525; GTP binding; molecular_function} {GO:0006614; SRP-dependent cotranslational protein targeting to membrane; biological_process} {GO:0008312; 7S RNA binding; molecular_function} {GO:0048500; signal recognition particle; cellular_component}	99.81	0	bja:blr0481	K03106	SRP54, ffh	signal recognition particle subunit SRP54	3.6.5.4	[PATH:ko02024] Level1--Cellular Processes | Level2--Cellular community - prokaryotes | Level3--Quorum sensing;[PATH:ko03070] Level1--Environmental Information Processing | Level2--Membrane transport | Level3--Bacterial secretion system;[PATH:ko03060] Level1--Genetic Information Processing | Level2--Folding, sorting and degradation | Level3--Protein export	99.81	0	gi|654717161|ref|WP_028174885.1|	MULTISPECIES: signal recognition particle protein [Bradyrhizobium]	50.47	5e-128	Q4UKH4	SRP54_RICFE	Signal recognition particle protein OS=Rickettsia felis (strain ATCC VR-1525 / URRWXCal2) GN=ffh PE=3 SV=2	7	{IPR000897; Signal recognition particle, SRP54 subunit, GTPase domain} {IPR003593; AAA+ ATPase domain} {IPR004125; Signal recognition particle, SRP54 subunit, M-domain} {IPR004780; Signal recognition particle protein Ffh} {IPR013822; Signal recognition particle, SRP54 subunit, helical bundle} {IPR022941; Signal recognition particle, SRP54 subunit} {IPR027417; P-loop containing nucleoside triphosp…	NA	NA	NA	NA	NA	NA	NA	NA	NA	NA	NA	NA	NA
113-2GL000388	89.88	7e-171	384214172	YP_005605335.1	1037409	Bradyrhizobium_japonicum_USDA_6_uid158851	Brajap	326	1	326	0	COG2220	L-ascorbate metabolism protein UlaG, beta-lactamase superfamily	G	Carbohydrate transport and metabolism	2	{GO:0008270; zinc ion binding; molecular_function} {GO:0070290; N-acylphosphatidylethanolamine-specific phospholipase D activity; molecular_function}	NA	NA	NA	NA	NA	NA	NA	NA	100	0	gi|499395844|ref|WP_011083311.1|	membrane protein [Bradyrhizobium diazoefficiens]	NA	NA	NA	NA	NA	2	{IPR001279; Metallo-beta-lactamase} {IPR024884; N-acyl-phosphatidylethanolamine-hydrolysing phospholipase D}	NA	NA	NA	NA	NA	NA	NA	NA	NA	NA	NA	NA	NA
113-2GL000389	92.27	4e-103	384214171	YP_005605334.1	1037409	Bradyrhizobium_japonicum_USDA_6_uid158851	Brajap	239	1	239	0	COG2968	Uncharacterized conserved protein YggE, contains kinase-interacting SIMPL domain	S	Function unknown	NA	NA	100	8e-128	bja:blr0479	K09807	K09807	uncharacterized protein	--	--	100	3e-128	gi|27348727|dbj|BAC45744.1|	blr0479 [Bradyrhizobium diazoefficiens USDA 110]	NA	NA	NA	NA	NA	1	{IPR007497; Protein of unknown function DUF541}	NA	NA	NA	NA	NA	NA	NA	NA	NA	NA	NA	NA	NA
113-2GL000390	93.59	1e-83	384214170	YP_005605333.1	1037409	Bradyrhizobium_japonicum_USDA_6_uid158851	Brajap	156	1	156	0	COG4978	Bacterial effector-binding domain	T	Signal transduction mechanisms	NA	NA	NA	NA	NA	NA	NA	NA	NA	NA	100	6e-139	gi|499395842|ref|WP_011083309.1|	transcriptional regulator [Bradyrhizobium diazoefficiens]	NA	NA	NA	NA	NA	3	{IPR010499; Bacterial transcription activator, effector binding} {IPR011256; Regulatory factor, effector binding domain} {IPR029442; GyrI-like small molecule binding domain}	NA	NA	NA	NA	NA	NA	NA	NA	NA	NA	NA	NA	NA
113-2GL000391	93.47	3e-154	384214169	YP_005605332.1	1037409	Bradyrhizobium_japonicum_USDA_6_uid158851	Brajap	291	1	291	0	COG0253	Diaminopimelate epimerase	E	Amino acid transport and metabolism	3	{GO:0005737; cytoplasm; cellular_component} {GO:0008837; diaminopimelate epimerase activity; molecular_function} {GO:0009089; lysine biosynthetic process via diaminopimelate; biological_process}	100	6e-171	bja:bll0477	K01778	dapF	diaminopimelate epimerase	5.1.1.7	[PATH:ko00300] Level1--Metabolism | Level2--Amino acid metabolism | Level3--Lysine biosynthesis;[PATH:ko01120] Level1--Metabolism | Level2--Global and overview maps | Level3--Microbial metabolism in diverse environments;[PATH:ko01230] Level1--Metabolism | Level2--Global and overview maps | Level3--Biosynthesis of amino acids;[PATH:ko01130] Level1--Metabolism | Level2--Global and overview maps | L…	100	1e-171	gi|499395841|ref|WP_011083308.1|	MULTISPECIES: diaminopimelate epimerase [Bradyrhizobium]	100	1e-171	Q89X45	DAPF_BRADU	Diaminopimelate epimerase OS=Bradyrhizobium diazoefficiens (strain JCM 10833 / IAM 13628 / NBRC 14792 / USDA 110) GN=dapF PE=1 SV=1	2	{IPR001653; Diaminopimelate epimerase, DapF} {IPR018510; Diaminopimelate epimerase, active site}	NA	NA	NA	NA	NA	NA	NA	NA	NA	NA	NA	NA	NA
113-2GL000392	90.38	0	384214168	YP_005605331.1	1037409	Bradyrhizobium_japonicum_USDA_6_uid158851	Brajap	417	1	417	0	COG0621	tRNA A37 methylthiotransferase MiaB	J	Translation, ribosomal structure and biogenesis	9	{GO:0003824; catalytic activity; molecular_function} {GO:0005524; ATP binding; molecular_function} {GO:0009058; biosynthetic process; biological_process} {GO:0009451; RNA modification; biological_process} {GO:0016740; transferase activity; molecular_function} {GO:0016874; ligase activity; molecular_function} {GO:0043412; macromolecule modification; biological_process} {GO:0051536; iron-sulfur clu…	100	0	bja:bll0476	K18707	mtaB	threonylcarbamoyladenosine tRNA methylthiotransferase MtaB	2.8.4.5	--	100	0	gi|499395840|ref|WP_011083307.1|	MULTISPECIES: tRNA (N(6)-L-threonylcarbamoyladenosine(37)-C(2))-methylthiotransferase MtaB [Bradyrhizobium]	51.6	1e-123	Q9ZDB6	MTAB_RICPR	Threonylcarbamoyladenosine tRNA methylthiotransferase MtaB OS=Rickettsia prowazekii (strain Madrid E) GN=mtaB PE=3 SV=1	9	{IPR004101; Mur ligase, C-terminal} {IPR005839; Methylthiotransferase} {IPR006467; MiaB-like tRNA modifying enzyme} {IPR006638; Elongator protein 3/MiaB/NifB} {IPR007197; Radical SAM} {IPR013848; Methylthiotransferase, N-terminal} {IPR020612; Methylthiotransferase, conserved site} {IPR023404; Radical SAM, alpha/beta horseshoe} {IPR023970; Methylthiotransferase/radical SAM-type protein}	NA	NA	NA	NA	NA	NA	NA	NA	NA	NA	NA	NA	NA
113-2GL000393	92.93	0	384214167	YP_005605330.1	1037409	Bradyrhizobium_japonicum_USDA_6_uid158851	Brajap	369	1	369	0	COG5330	Uncharacterized conserved protein, DUF2336 family	S	Function unknown	NA	NA	NA	NA	NA	NA	NA	NA	NA	NA	100	0	gi|27348723|dbj|BAC45740.1|	blr0475 [Bradyrhizobium diazoefficiens USDA 110]	NA	NA	NA	NA	NA	1	{IPR019285; Protein of unknown function DUF2336}	NA	NA	NA	NA	NA	NA	NA	NA	NA	NA	NA	NA	NA
113-2GL000394	97	6e-130	384214166	YP_005605329.1	1037409	Bradyrhizobium_japonicum_USDA_6_uid158851	Brajap	233	1	233	0	COG0564	Pseudouridylate synthase, 23S rRNA- or tRNA-specific	J	Translation, ribosomal structure and biogenesis	4	{GO:0001522; pseudouridine synthesis; biological_process} {GO:0003723; RNA binding; molecular_function} {GO:0009451; RNA modification; biological_process} {GO:0009982; pseudouridine synthase activity; molecular_function}	97	8e-130	bjp:RN69_02150	K06177	rluA	tRNA pseudouridine32 synthase / 23S rRNA pseudouridine746 synthase	5.4.99.28 5.4.99.29	--	100	2e-132	gi|654717154|ref|WP_028174878.1|	MULTISPECIES: RNA pseudouridine synthase [Bradyrhizobium]	42.31	3e-39	O66114	Y505_ZYMMO	Uncharacterized RNA pseudouridine synthase ZMO0505 OS=Zymomonas mobilis subsp. mobilis (strain ATCC 31821 / ZM4 / CP4) GN=ZMO0505 PE=3 SV=2	3	{IPR006145; Pseudouridine synthase, RsuA/RluB/C/D/E/F} {IPR006224; Pseudouridine synthase, RluC/RluD, conserved site} {IPR020103; Pseudouridine synthase, catalytic domain}	NA	NA	NA	NA	NA	NA	NA	NA	NA	NA	NA	NA	NA
113-2GL000395	97.46	1e-172	384214165	YP_005605328.1	1037409	Bradyrhizobium_japonicum_USDA_6_uid158851	Brajap	315	1	315	0	COG0552	Signal recognition particle GTPase	U	Intracellular trafficking, secretion, and vesicular transport	2	{GO:0005525; GTP binding; molecular_function} {GO:0006614; SRP-dependent cotranslational protein targeting to membrane; biological_process}	100	4e-177	bja:bll0473	K03110	ftsY	fused signal recognition particle receptor	--	[PATH:ko02024] Level1--Cellular Processes | Level2--Cellular community - prokaryotes | Level3--Quorum sensing;[PATH:ko03070] Level1--Environmental Information Processing | Level2--Membrane transport | Level3--Bacterial secretion system;[PATH:ko03060] Level1--Genetic Information Processing | Level2--Folding, sorting and degradation | Level3--Protein export	100	2e-177	gi|499395837|ref|WP_011083304.1|	MULTISPECIES: signal recognition particle-docking protein FtsY [Bradyrhizobium]	63.16	6e-107	A9CHH2	FTSY_AGRFC	Signal recognition particle receptor FtsY OS=Agrobacterium fabrum (strain C58 / ATCC 33970) GN=ftsY PE=3 SV=1	5	{IPR000897; Signal recognition particle, SRP54 subunit, GTPase domain} {IPR003593; AAA+ ATPase domain} {IPR004390; Signal-recognition particle receptor FtsY} {IPR013822; Signal recognition particle, SRP54 subunit, helical bundle} {IPR027417; P-loop containing nucleoside triphosphate hydrolase}	locus=Chromosome1:398241:399188:+	1	TRUE	NA	NA	NA	NA	NA	NA	NA	NA	NA	NA
113-2GL000396	97	2e-108	384214164	YP_005605327.1	1037409	Bradyrhizobium_japonicum_USDA_6_uid158851	Brajap	200	1	200	0	COG2917	Intracellular septation protein A	D	Cell cycle control, cell division, chromosome partitioning	1	{GO:0016021; integral component of membrane; cellular_component}	100	6e-111	bja:bll0472	K06190	ispZ	intracellular septation protein	--	--	100	1e-111	gi|27348720|dbj|BAC45737.1|	bll0472 [Bradyrhizobium diazoefficiens USDA 110]	100	2e-111	P30961	YCIB_BRADU	Probable intracellular septation protein A OS=Bradyrhizobium diazoefficiens (strain JCM 10833 / IAM 13628 / NBRC 14792 / USDA 110) GN=bll0472 PE=3 SV=2	1	{IPR006008; Intracellular septation protein A}	NA	NA	NA	NA	NA	NA	NA	NA	NA	NA	NA	NA	NA
113-2GL000397	95.36	8e-104	384214163	YP_005605326.1	1037409	Bradyrhizobium_japonicum_USDA_6_uid158851	Brajap	197	1	197	0	COG0526	Thiol-disulfide isomerase or thioredoxin	O	Posttranslational modification, protein turnover, chaperones	5	{GO:0015036; disulfide oxidoreductase activity; molecular_function} {GO:0016491; oxidoreductase activity; molecular_function} {GO:0017004; cytochrome complex assembly; biological_process} {GO:0030288; outer membrane-bounded periplasmic space; cellular_component} {GO:0045454; cell redox homeostasis; biological_process}	100	8e-109	bja:blr0471	K02199	ccmG, dsbE	cytochrome c biogenesis protein CcmG, thiol:disulfide interchange protein DsbE	--	--	100	3e-109	gi|499395835|ref|WP_011083302.1|	MULTISPECIES: thiol:disulfide interchange protein CycY [Bradyrhizobium]	100	2e-109	P30960	CYCY_BRADU	Thiol:disulfide interchange protein CycY OS=Bradyrhizobium diazoefficiens (strain JCM 10833 / IAM 13628 / NBRC 14792 / USDA 110) GN=cycY PE=1 SV=2	4	{IPR004799; Periplasmic protein thiol:disulphide oxidoreductase DsbE} {IPR012336; Thioredoxin-like fold} {IPR013740; Redoxin} {IPR017937; Thioredoxin, conserved site}	NA	NA	NA	NA	NA	NA	NA	NA	NA	NA	NA	NA	NA
113-2GL000398	NA	NA	NA	NA	NA	NA	NA	NA	NA	NA	NA	NA	NA	NA	NA	3	{GO:0015886; heme transport; biological_process} {GO:0016021; integral component of membrane; cellular_component} {GO:0017004; cytochrome complex assembly; biological_process}	100	2e-26	bja:bsr0470	K02196	ccmD	heme exporter protein D	--	[PATH:ko02010] Level1--Environmental Information Processing | Level2--Membrane transport | Level3--ABC transporters	100	3e-27	gi|499395834|ref|WP_011083301.1|	heme exporter protein D [Bradyrhizobium diazoefficiens]	100	4e-27	P30959	CCMD_BRADU	Heme exporter protein D OS=Bradyrhizobium diazoefficiens (strain JCM 10833 / IAM 13628 / NBRC 14792 / USDA 110) GN=cycX PE=3 SV=1	1	{IPR007078; Haem exporter protein D (CcmD)}	NA	NA	NA	NA	NA	NA	NA	NA	NA	NA	NA	NA	NA
113-2GL000399	89.26	5e-123	92116033	YP_575762.1	323097	Nitrobacter_hamburgensis_X14_uid58293	Nitham	243	1	243	0	COG0755	ABC-type transport system involved in cytochrome c biogenesis, permease component	O	Posttranslational modification, protein turnover, chaperones	5	{GO:0015232; heme transporter activity; molecular_function} {GO:0015886; heme transport; biological_process} {GO:0016020; membrane; cellular_component} {GO:0017004; cytochrome complex assembly; biological_process} {GO:0020037; heme binding; molecular_function}	100	3e-146	bja:blr0469	K02195	ccmC	heme exporter protein C	--	[PATH:ko02010] Level1--Environmental Information Processing | Level2--Membrane transport | Level3--ABC transporters	100	1e-146	gi|806926204|dbj|BAR57206.1|	heme exporter protein C [Bradyrhizobium diazoefficiens]	100	7e-147	P30962	CCMC_BRADU	Heme exporter protein C OS=Bradyrhizobium diazoefficiens (strain JCM 10833 / IAM 13628 / NBRC 14792 / USDA 110) GN=cycZ PE=3 SV=1	2	{IPR002541; Cytochrome c assembly protein} {IPR003557; Cytochrome c-type biogenesis protein CcmC}	NA	NA	NA	NA	NA	NA	NA	NA	NA	NA	42.42	3e-48	VFG045717
113-2GL000400	98.65	6e-112	384214160	YP_005605323.1	1037409	Bradyrhizobium_japonicum_USDA_6_uid158851	Brajap	222	1	222	0	COG2386	ABC-type transport system involved in cytochrome c biogenesis, permease component	O	Posttranslational modification, protein turnover, chaperones	4	{GO:0015232; heme transporter activity; molecular_function} {GO:0015886; heme transport; biological_process} {GO:0016020; membrane; cellular_component} {GO:0017004; cytochrome complex assembly; biological_process}	100	4e-113	bja:blr0468	K02194	ccmB	heme exporter protein B	--	[PATH:ko02010] Level1--Environmental Information Processing | Level2--Membrane transport | Level3--ABC transporters	100	2e-113	gi|499395832|ref|WP_011083299.1|	MULTISPECIES: heme exporter protein B [Bradyrhizobium]						2	{IPR003544; Cytochrome c-type biogenesis protein CcmB} {IPR026031; Cytochrome c-type biogenesis protein CcmB, bacteria}				45.07	1e-19	PHI:7534	CcmA_(VK055_1938)	W1ATL3	Klebsiella_pneumoniae	unaffected_pathogenicity
113-2GL000401	91.58	9e-80	384214159	YP_005605322.1	1037409	Bradyrhizobium_japonicum_USDA_6_uid158851	Brajap	200	1	200	0	COG4133	ABC-type transport system involved in cytochrome c biogenesis, ATPase component	O	Posttranslational modification, protein turnover, chaperones	5	{GO:0005215; transporter activity; molecular_function} {GO:0005524; ATP binding; molecular_function} {GO:0016887; ATPase activity; molecular_function} {GO:0017004; cytochrome complex assembly; biological_process} {GO:0030288; outer membrane-bounded periplasmic space; cellular_component}	99.47	3e-101	bja:blr0467	K02193	ccmA	heme exporter protein A	3.6.3.41	[PATH:ko02010] Level1--Environmental Information Processing | Level2--Membrane transport | Level3--ABC transporters	99.47	1e-101	gi|499395831|ref|WP_011083298.1|	MULTISPECIES: cytochrome c biogenesis ATP-binding export protein CcmA [Bradyrhizobium]	99.47	8e-102	P30963	CCMA_BRADU	Cytochrome c biogenesis ATP-binding export protein CcmA OS=Bradyrhizobium diazoefficiens (strain JCM 10833 / IAM 13628 / NBRC 14792 / USDA 110) GN=ccmA PE=3 SV=1	5	{IPR003439; ABC transporter-like} {IPR003593; AAA+ ATPase domain} {IPR005895; ABC transporter, haem export, CcmA} {IPR017871; ABC transporter, conserved site} {IPR027417; P-loop containing nucleoside triphosphate hydrolase}	NA	NA	NA	NA	NA	NA	NA	NA	NA	NA	NA	NA	NA
113-2GL000402	97.46	0	384214158	YP_005605321.1	1037409	Bradyrhizobium_japonicum_USDA_6_uid158851	Brajap	906	1	906	0	COG1048	Aconitase A	C	Energy production and conversion	1	{GO:0008152; metabolic process; biological_process}	100	0	bja:bll0466	K01681	ACO, acnA	aconitate hydratase	4.2.1.3	[PATH:ko00720] Level1--Metabolism | Level2--Energy metabolism | Level3--Carbon fixation pathways in prokaryotes;[PATH:ko00020] Level1--Metabolism | Level2--Carbohydrate metabolism | Level3--Citrate cycle (TCA cycle);[PATH:ko01120] Level1--Metabolism | Level2--Global and overview maps | Level3--Microbial metabolism in diverse environments;[PATH:ko01230] Level1--Metabolism | Level2--Global and over…	100	0	gi|499395830|ref|WP_011083297.1|	MULTISPECIES: aconitate hydratase [Bradyrhizobium]	100	0	P70920	ACNA_BRADU	Aconitate hydratase A OS=Bradyrhizobium diazoefficiens (strain JCM 10833 / IAM 13628 / NBRC 14792 / USDA 110) GN=acnA PE=2 SV=2	8	{IPR000573; Aconitase A/isopropylmalate dehydratase small subunit, swivel domain} {IPR001030; Aconitase/3-isopropylmalate dehydratase large subunit, alpha/beta/alpha domain} {IPR006249; Aconitase/Iron-responsive element-binding protein 2} {IPR015928; Aconitase/3-isopropylmalate dehydratase, swivel} {IPR015931; Aconitase/3-isopropylmalate dehydratase large subunit, alpha/beta/alpha, subdomain 1/3}…	NA	NA	NA	NA	NA	NA	NA	NA	NA	NA	NA	NA	NA
113-2GL000403	92.25	2e-139	384214157	YP_005605320.1	1037409	Bradyrhizobium_japonicum_USDA_6_uid158851	Brajap	265	1	265	0	COG5429	Uncharacterized protein	S	Function unknown	NA	NA	NA	NA	NA	NA	NA	NA	NA	NA	100	3e-149	gi|27348713|dbj|BAC45730.1|	bll0465 [Bradyrhizobium diazoefficiens USDA 110]	NA	NA	NA	NA	NA	2	{IPR010634; Protein of unknown function DUF1223} {IPR012336; Thioredoxin-like fold}	locus=Chromosome1:406443:407219:+	0.998901	TRUE	NA	NA	NA	NA	NA	NA	NA	NA	NA	NA
113-2GL000404	NA	NA	NA	NA	NA	NA	NA	NA	NA	NA	NA	NA	NA	NA	NA	NA	NA	NA	NA	NA	NA	NA	NA	NA	NA	100	1e-65	gi|27348712|dbj|BAC45729.1|	bll0464 [Bradyrhizobium diazoefficiens USDA 110]	NA	NA	NA	NA	NA	1	{IPR021252; Protein of unknown function DUF2794}	NA	NA	NA	NA	NA	NA	NA	NA	NA	NA	NA	NA	NA
113-2GL000405	93.88	1e-77	384214155	YP_005605318.1	1037409	Bradyrhizobium_japonicum_USDA_6_uid158851	Brajap	175	1	175	0	COG1247	L-amino acid N-acyltransferase YncA	E	Amino acid transport and metabolism	1	{GO:0008080; N-acetyltransferase activity; molecular_function}	98.67	5e-82	bja:blr0463	K03823	pat	phosphinothricin acetyltransferase	2.3.1.183	[PATH:ko00440] Level1--Metabolism | Level2--Metabolism of other amino acids | Level3--Phosphonate and phosphinate metabolism;[PATH:ko01130] Level1--Metabolism | Level2--Global and overview maps | Level3--Biosynthesis of antibiotics	99.33	1e-82	gi|742510140|ref|WP_038965068.1|	GCN5 family acetyltransferase [Bradyrhizobium sp. CCBAU 41267]	53.06	2e-38	P31668	PAT_ALCFA	Phosphinothricin N-acetyltransferase OS=Alcaligenes faecalis GN=pat PE=3 SV=1	2	{IPR000182; GNAT domain} {IPR016181; Acyl-CoA N-acyltransferase}	NA	NA	NA	NA	NA	NA	NA	NA	NA	NA	NA	NA	NA
113-2GL000406	98.86	6e-144	384214154	YP_005605317.1	1037409	Bradyrhizobium_japonicum_USDA_6_uid158851	Brajap	263	1	263	0	COG0670	Integral membrane protein, interacts with FtsH	R	General function prediction only	NA	NA	100	2e-154	bja:blr0462	K06890	K06890	uncharacterized protein	--	--	100	6e-155	gi|499395826|ref|WP_011083293.1|	ABC transporter permease [Bradyrhizobium diazoefficiens]	47.5	1e-53	Q9ZE15	Y147_RICPR	Uncharacterized protein RP147 OS=Rickettsia prowazekii (strain Madrid E) GN=RP147 PE=3 SV=1	1	{IPR006214; Bax inhibitor 1-related}	locus=Chromosome1:409218:410054:-	0.999997	TRUE	NA	NA	NA	NA	NA	NA	NA	NA	NA	NA
113-2GL000407	NA	NA	NA	NA	NA	NA	NA	NA	NA	NA	NA	NA	NA	NA	NA	NA	NA	NA	NA	NA	NA	NA	NA	NA	NA	100	1e-16	gi|806926213|dbj|BAR57215.1|	hypothetical protein NK6_4045 [Bradyrhizobium diazoefficiens]	NA	NA	NA	NA	NA	NA	NA	NA	NA	NA	NA	NA	NA	NA	NA	NA	NA	NA	NA	NA
113-2GL000408	95.56	0	384214153	YP_005605316.1	1037409	Bradyrhizobium_japonicum_USDA_6_uid158851	Brajap	856	1	856	0	COG3127	Predicted ABC-type transport system involved in lysophospholipase L1 biosynthesis, permease component	Q	Secondary metabolites biosynthesis, transport and catabolism	1	{GO:0016020; membrane; cellular_component}	100	0	bja:blr0461	K02004	ABC.CD.P	putative ABC transport system permease protein	--	--	100	0	gi|499395825|ref|WP_011083292.1|	ABC transporter permease [Bradyrhizobium diazoefficiens]	NA	NA	NA	NA	NA	1	{IPR003838; ABC transporter permease protein domain}	NA	NA	NA	NA	NA	NA	NA	NA	NA	NA	NA	NA	NA
113-2GL000409	96.67	8e-130	384214152	YP_005605315.1	1037409	Bradyrhizobium_japonicum_USDA_6_uid158851	Brajap	240	1	240	0	COG4181	Predicted ABC-type transport system involved in lysophospholipase L1 biosynthesis, ATPase component	Q	Secondary metabolites biosynthesis, transport and catabolism	2	{GO:0005524; ATP binding; molecular_function} {GO:0016887; ATPase activity; molecular_function}	100	2e-134	bja:blr0460	K02003	ABC.CD.A	putative ABC transport system ATP-binding protein	--	--	100	4e-135	gi|499395824|ref|WP_011083291.1|	MULTISPECIES: ABC transporter ATP-binding protein [Bradyrhizobium]						4	{IPR003439; ABC transporter-like} {IPR003593; AAA+ ATPase domain} {IPR017871; ABC transporter, conserved site} {IPR027417; P-loop containing nucleoside triphosphate hydrolase}				40.59	1e-41	PHI:6579	VraD	A0A0H3JS81	Staphylococcus_aureus	reduced_virulence
113-2GL000410	86.06	7e-99	384214151	YP_005605314.1	1037409	Bradyrhizobium_japonicum_USDA_6_uid158851	Brajap	247	1	247	0	COG2755	Lysophospholipase L1 or related esterase	E	Amino acid transport and metabolism	2	{GO:0006629; lipid metabolic process; biological_process} {GO:0016298; lipase activity; molecular_function}	100	5e-117	bja:bll0459	K10804	tesA	acyl-CoA thioesterase I	3.1.2.- 3.1.1.5	[PATH:ko01040] Level1--Metabolism | Level2--Lipid metabolism | Level3--Biosynthesis of unsaturated fatty acids	100	2e-117	gi|499395823|ref|WP_011083290.1|	arylesterase [Bradyrhizobium diazoefficiens]	NA	NA	NA	NA	NA	2	{IPR008265; Lipase, GDSL, active site} {IPR013830; SGNH hydrolase-type esterase domain}	locus=Chromosome1:413642:414268:+	1	TRUE	NA	NA	NA	NA	NA	NA	NA	NA	NA	NA
113-2GL000411	96.63	1e-97	384214150	YP_005605313.1	1037409	Bradyrhizobium_japonicum_USDA_6_uid158851	Brajap	178	1	178	0	COG1514	2'-5' RNA ligase	J	Translation, ribosomal structure and biogenesis	2	{GO:0004113; 2',3'-cyclic-nucleotide 3'-phosphodiesterase activity; molecular_function} {GO:0008664; 2'-5'-RNA ligase activity; molecular_function}	100	3e-100	bja:bll0458	K01975	ligT	2'-5' RNA ligase	6.5.1.-	--	100	1e-100	gi|499395822|ref|WP_011083289.1|	MULTISPECIES: 2'-5' RNA ligase [Bradyrhizobium]	NA	NA	NA	NA	NA	3	{IPR004175; RNA 2',3'-cyclic phosphodiesterase} {IPR009097; RNA ligase/cyclic nucleotide phosphodiesterase} {IPR014051; Phosphoesterase, HXTX}	NA	NA	NA	NA	NA	NA	NA	NA	NA	NA	NA	NA	NA
113-2GL000412	93.4	0	384214149	YP_005605312.1	1037409	Bradyrhizobium_japonicum_USDA_6_uid158851	Brajap	394	1	394	0	COG1485	Predicted ATPase	R	General function prediction only	1	{GO:0005524; ATP binding; molecular_function}	100	0	bja:bll0457	K06916	zapE	cell division protein ZapE	--	--	100	0	gi|499395821|ref|WP_011083288.1|	ATPase [Bradyrhizobium diazoefficiens]	NA	NA	NA	NA	NA	2	{IPR005654; ATPase, AFG1-like} {IPR027417; P-loop containing nucleoside triphosphate hydrolase}	NA	NA	NA	NA	NA	NA	NA	NA	NA	NA	NA	NA	NA
113-2GL000413	NA	NA	NA	NA	NA	NA	NA	NA	NA	NA	NA	NA	NA	NA	NA	NA	NA	NA	NA	NA	NA	NA	NA	NA	NA	NA	NA	NA	NA	NA	NA	NA	NA	NA	NA	NA	locus=Chromosome1:416270:416386:-	1	TRUE	NA	NA	NA	NA	NA	NA	NA	NA	NA	NA
113-2GL000414	99.69	0	384214148	YP_005605311.1	1037409	Bradyrhizobium_japonicum_USDA_6_uid158851	Brajap	322	1	322	0	COG0039	Malate/lactate dehydrogenase	C	Energy production and conversion	8	{GO:0003824; catalytic activity; molecular_function} {GO:0005975; carbohydrate metabolic process; biological_process} {GO:0006108; malate metabolic process; biological_process} {GO:0016491; oxidoreductase activity; molecular_function} {GO:0016616; oxidoreductase activity, acting on the CH-OH group of donors, NAD or NADP as acceptor; molecular_function} {GO:0019752; carboxylic acid metabolic proce…	100	0	bja:bll0456	K00024	mdh	malate dehydrogenase	1.1.1.37	[PATH:ko00720] Level1--Metabolism | Level2--Energy metabolism | Level3--Carbon fixation pathways in prokaryotes;[PATH:ko00680] Level1--Metabolism | Level2--Energy metabolism | Level3--Methane metabolism;[PATH:ko00020] Level1--Metabolism | Level2--Carbohydrate metabolism | Level3--Citrate cycle (TCA cycle);[PATH:ko01120] Level1--Metabolism | Level2--Global and overview maps | Level3--Microbial met…	100	0	gi|495420527|ref|WP_008145224.1|	MULTISPECIES: malate dehydrogenase [Bradyrhizobium]	100	0	Q89X59	MDH_BRADU	Malate dehydrogenase OS=Bradyrhizobium diazoefficiens (strain JCM 10833 / IAM 13628 / NBRC 14792 / USDA 110) GN=mdh PE=3 SV=1	6	{IPR001236; Lactate/malate dehydrogenase, N-terminal} {IPR001557; L-lactate/malate dehydrogenase} {IPR011275; Malate dehydrogenase, type 3} {IPR015955; Lactate dehydrogenase/glycoside hydrolase, family 4, C-terminal} {IPR016040; NAD(P)-binding domain} {IPR022383; Lactate/malate dehydrogenase, C-terminal}	NA	NA	NA	NA	NA	NA	NA	NA	NA	NA	NA	NA	NA
113-2GL000415	97.49	0	384214147	YP_005605310.1	1037409	Bradyrhizobium_japonicum_USDA_6_uid158851	Brajap	398	1	398	0	COG0045	Succinyl-CoA synthetase, beta subunit	C	Energy production and conversion	4	{GO:0003824; catalytic activity; molecular_function} {GO:0005524; ATP binding; molecular_function} {GO:0008152; metabolic process; biological_process} {GO:0046872; metal ion binding; molecular_function}	100	0	bja:bll0455	K01903	sucC	succinyl-CoA synthetase beta subunit	6.2.1.5	[PATH:ko00720] Level1--Metabolism | Level2--Energy metabolism | Level3--Carbon fixation pathways in prokaryotes;[PATH:ko00020] Level1--Metabolism | Level2--Carbohydrate metabolism | Level3--Citrate cycle (TCA cycle);[PATH:ko00660] Level1--Metabolism | Level2--Carbohydrate metabolism | Level3--C5-Branched dibasic acid metabolism;[PATH:ko01120] Level1--Metabolism | Level2--Global and overview maps …	100	0	gi|499395820|ref|WP_011083287.1|	MULTISPECIES: succinyl-CoA ligase subunit beta [Bradyrhizobium]	100	0	Q89X60	SUCC_BRADU	Succinyl-CoA ligase [ADP-forming] subunit beta OS=Bradyrhizobium diazoefficiens (strain JCM 10833 / IAM 13628 / NBRC 14792 / USDA 110) GN=sucC PE=3 SV=1	7	{IPR005809; Succinyl-CoA synthetase, beta subunit} {IPR005811; ATP-citrate lyase/succinyl-CoA ligase} {IPR011761; ATP-grasp fold} {IPR013650; ATP-grasp fold, succinyl-CoA synthetase-type} {IPR013815; ATP-grasp fold, subdomain 1} {IPR013816; ATP-grasp fold, subdomain 2} {IPR016102; Succinyl-CoA synthetase-like}	NA	NA	NA	NA	NA	NA	NA	NA	NA	NA	NA	NA	NA
113-2GL000416	NA	NA	NA	NA	NA	NA	NA	NA	NA	NA	NA	NA	NA	NA	NA	NA	NA	NA	NA	NA	NA	NA	NA	NA	NA	100	5e-90	gi|27348702|dbj|BAC45719.1|	bll0454 [Bradyrhizobium diazoefficiens USDA 110]	NA	NA	NA	NA	NA	1	{IPR011473; Protein of unknown function DUF1579}	NA	NA	NA	NA	NA	NA	NA	NA	NA	NA	NA	NA	NA
113-2GL000417	98.64	1e-164	384214145	YP_005605308.1	1037409	Bradyrhizobium_japonicum_USDA_6_uid158851	Brajap	294	1	294	0	COG0074	Succinyl-CoA synthetase, alpha subunit	C	Energy production and conversion	3	{GO:0003824; catalytic activity; molecular_function} {GO:0008152; metabolic process; biological_process} {GO:0048037; cofactor binding; molecular_function}	100	1e-165	bja:bll0453	K01902	sucD	succinyl-CoA synthetase alpha subunit	6.2.1.5	[PATH:ko00720] Level1--Metabolism | Level2--Energy metabolism | Level3--Carbon fixation pathways in prokaryotes;[PATH:ko00020] Level1--Metabolism | Level2--Carbohydrate metabolism | Level3--Citrate cycle (TCA cycle);[PATH:ko00660] Level1--Metabolism | Level2--Carbohydrate metabolism | Level3--C5-Branched dibasic acid metabolism;[PATH:ko01120] Level1--Metabolism | Level2--Global and overview maps …	100	2e-166	gi|499395818|ref|WP_011083285.1|	MULTISPECIES: succinyl-CoA synthetase subunit alpha [Bradyrhizobium]	69.28	8e-115	Q4ULQ8	SUCD_RICFE	Succinyl-CoA ligase [ADP-forming] subunit alpha OS=Rickettsia felis (strain ATCC VR-1525 / URRWXCal2) GN=sucD PE=3 SV=1	6	{IPR003781; CoA-binding} {IPR005810; Succinyl-CoA ligase, alpha subunit} {IPR005811; ATP-citrate lyase/succinyl-CoA ligase} {IPR016040; NAD(P)-binding domain} {IPR016102; Succinyl-CoA synthetase-like} {IPR017440; ATP-citrate lyase/succinyl-CoA ligase, active site}	NA	NA	NA	NA	NA	NA	NA	NA	NA	NA	NA	NA	NA
113-2GL000418	96.51	0	384214144	YP_005605307.1	1037409	Bradyrhizobium_japonicum_USDA_6_uid158851	Brajap	989	1	989	0	COG0567	2-oxoglutarate dehydrogenase complex, dehydrogenase (E1) component, and related enzymes	C	Energy production and conversion	6	{GO:0004591; oxoglutarate dehydrogenase (succinyl-transferring) activity; molecular_function} {GO:0006099; tricarboxylic acid cycle; biological_process} {GO:0008152; metabolic process; biological_process} {GO:0016624; oxidoreductase activity, acting on the aldehyde or oxo group of donors, disulfide as acceptor; molecular_function} {GO:0030976; thiamine pyrophosphate binding; molecular_function} {…	99.9	0	bja:bll0452	K00164	OGDH, sucA	2-oxoglutarate dehydrogenase E1 component	1.2.4.2	[PATH:ko00310] Level1--Metabolism | Level2--Amino acid metabolism | Level3--Lysine degradation;[PATH:ko00020] Level1--Metabolism | Level2--Carbohydrate metabolism | Level3--Citrate cycle (TCA cycle);[PATH:ko00380] Level1--Metabolism | Level2--Amino acid metabolism | Level3--Tryptophan metabolism;[PATH:ko01120] Level1--Metabolism | Level2--Global and overview maps | Level3--Microbial metabolism in…	99.9	0	gi|499395817|ref|WP_011083284.1|	MULTISPECIES: 2-oxoglutarate dehydrogenase subunit E1 [Bradyrhizobium]	69.89	0	A6WXF0	ODO1_OCHA4	2-oxoglutarate dehydrogenase E1 component OS=Ochrobactrum anthropi (strain ATCC 49188 / DSM 6882 / NCTC 12168) GN=sucA PE=3 SV=1	6	{IPR001017; Dehydrogenase, E1 component} {IPR005475; Transketolase-like, pyrimidine-binding domain} {IPR011603; 2-oxoglutarate dehydrogenase E1 component} {IPR029061; Thiamin diphosphate-binding fold} {IPR031717; Multifunctional 2-oxoglutarate metabolism enzyme, C-terminal} {IPR032106; 2-oxoglutarate dehydrogenase E1 component, N-terminal domain}	NA	NA	NA	NA	NA	NA	NA	NA	NA	NA	NA	NA	NA
113-2GL000419	95.84	0	384214143	YP_005605306.1	1037409	Bradyrhizobium_japonicum_USDA_6_uid158851	Brajap	414	1	414	0	COG0508	Pyruvate/2-oxoglutarate dehydrogenase complex, dihydrolipoamide acyltransferase (E2) component	C	Energy production and conversion	5	{GO:0004149; dihydrolipoyllysine-residue succinyltransferase activity; molecular_function} {GO:0006099; tricarboxylic acid cycle; biological_process} {GO:0008152; metabolic process; biological_process} {GO:0016746; transferase activity, transferring acyl groups; molecular_function} {GO:0045252; oxoglutarate dehydrogenase complex; cellular_component}	99.76	0	bja:bll0451	K00658	DLST, sucB	2-oxoglutarate dehydrogenase E2 component (dihydrolipoamide succinyltransferase)	2.3.1.61	[PATH:ko00310] Level1--Metabolism | Level2--Amino acid metabolism | Level3--Lysine degradation;[PATH:ko00020] Level1--Metabolism | Level2--Carbohydrate metabolism | Level3--Citrate cycle (TCA cycle);[PATH:ko01120] Level1--Metabolism | Level2--Global and overview maps | Level3--Microbial metabolism in diverse environments;[PATH:ko01130] Level1--Metabolism | Level2--Global and overview maps | Level…	99.76	0	gi|806926224|dbj|BAR57226.1|	dihydrolipoamide succinyltransferase [Bradyrhizobium diazoefficiens]						7	{IPR000089; Biotin/lipoyl attachment} {IPR001078; 2-oxoacid dehydrogenase acyltransferase, catalytic domain} {IPR003016; 2-oxo acid dehydrogenase, lipoyl-binding site} {IPR004167; E3-binding domain} {IPR006255; Dihydrolipoamide succinyltransferase} {IPR011053; Single hybrid motif} {IPR023213; Chloramphenicol acetyltransferase-like domain}				47.41	9e-101	PHI:7353	odhB	Q2FH26	Staphylococcus_aureus	unaffected_pathogenicity
113-2GL000420	94.86	2e-126	384214142	YP_005605305.1	1037409	Bradyrhizobium_japonicum_USDA_6_uid158851	Brajap	253	1	253	0	COG1028	NAD(P)-dependent dehydrogenase, short-chain alcohol dehydrogenase family	IQR	Lipid transport and metabolism;Secondary metabolites biosynthesis, transport and catabolism;General function prediction only	2	{GO:0008152; metabolic process; biological_process} {GO:0016491; oxidoreductase activity; molecular_function}	52.85	4e-64	rde:RD1_3328	K00034	gdh	glucose 1-dehydrogenase	1.1.1.47	[PATH:ko01120] Level1--Metabolism | Level2--Global and overview maps | Level3--Microbial metabolism in diverse environments;[PATH:ko00030] Level1--Metabolism | Level2--Carbohydrate metabolism | Level3--Pentose phosphate pathway;[PATH:ko01200] Level1--Metabolism | Level2--Global and overview maps | Level3--Carbon metabolism	100	2e-141	gi|499395815|ref|WP_011083282.1|	glucose-1-dehydrogenase [Bradyrhizobium diazoefficiens]	53.66	3e-71	P52037	YGFF_ECOLI	Uncharacterized oxidoreductase YgfF OS=Escherichia coli (strain K12) GN=ygfF PE=3 SV=2	5	{IPR002198; Short-chain dehydrogenase/reductase SDR} {IPR002347; Glucose/ribitol dehydrogenase} {IPR013968; Polyketide synthase, ketoreductase domain} {IPR016040; NAD(P)-binding domain} {IPR020904; Short-chain dehydrogenase/reductase, conserved site}	NA	NA	NA	NA	NA	NA	NA	NA	NA	NA	NA	NA	NA
113-2GL000421	96.14	0	384214141	YP_005605304.1	1037409	Bradyrhizobium_japonicum_USDA_6_uid158851	Brajap	466	1	466	0	COG1249	Pyruvate/2-oxoglutarate dehydrogenase complex, dihydrolipoamide dehydrogenase (E3) component or related enzyme	C	Energy production and conversion	6	{GO:0004148; dihydrolipoyl dehydrogenase activity; molecular_function} {GO:0016491; oxidoreductase activity; molecular_function} {GO:0016668; oxidoreductase activity, acting on a sulfur group of donors, NAD(P) as acceptor; molecular_function} {GO:0045454; cell redox homeostasis; biological_process} {GO:0050660; flavin adenine dinucleotide binding; molecular_function} {GO:0055114; oxidation-reduct…	100	0	bja:bll0449	K00382	DLD, lpd, pdhD	dihydrolipoamide dehydrogenase	1.8.1.4	[PATH:ko00010] Level1--Metabolism | Level2--Carbohydrate metabolism | Level3--Glycolysis / Gluconeogenesis;[PATH:ko00020] Level1--Metabolism | Level2--Carbohydrate metabolism | Level3--Citrate cycle (TCA cycle);[PATH:ko01120] Level1--Metabolism | Level2--Global and overview maps | Level3--Microbial metabolism in diverse environments;[PATH:ko00280] Level1--Metabolism | Level2--Amino acid metabolis…	100	0	gi|499395814|ref|WP_011083281.1|	dihydrolipoyl dehydrogenase [Bradyrhizobium diazoefficiens]						5	{IPR004099; Pyridine nucleotide-disulphide oxidoreductase, dimerisation domain} {IPR006258; Dihydrolipoamide dehydrogenase} {IPR012999; Pyridine nucleotide-disulphide oxidoreductase, class I, active site} {IPR016156; FAD/NAD-linked reductase, dimerisation domain} {IPR023753; FAD/NAD(P)-binding domain}				40.09	2e-90	PHI:6520	LpdA	Q5ZVD8	Legionella_pneumophila	Effector_(plant_avirulence_determinant)
113-2GL000422	NA	NA	NA	NA	NA	NA	NA	NA	NA	NA	NA	NA	NA	NA	NA	NA	NA	NA	NA	NA	NA	NA	NA	NA	NA	100	3e-95	gi|27348696|dbj|BAC45713.1|	bll0448 [Bradyrhizobium diazoefficiens USDA 110]	NA	NA	NA	NA	NA	NA	NA	NA	NA	NA	NA	NA	NA	NA	NA	NA	NA	NA	NA	NA
113-2GL000423	NA	NA	NA	NA	NA	NA	NA	NA	NA	NA	NA	NA	NA	NA	NA	NA	NA	NA	NA	NA	NA	NA	NA	NA	NA	100	1e-104	gi|27348695|dbj|BAC45712.1|	blr0447 [Bradyrhizobium diazoefficiens USDA 110]	NA	NA	NA	NA	NA	1	{IPR025570; Protein of unknown function DUF4337}	NA	NA	NA	NA	NA	NA	NA	NA	NA	NA	NA	NA	NA
113-2GL000424	96.57	6e-178	384214134	YP_005605297.1	1037409	Bradyrhizobium_japonicum_USDA_6_uid158851	Brajap	321	1	321	0	COG4973	Site-specific recombinase XerC	L	Replication, recombination and repair	3	{GO:0003677; DNA binding; molecular_function} {GO:0006310; DNA recombination; biological_process} {GO:0015074; DNA integration; biological_process}	100	0	bja:blr0446	K03733	xerC	integrase/recombinase XerC	--	--	100	0	gi|499395811|ref|WP_011083278.1|	MULTISPECIES: tyrosine recombinase XerC [Bradyrhizobium]	100	0	Q89X68	XERC_BRADU	Tyrosine recombinase XerC OS=Bradyrhizobium diazoefficiens (strain JCM 10833 / IAM 13628 / NBRC 14792 / USDA 110) GN=xerC PE=3 SV=1	7	{IPR002104; Integrase, catalytic domain} {IPR004107; Integrase, SAM-like, N-terminal} {IPR010998; Integrase, Lambda-type, N-terminal} {IPR011010; DNA breaking-rejoining enzyme, catalytic core} {IPR013762; Integrase-like, catalytic domain} {IPR023009; Tyrosine recombinase XerC/XerD} {IPR023109; Integrase/recombinase, N-terminal}	locus=Chromosome1:428545:429510:-	0.999961	TRUE	NA	NA	NA	NA	NA	NA	NA	NA	NA	NA
113-2GL000425	96.74	0	384214133	YP_005605296.1	1037409	Bradyrhizobium_japonicum_USDA_6_uid158851	Brajap	736	1	736	0	COG1198	Primosomal protein N' (replication factor Y) - superfamily II helicase	L	Replication, recombination and repair	6	{GO:0003676; nucleic acid binding; molecular_function} {GO:0003677; DNA binding; molecular_function} {GO:0004003; ATP-dependent DNA helicase activity; molecular_function} {GO:0005524; ATP binding; molecular_function} {GO:0006260; DNA replication; biological_process} {GO:0032508; DNA duplex unwinding; biological_process}	100	0	bja:bll0445	K04066	priA	primosomal protein N' (replication factor Y) (superfamily II helicase)	3.6.4.-	[PATH:ko03440] Level1--Genetic Information Processing | Level2--Replication and repair | Level3--Homologous recombination	100	0	gi|499395810|ref|WP_011083277.1|	MULTISPECIES: primosomal protein N' [Bradyrhizobium]	46.17	2e-168	P05445	PRIA_RHORU	Primosomal protein N' OS=Rhodospirillum rubrum GN=priA PE=3 SV=1	5	{IPR001650; Helicase, C-terminal} {IPR005259; Primosomal protein N'} {IPR011545; DEAD/DEAH box helicase domain} {IPR014001; Helicase superfamily 1/2, ATP-binding domain} {IPR027417; P-loop containing nucleoside triphosphate hydrolase}	locus=Chromosome1:429623:431833:+	0.999784	TRUE	NA	NA	NA	NA	NA	NA	NA	NA	NA	NA
113-2GL000426	NA	NA	NA	NA	NA	NA	NA	NA	NA	NA	NA	NA	NA	NA	NA	NA	NA	NA	NA	NA	NA	NA	NA	NA	NA	100	7e-16	gi|806926232|dbj|BAR57234.1|	hypothetical protein NK6_4064 [Bradyrhizobium diazoefficiens]	NA	NA	NA	NA	NA	NA	NA	locus=Chromosome1:431926:432051:+	1	TRUE	NA	NA	NA	NA	NA	NA	NA	NA	NA	NA
113-2GL000427	88.69	6e-73	384214132	YP_005605295.1	1037409	Bradyrhizobium_japonicum_USDA_6_uid158851	Brajap	168	1	168	1	COG0797	Rare lipoprotein A, peptidoglycan hydrolase digesting "naked" glycans, contains C-terminal SPOR domain	M	Cell wall/membrane/envelope biogenesis	NA	NA	100	3e-89	bja:blr044	K03642	rlpA	rare lipoprotein A	--	--	100	6e-90	gi|27348692|dbj|BAC45709.1|	blr0444 [Bradyrhizobium diazoefficiens USDA 110]						2	{IPR009009; RlpA-like double-psi beta-barrel domain} {IPR012997; Rare lipoprotein A}				53	8e-23	PHI:5448	PA4485	Q9HVT6	Pseudomonas_aeruginosa	unaffected_pathogenicity
113-2GL000428	92.05	5e-86	384214131	YP_005605294.1	1037409	Bradyrhizobium_japonicum_USDA_6_uid158851	Brajap	186	1	186	0	COG0712	FoF1-type ATP synthase, delta subunit	C	Energy production and conversion	3	{GO:0015986; ATP synthesis coupled proton transport; biological_process} {GO:0016020; membrane; cellular_component} {GO:0046933; proton-transporting ATP synthase activity, rotational mechanism; molecular_function}	99.43	3e-92	bja:bll0443	K02113	ATPF1D, atpH	F-type H+-transporting ATPase subunit delta	--	[PATH:ko01100] Level1--Metabolism | Level2--Global and overview maps | Level3--Metabolic pathways;[PATH:ko00190] Level1--Metabolism | Level2--Energy metabolism | Level3--Oxidative phosphorylation;[PATH:ko00195] Level1--Metabolism | Level2--Energy metabolism | Level3--Photosynthesis	100	1e-92	gi|806926236|dbj|BAR57238.1|	F0F1 ATP synthase subunit delta [Bradyrhizobium diazoefficiens]	99.43	1e-92	Q89X71	ATPD_BRADU	ATP synthase subunit delta OS=Bradyrhizobium diazoefficiens (strain JCM 10833 / IAM 13628 / NBRC 14792 / USDA 110) GN=atpH PE=3 SV=1	3	{IPR000711; ATPase, OSCP/delta subunit} {IPR020781; ATPase, OSCP/delta subunit, conserved site} {IPR026015; F1F0 ATP synthase OSCP/delta subunit, N-terminal domain}	NA	NA	NA	NA	NA	NA	NA	NA	NA	NA	NA	NA	NA
113-2GL000429	97.45	0	384214130	YP_005605293.1	1037409	Bradyrhizobium_japonicum_USDA_6_uid158851	Brajap	509	1	509	0	COG0056	FoF1-type ATP synthase, alpha subunit	C	Energy production and conversion	10	{GO:0005524; ATP binding; molecular_function} {GO:0015986; ATP synthesis coupled proton transport; biological_process} {GO:0015991; ATP hydrolysis coupled proton transport; biological_process} {GO:0015992; proton transport; biological_process} {GO:0016820; hydrolase activity, acting on acid anhydrides, catalyzing transmembrane movement of substances; molecular_function} {GO:0033178; proton-transp…	100	0	bja:bll0442	K02111	ATPF1A, atpA	F-type H+-transporting ATPase subunit alpha	3.6.3.14	[PATH:ko01100] Level1--Metabolism | Level2--Global and overview maps | Level3--Metabolic pathways;[PATH:ko00190] Level1--Metabolism | Level2--Energy metabolism | Level3--Oxidative phosphorylation;[PATH:ko00195] Level1--Metabolism | Level2--Energy metabolism | Level3--Photosynthesis	100	0	gi|499395807|ref|WP_011083274.1|	MULTISPECIES: ATP synthase subunit alpha [Bradyrhizobium]	100	0	Q89X72	ATPA_BRADU	ATP synthase subunit alpha OS=Bradyrhizobium diazoefficiens (strain JCM 10833 / IAM 13628 / NBRC 14792 / USDA 110) GN=atpA PE=3 SV=1	7	{IPR000194; ATPase, F1/V1/A1 complex, alpha/beta subunit, nucleotide-binding domain} {IPR000793; ATPase, F1/V1/A1 complex, alpha/beta subunit, C-terminal} {IPR004100; ATPase, F1 complex alpha/beta subunit, N-terminal domain} {IPR005294; ATPase, F1 complex, alpha subunit} {IPR020003; ATPase, alpha/beta subunit, nucleotide-binding domain, active site} {IPR023366; ATP synthase subunit alpha-like dom…	NA	NA	NA	NA	NA	NA	NA	NA	NA	NA	NA	NA	NA
113-2GL000430	89.86	4e-138	459286871	YP_007510028.1	1245469	Agromonas_oligotrophica_S58_uid192186	Agroli	292	1	292	0	COG0224	FoF1-type ATP synthase, gamma subunit	C	Energy production and conversion	4	{GO:0015986; ATP synthesis coupled proton transport; biological_process} {GO:0045261; proton-transporting ATP synthase complex, catalytic core F(1); cellular_component} {GO:0046933; proton-transporting ATP synthase activity, rotational mechanism; molecular_function} {GO:0046961; proton-transporting ATPase activity, rotational mechanism; molecular_function}	100	1e-163	bja:bll0441	K02115	ATPF1G, atpG	F-type H+-transporting ATPase subunit gamma	--	[PATH:ko01100] Level1--Metabolism | Level2--Global and overview maps | Level3--Metabolic pathways;[PATH:ko00190] Level1--Metabolism | Level2--Energy metabolism | Level3--Oxidative phosphorylation;[PATH:ko00195] Level1--Metabolism | Level2--Energy metabolism | Level3--Photosynthesis	100	2e-164	gi|499395806|ref|WP_011083273.1|	MULTISPECIES: ATP synthase subunit gamma [Bradyrhizobium]	100	3e-164	Q89X73	ATPG_BRADU	ATP synthase gamma chain OS=Bradyrhizobium diazoefficiens (strain JCM 10833 / IAM 13628 / NBRC 14792 / USDA 110) GN=atpG PE=3 SV=1	3	{IPR000131; ATPase, F1 complex, gamma subunit} {IPR023632; ATPase, F1 complex, gamma subunit conserved site} {IPR023633; ATPase, F1 complex, gamma subunit domain}	NA	NA	NA	NA	NA	NA	NA	NA	NA	NA	NA	NA	NA
113-2GL000431	94.7	0	384214128	YP_005605291.1	1037409	Bradyrhizobium_japonicum_USDA_6_uid158851	Brajap	480	1	480	0	COG0055	FoF1-type ATP synthase, beta subunit	C	Energy production and conversion	8	{GO:0005524; ATP binding; molecular_function} {GO:0015986; ATP synthesis coupled proton transport; biological_process} {GO:0015991; ATP hydrolysis coupled proton transport; biological_process} {GO:0015992; proton transport; biological_process} {GO:0016820; hydrolase activity, acting on acid anhydrides, catalyzing transmembrane movement of substances; molecular_function} {GO:0033178; proton-transp…	100	0	bja:bll0440	K02112	ATPF1B, atpD	F-type H+-transporting ATPase subunit beta	3.6.3.14	[PATH:ko01100] Level1--Metabolism | Level2--Global and overview maps | Level3--Metabolic pathways;[PATH:ko00190] Level1--Metabolism | Level2--Energy metabolism | Level3--Oxidative phosphorylation;[PATH:ko00195] Level1--Metabolism | Level2--Energy metabolism | Level3--Photosynthesis	100	0	gi|499395805|ref|WP_011083272.1|	MULTISPECIES: ATP synthase subunit beta [Bradyrhizobium]	100	0	Q89X74	ATPB_BRADU	ATP synthase subunit beta OS=Bradyrhizobium diazoefficiens (strain JCM 10833 / IAM 13628 / NBRC 14792 / USDA 110) GN=atpD PE=3 SV=1	8	{IPR000194; ATPase, F1/V1/A1 complex, alpha/beta subunit, nucleotide-binding domain} {IPR000793; ATPase, F1/V1/A1 complex, alpha/beta subunit, C-terminal} {IPR003593; AAA+ ATPase domain} {IPR004100; ATPase, F1 complex alpha/beta subunit, N-terminal domain} {IPR005722; ATPase, F1 complex, beta subunit} {IPR020003; ATPase, alpha/beta subunit, nucleotide-binding domain, active site} {IPR024034; ATPa…	NA	NA	NA	NA	NA	NA	NA	NA	NA	NA	NA	NA	NA
113-2GL000432	92.59	2e-64	384214127	YP_005605290.1	1037409	Bradyrhizobium_japonicum_USDA_6_uid158851	Brajap	135	1	135	0	COG0355	FoF1-type ATP synthase, epsilon subunit	C	Energy production and conversion	4	{GO:0015986; ATP synthesis coupled proton transport; biological_process} {GO:0045261; proton-transporting ATP synthase complex, catalytic core F(1); cellular_component} {GO:0046933; proton-transporting ATP synthase activity, rotational mechanism; molecular_function} {GO:0046961; proton-transporting ATPase activity, rotational mechanism; molecular_function}	100	7e-71	bja:bll0439	K02114	ATPF1E, atpC	F-type H+-transporting ATPase subunit epsilon	--	[PATH:ko01100] Level1--Metabolism | Level2--Global and overview maps | Level3--Metabolic pathways;[PATH:ko00190] Level1--Metabolism | Level2--Energy metabolism | Level3--Oxidative phosphorylation;[PATH:ko00195] Level1--Metabolism | Level2--Energy metabolism | Level3--Photosynthesis	100	1e-71	gi|499395804|ref|WP_011083271.1|	MULTISPECIES: ATP synthase epsilon chain [Bradyrhizobium]	100	2e-71	Q89X75	ATPE_BRADU	ATP synthase epsilon chain OS=Bradyrhizobium diazoefficiens (strain JCM 10833 / IAM 13628 / NBRC 14792 / USDA 110) GN=atpC PE=3 SV=1	2	{IPR001469; ATPase, F1 complex, delta/epsilon subunit} {IPR020546; ATPase, F1 complex, delta/epsilon subunit, N-terminal}	NA	NA	NA	NA	NA	NA	NA	NA	NA	NA	NA	NA	NA
113-2GL000433	86.23	0	384214126	YP_005605289.1	1037409	Bradyrhizobium_japonicum_USDA_6_uid158851	Brajap	559	1	559	1	COG2114	Adenylate cyclase, class 3	T	Signal transduction mechanisms	3	{GO:0009190; cyclic nucleotide biosynthetic process; biological_process} {GO:0016849; phosphorus-oxygen lyase activity; molecular_function} {GO:0035556; intracellular signal transduction; biological_process}	86.23	0	bjp:RN69_01950	K01768	E4.6.1.1	adenylate cyclase	4.6.1.1	[PATH:ko02025] Level1--Cellular Processes | Level2--Cellular community - prokaryotes | Level3--Biofilm formation - Pseudomonas aeruginosa;[PATH:ko00230] Level1--Metabolism | Level2--Nucleotide metabolism | Level3--Purine metabolism	100	0	gi|499395803|ref|WP_011083270.1|	MULTISPECIES: addiction module protein [Bradyrhizobium]	NA	NA	NA	NA	NA	2	{IPR001054; Adenylyl cyclase class-3/4/guanylyl cyclase} {IPR029787; Nucleotide cyclase}	NA	NA	NA	NA	NA	NA	NA	NA	NA	NA	NA	NA	NA
113-2GL000434	90.91	1e-84	384214125	YP_005605288.1	1037409	Bradyrhizobium_japonicum_USDA_6_uid158851	Brajap	173	1	173	1	COG0494	8-oxo-dGTP pyrophosphatase MutT and related house-cleaning NTP pyrophosphohydrolases, NUDIX family	V	Defense mechanisms	1	{GO:0016787; hydrolase activity; molecular_function}	100	1e-93	bja:blr0437	K08311	nudH	putative (di)nucleoside polyphosphate hydrolase	3.6.1.-	[PATH:ko03018] Level1--Genetic Information Processing | Level2--Folding, sorting and degradation | Level3--RNA degradation	100	8e-94	gi|499395802|ref|WP_011083269.1|	MULTISPECIES: RNA pyrophosphohydrolase [Bradyrhizobium]						4	{IPR000086; NUDIX hydrolase domain} {IPR015797; NUDIX hydrolase domain-like} {IPR020084; NUDIX hydrolase, conserved site} {IPR020476; NUDIX hydrolase}				44.24	6e-34	PHI:4915	invA	Q8YJ71	Brucella_melitensis	reduced_virulence
113-2GL000435	92.86	1e-86	384214124	YP_005605287.1	1037409	Bradyrhizobium_japonicum_USDA_6_uid158851	Brajap	168	1	168	0	COG1051	ADP-ribose pyrophosphatase YjhB, NUDIX family	F	Nucleotide transport and metabolism	1	{GO:0016787; hydrolase activity; molecular_function}	100	2e-93	bja:blr0436	K08311	nudH	putative (di)nucleoside polyphosphate hydrolase	3.6.1.-	[PATH:ko03018] Level1--Genetic Information Processing | Level2--Folding, sorting and degradation | Level3--RNA degradation	100	4e-94	gi|499395801|ref|WP_011083268.1|	MULTISPECIES: RNA pyrophosphohydrolase [Bradyrhizobium]						3	{IPR000086; NUDIX hydrolase domain} {IPR015797; NUDIX hydrolase domain-like} {IPR022927; RNA pyrophosphohydrolase RppH}				56.89	4e-49	PHI:4915	invA	Q8YJ71	Brucella_melitensis	reduced_virulence
113-2GL000436	89.98	0	384214123	YP_005605286.1	1037409	Bradyrhizobium_japonicum_USDA_6_uid158851	Brajap	407	1	407	1	COG2861	Uncharacterized conserved protein YibQ, putative polysaccharide deacetylase 2 family	G	Carbohydrate transport and metabolism	3	{GO:0003824; catalytic activity; molecular_function} {GO:0005975; carbohydrate metabolic process; biological_process} {GO:0016810; hydrolase activity, acting on carbon-nitrogen (but not peptide) bonds; molecular_function}	100	0	bja:blr0435	K09798	K09798	uncharacterized protein	--	--	100	0	gi|27348683|dbj|BAC45700.1|	blr0435 [Bradyrhizobium diazoefficiens USDA 110]	NA	NA	NA	NA	NA	3	{IPR002509; NodB homology domain} {IPR006837; Protein of unknown function DUF610, YibQ} {IPR011330; Glycoside hydrolase/deacetylase, beta/alpha-barrel}	NA	NA	NA	NA	NA	NA	NA	NA	NA	NA	NA	NA	NA
113-2GL000437	98.89	0	384214122	YP_005605285.1	1037409	Bradyrhizobium_japonicum_USDA_6_uid158851	Brajap	451	1	451	0	COG0793	C-terminal processing protease CtpA/Prc, contains a PDZ domain	O	Posttranslational modification, protein turnover, chaperones	3	{GO:0005515; protein binding; molecular_function} {GO:0006508; proteolysis; biological_process} {GO:0008236; serine-type peptidase activity; molecular_function}	100	0	bja:blr0434	K03797	E3.4.21.102, prc, ctpA	carboxyl-terminal processing protease	3.4.21.102	--	100	0	gi|499395799|ref|WP_011083266.1|	MULTISPECIES: peptidase S41 [Bradyrhizobium]	56.36	3e-131	Q44879	CTPA_BARBK	Carboxy-terminal-processing protease OS=Bartonella bacilliformis (strain ATCC 35685 / KC583) GN=ctpA PE=3 SV=1	4	{IPR001478; PDZ domain} {IPR004447; C-terminal-processing peptidase S41A} {IPR005151; Tail specific protease} {IPR029045; ClpP/crotonase-like domain}	NA	NA	NA	NA	NA	NA	NA	NA	NA	NA	NA	NA	NA
113-2GL000438	87.58	0	384214121	YP_005605284.1	1037409	Bradyrhizobium_japonicum_USDA_6_uid158851	Brajap	479	1	479	0	COG4942	Septal ring factor EnvC, activator of murein hydrolases AmiA and AmiB	D	Cell cycle control, cell division, chromosome partitioning	NA	NA	NA	NA	NA	NA	NA	NA	NA	NA	100	0	gi|499395798|ref|WP_011083265.1|	MULTISPECIES: membrane protein [Bradyrhizobium]	NA	NA	NA	NA	NA	2	{IPR011055; Duplicated hybrid motif} {IPR016047; Peptidase M23}	NA	NA	NA	NA	NA	NA	NA	NA	NA	NA	NA	NA	NA
113-2GL000439	96.73	3e-81	384214120	YP_005605283.1	1037409	Bradyrhizobium_japonicum_USDA_6_uid158851	Brajap	160	1	160	0	COG1576	23S rRNA pseudoU1915 N3-methylase RlmH	J	Translation, ribosomal structure and biogenesis	3	{GO:0005737; cytoplasm; cellular_component} {GO:0006364; rRNA processing; biological_process} {GO:0008168; methyltransferase activity; molecular_function}	99.35	5e-83	bja:blr0432	K00783	rlmH	23S rRNA (pseudouridine1915-N3)-methyltransferase	2.1.1.177	--	99.35	2e-83	gi|499395797|ref|WP_011083264.1|	MULTISPECIES: 23S rRNA (pseudouridine(1915)-N(3))-methyltransferase RlmH [Bradyrhizobium]	99.35	1e-83	Q89X82	RLMH_BRADU	Ribosomal RNA large subunit methyltransferase H OS=Bradyrhizobium diazoefficiens (strain JCM 10833 / IAM 13628 / NBRC 14792 / USDA 110) GN=rlmH PE=3 SV=1	3	{IPR003742; SPOUT methyltransferase, predicted} {IPR029026; tRNA (guanine-N1-)-methyltransferase, N-terminal} {IPR029028; Alpha/beta knot methyltransferases}	NA	NA	NA	NA	NA	NA	NA	NA	NA	NA	NA	NA	NA
113-2GL000440	94.07	6e-61	384214119	YP_005605282.1	1037409	Bradyrhizobium_japonicum_USDA_6_uid158851	Brajap	118	1	118	0	COG0799	Ribosomal silencing factor RsfS, regulates association of 30S and 50S subunits	J	Translation, ribosomal structure and biogenesis	NA	NA	97.46	8e-63	brc:BCCGELA001_02060	K09710	ybeB	ribosome-associated protein	--	--	100	1e-64	gi|653412533|ref|WP_027523570.1|	MULTISPECIES: ribosome silencing factor RsfS [Bradyrhizobium]	46.23	2e-24	Q5NLX3	IOJAP_ZYMMO	Ribosomal silencing factor RsfS OS=Zymomonas mobilis subsp. mobilis (strain ATCC 31821 / ZM4 / CP4) GN=rsfS PE=1 SV=1	1	{IPR004394; Protein Iojap/ribosomal silencing factor RsfS}	NA	NA	NA	NA	NA	NA	NA	NA	NA	NA	NA	NA	NA
113-2GL000441	92.52	1e-111	384214118	YP_005605281.1	1037409	Bradyrhizobium_japonicum_USDA_6_uid158851	Brajap	214	1	214	0	COG1057	Nicotinic acid mononucleotide adenylyltransferase	H	Coenzyme transport and metabolism	4	{GO:0003824; catalytic activity; molecular_function} {GO:0009058; biosynthetic process; biological_process} {GO:0009435; NAD biosynthetic process; biological_process} {GO:0016779; nucleotidyltransferase activity; molecular_function}	99.52	2e-116	bja:blr0430	K00969	nadD	nicotinate-nucleotide adenylyltransferase	2.7.7.18	[PATH:ko01100] Level1--Metabolism | Level2--Global and overview maps | Level3--Metabolic pathways;[PATH:ko00760] Level1--Metabolism | Level2--Metabolism of cofactors and vitamins | Level3--Nicotinate and nicotinamide metabolism	100	9e-121	gi|742510127|ref|WP_038965055.1|	nicotinate-nicotinamide nucleotide adenylyltransferase [Bradyrhizobium sp. CCBAU 41267]	100	1e-108	Q89X84	NADD_BRADU	Probable nicotinate-nucleotide adenylyltransferase OS=Bradyrhizobium diazoefficiens (strain JCM 10833 / IAM 13628 / NBRC 14792 / USDA 110) GN=nadD PE=3 SV=2	3	{IPR004821; Cytidyltransferase-like domain} {IPR005248; Probable nicotinate-nucleotide adenylyltransferase} {IPR014729; Rossmann-like alpha/beta/alpha sandwich fold}	locus=Chromosome1:446767:447411:-	0.999898	TRUE	NA	NA	NA	NA	NA	NA	NA	NA	NA	NA
113-2GL000442	94.94	0	384214117	YP_005605280.1	1037409	Bradyrhizobium_japonicum_USDA_6_uid158851	Brajap	431	1	431	0	COG0014	Gamma-glutamyl phosphate reductase	E	Amino acid transport and metabolism	7	{GO:0004350; glutamate-5-semialdehyde dehydrogenase activity; molecular_function} {GO:0006561; proline biosynthetic process; biological_process} {GO:0008152; metabolic process; biological_process} {GO:0016491; oxidoreductase activity; molecular_function} {GO:0016620; oxidoreductase activity, acting on the aldehyde or oxo group of donors, NAD or NADP as acceptor; molecular_function} {GO:0050661; N…	100	0	bja:blr0429	K00147	proA	glutamate-5-semialdehyde dehydrogenase	1.2.1.41	[PATH:ko00330] Level1--Metabolism | Level2--Amino acid metabolism | Level3--Arginine and proline metabolism;[PATH:ko01230] Level1--Metabolism | Level2--Global and overview maps | Level3--Biosynthesis of amino acids;[PATH:ko01130] Level1--Metabolism | Level2--Global and overview maps | Level3--Biosynthesis of antibiotics;[PATH:ko01100] Level1--Metabolism | Level2--Global and overview maps | Level3…	100	0	gi|499395794|ref|WP_011083261.1|	MULTISPECIES: gamma-glutamyl-phosphate reductase [Bradyrhizobium]	100	0	Q89X85	PROA_BRADU	Gamma-glutamyl phosphate reductase OS=Bradyrhizobium diazoefficiens (strain JCM 10833 / IAM 13628 / NBRC 14792 / USDA 110) GN=proA PE=3 SV=1	7	{IPR000965; GPR domain} {IPR012134; Glutamate-5-semialdehyde dehydrogenase} {IPR015590; Aldehyde dehydrogenase domain} {IPR016161; Aldehyde/histidinol dehydrogenase} {IPR016162; Aldehyde dehydrogenase N-terminal domain} {IPR016163; Aldehyde dehydrogenase, C-terminal} {IPR020593; Gamma-glutamyl phosphate reductase GPR, conserved site}	NA	NA	NA	NA	NA	NA	NA	NA	NA	NA	NA	NA	NA
113-2GL000443	97.05	0	384214116	YP_005605279.1	1037409	Bradyrhizobium_japonicum_USDA_6_uid158851	Brajap	386	1	386	0	COG0263	Glutamate 5-kinase	E	Amino acid transport and metabolism	4	{GO:0003723; RNA binding; molecular_function} {GO:0004349; glutamate 5-kinase activity; molecular_function} {GO:0005737; cytoplasm; cellular_component} {GO:0006561; proline biosynthetic process; biological_process}	100	0	bja:blr0428	K00931	proB	glutamate 5-kinase	2.7.2.11	[PATH:ko00330] Level1--Metabolism | Level2--Amino acid metabolism | Level3--Arginine and proline metabolism;[PATH:ko01230] Level1--Metabolism | Level2--Global and overview maps | Level3--Biosynthesis of amino acids;[PATH:ko01130] Level1--Metabolism | Level2--Global and overview maps | Level3--Biosynthesis of antibiotics;[PATH:ko01100] Level1--Metabolism | Level2--Global and overview maps | Level3…	100	0	gi|499395793|ref|WP_011083260.1|	MULTISPECIES: glutamate 5-kinase [Bradyrhizobium]	100	0	Q89X86	PROB_BRADU	Glutamate 5-kinase OS=Bradyrhizobium diazoefficiens (strain JCM 10833 / IAM 13628 / NBRC 14792 / USDA 110) GN=proB PE=3 SV=1	7	{IPR001048; Aspartate/glutamate/uridylate kinase} {IPR001057; Glutamate/acetylglutamate kinase} {IPR002478; PUA domain} {IPR005715; Glutamate 5-kinase/delta-1-pyrroline-5-carboxylate synthase} {IPR011529; Glutamate 5-kinase} {IPR015947; PUA-like domain} {IPR019797; Glutamate 5-kinase, conserved site}	NA	NA	NA	NA	NA	NA	NA	NA	NA	NA	NA	NA	NA
113-2GL000444	90.77	7e-90	384214115	YP_005605278.1	1037409	Bradyrhizobium_japonicum_USDA_6_uid158851	Brajap	195	1	195	2	COG3181	Tripartite-type tricarboxylate transporter, receptor component TctC	C	Energy production and conversion	1	{GO:0030288; outer membrane-bounded periplasmic space; cellular_component}	NA	NA	NA	NA	NA	NA	NA	NA	100	0	gi|27348675|dbj|BAC45692.1|	bll0427 [Bradyrhizobium diazoefficiens USDA 110]	NA	NA	NA	NA	NA	1	{IPR005064; Bordetella uptake gene}	NA	NA	NA	NA	NA	NA	NA	NA	NA	NA	NA	NA	NA
113-2GL000445	95.96	0	384214114	YP_005605277.1	1037409	Bradyrhizobium_japonicum_USDA_6_uid158851	Brajap	544	1	544	0	COG3119	Arylsulfatase A or related enzyme	P	Inorganic ion transport and metabolism	3	{GO:0003824; catalytic activity; molecular_function} {GO:0008152; metabolic process; biological_process} {GO:0008484; sulfuric ester hydrolase activity; molecular_function}	NA	NA	NA	NA	NA	NA	NA	NA	100	0	gi|499395791|ref|WP_011083258.1|	MULTISPECIES: phosphonate monoester hydrolase [Bradyrhizobium]	NA	NA	NA	NA	NA	3	{IPR000917; Sulfatase, N-terminal} {IPR017849; Alkaline phosphatase-like, alpha/beta/alpha} {IPR017850; Alkaline-phosphatase-like, core domain}	NA	NA	NA	NA	NA	NA	NA	NA	NA	NA	NA	NA	NA
113-2GL000446	96.82	4e-180	384214113	YP_005605276.1	1037409	Bradyrhizobium_japonicum_USDA_6_uid158851	Brajap	346	1	346	0	COG0536	GTPase involved in cell partioning and DNA repair	DL	Cell cycle control, cell division, chromosome partitioning;Replication, recombination and repair	3	{GO:0000287; magnesium ion binding; molecular_function} {GO:0003924; GTPase activity; molecular_function} {GO:0005525; GTP binding; molecular_function}	100	0	bja:blr0425	K03979	obgE, cgtA	GTPase	3.6.5.-	--	100	0	gi|499395790|ref|WP_011083257.1|	MULTISPECIES: GTPase ObgE [Bradyrhizobium]	100	0	Q89X89	OBG_BRADU	GTPase Obg OS=Bradyrhizobium diazoefficiens (strain JCM 10833 / IAM 13628 / NBRC 14792 / USDA 110) GN=obg PE=3 SV=1	6	{IPR006073; GTP binding domain} {IPR006074; GTP1/OBG, conserved site} {IPR006169; GTP1/OBG domain} {IPR014100; GTP-binding protein Obg/CgtA} {IPR027417; P-loop containing nucleoside triphosphate hydrolase} {IPR031167; OBG-type guanine nucleotide-binding (G) domain}	NA	NA	NA	NA	NA	NA	NA	NA	NA	NA	NA	NA	NA
113-2GL000447	96.2	1e-85	384214112	YP_005605275.1	1037409	Bradyrhizobium_japonicum_USDA_6_uid158851	Brajap	160	1	160	0	COG2030	Acyl dehydratase	I	Lipid transport and metabolism	NA	NA	NA	NA	NA	NA	NA	NA	NA	NA	100	3e-110	gi|499395789|ref|WP_011083256.1|	MaoC family dehydratase [Bradyrhizobium diazoefficiens]	NA	NA	NA	NA	NA	2	{IPR002539; MaoC-like domain} {IPR029069; HotDog domain}	locus=Chromosome1:454373:454954:-	0.999981	TRUE	NA	NA	NA	NA	NA	NA	NA	NA	NA	NA
113-2GL000448	95.07	6e-143	384214111	YP_005605274.1	1037409	Bradyrhizobium_japonicum_USDA_6_uid158851	Brajap	304	1	304	0	COG0697	Permease of the drug/metabolite transporter (DMT) superfamily	GER	Carbohydrate transport and metabolism;Amino acid transport and metabolism;General function prediction only	2	{GO:0016020; membrane; cellular_component} {GO:0016021; integral component of membrane; cellular_component}	47.14	1e-67	mci:Mesci_0162	K15270	sam	S-adenosylmethionine uptake transporter	--	--	100	3e-171	gi|499395788|ref|WP_011083255.1|	MULTISPECIES: DMT transporter permease [Bradyrhizobium]	NA	NA	NA	NA	NA	1	{IPR000620; EamA domain}	NA	NA	NA	NA	NA	NA	NA	NA	NA	NA	NA	NA	NA
113-2GL000449	92.89	7e-97	384214107	YP_005605270.1	1037409	Bradyrhizobium_japonicum_USDA_6_uid158851	Brajap	197	1	197	0	COG1670	Protein N-acetyltransferase, RimJ/RimL family	JO	Translation, ribosomal structure and biogenesis;Posttranslational modification, protein turnover, chaperones	1	{GO:0008080; N-acetyltransferase activity; molecular_function}	NA	NA	NA	NA	NA	NA	NA	NA	100	2e-112	gi|499395787|ref|WP_011083254.1|	N-acetyltransferase GCN5 [Bradyrhizobium diazoefficiens]	NA	NA	NA	NA	NA	2	{IPR000182; GNAT domain} {IPR016181; Acyl-CoA N-acyltransferase}	NA	NA	NA	NA	NA	NA	NA	NA	NA	NA	NA	NA	NA
113-2GL000450	100	7e-45	384214106	YP_005605269.1	1037409	Bradyrhizobium_japonicum_USDA_6_uid158851	Brajap	89	1	89	0	COG0211	Ribosomal protein L27	J	Translation, ribosomal structure and biogenesis	4	{GO:0003735; structural constituent of ribosome; molecular_function} {GO:0005622; intracellular; cellular_component} {GO:0005840; ribosome; cellular_component} {GO:0006412; translation; biological_process}	100	9e-45	bjp:RN69_01850	K02899	RP-L27, MRPL27, rpmA	large subunit ribosomal protein L27	--	[PATH:ko03010] Level1--Genetic Information Processing | Level2--Translation | Level3--Ribosome	100	4e-45	gi|499395786|ref|WP_011083253.1|	MULTISPECIES: 50S ribosomal protein L27 [Bradyrhizobium]	100	2e-45	Q89X93	RL27_BRADU	50S ribosomal protein L27 OS=Bradyrhizobium diazoefficiens (strain JCM 10833 / IAM 13628 / NBRC 14792 / USDA 110) GN=rpmA PE=3 SV=1	2	{IPR001684; Ribosomal protein L27} {IPR018261; Ribosomal protein L27, conserved site}	NA	NA	NA	NA	NA	NA	NA	NA	NA	NA	NA	NA	NA
113-2GL000451	92.25	1e-54	384214105	YP_005605268.1	1037409	Bradyrhizobium_japonicum_USDA_6_uid158851	Brajap	129	1	129	0	COG0261	Ribosomal protein L21	J	Translation, ribosomal structure and biogenesis	5	{GO:0003723; RNA binding; molecular_function} {GO:0003735; structural constituent of ribosome; molecular_function} {GO:0005622; intracellular; cellular_component} {GO:0005840; ribosome; cellular_component} {GO:0006412; translation; biological_process}	100	1e-66	bja:blr0420	K02888	RP-L21, MRPL21, rplU	large subunit ribosomal protein L21	--	[PATH:ko03010] Level1--Genetic Information Processing | Level2--Translation | Level3--Ribosome	100	6e-67	gi|499395785|ref|WP_011083252.1|	MULTISPECIES: 50S ribosomal protein L21 [Bradyrhizobium]	100	3e-67	Q89X94	RL21_BRADU	50S ribosomal protein L21 OS=Bradyrhizobium diazoefficiens (strain JCM 10833 / IAM 13628 / NBRC 14792 / USDA 110) GN=rplU PE=3 SV=1	2	{IPR001787; Ribosomal protein L21} {IPR028909; Ribosomal protein L21-like}	NA	NA	NA	NA	NA	NA	NA	NA	NA	NA	NA	NA	NA
113-2GL000452	90	0	384214104	YP_005605267.1	1037409	Bradyrhizobium_japonicum_USDA_6_uid158851	Brajap	381	1	381	3	COG1940	Sugar kinase of the NBD/HSP70 family, may contain an N-terminal HTH domain	KG	Transcription;Carbohydrate transport and metabolism	NA	NA	NA	NA	NA	NA	NA	NA	NA	NA	100	0	gi|499395784|ref|WP_011083251.1|	MULTISPECIES: glucokinase [Bradyrhizobium]	NA	NA	NA	NA	NA	1	{IPR000600; ROK family}	NA	NA	NA	NA	NA	NA	NA	NA	NA	NA	NA	NA	NA
113-2GL000453	90.21	3e-149	384214103	YP_005605266.1	1037409	Bradyrhizobium_japonicum_USDA_6_uid158851	Brajap	287	1	287	1	COG0596	Pimeloyl-ACP methyl ester carboxylesterase	HR	Coenzyme transport and metabolism;General function prediction only	1	{GO:0003824; catalytic activity; molecular_function}	46.28	7e-21	gxy:GLX_29910	K01561	dehH	haloacetate dehalogenase	3.8.1.3	[PATH:ko01120] Level1--Metabolism | Level2--Global and overview maps | Level3--Microbial metabolism in diverse environments;[PATH:ko01100] Level1--Metabolism | Level2--Global and overview maps | Level3--Metabolic pathways;[PATH:ko00625] Level1--Metabolism | Level2--Xenobiotics biodegradation and metabolism | Level3--Chloroalkane and chloroalkene degradation;[PATH:ko00361] Level1--Metabolism | Lev…	100	3e-166	gi|499395783|ref|WP_011083250.1|	alpha/beta hydrolase [Bradyrhizobium diazoefficiens]	NA	NA	NA	NA	NA	3	{IPR000073; Alpha/beta hydrolase fold-1} {IPR000639; Epoxide hydrolase-like} {IPR029058; Alpha/Beta hydrolase fold}	NA	NA	NA	NA	NA	NA	NA	NA	NA	NA	NA	NA	NA
113-2GL000454	92.72	1e-166	384214099	YP_005605262.1	1037409	Bradyrhizobium_japonicum_USDA_6_uid158851	Brajap	317	1	317	1	COG0583	DNA-binding transcriptional regulator, LysR family	K	Transcription	2	{GO:0003700; transcription factor activity, sequence-specific DNA binding; molecular_function} {GO:0006355; regulation of transcription, DNA-templated; biological_process}	NA	NA	NA	NA	NA	NA	NA	NA	100	8e-180	gi|499395782|ref|WP_011083249.1|	MULTISPECIES: transcriptional regulator [Bradyrhizobium]	NA	NA	NA	NA	NA	3	{IPR000847; Transcription regulator HTH, LysR} {IPR005119; LysR, substrate-binding} {IPR011991; Winged helix-turn-helix DNA-binding domain}	NA	NA	NA	NA	NA	NA	NA	NA	NA	NA	NA	NA	NA
113-2GL000455	95.31	0	384214098	YP_005605261.1	1037409	Bradyrhizobium_japonicum_USDA_6_uid158851	Brajap	469	1	469	0	COG0065	Homoaconitase/3-isopropylmalate dehydratase large subunit	E	Amino acid transport and metabolism	4	{GO:0003861; 3-isopropylmalate dehydratase activity; molecular_function} {GO:0008152; metabolic process; biological_process} {GO:0009098; leucine biosynthetic process; biological_process} {GO:0051539; 4 iron, 4 sulfur cluster binding; molecular_function}	99.8	0	bja:bll0416	K01703	leuC	3-isopropylmalate/(R)-2-methylmalate dehydratase large subunit	4.2.1.33 4.2.1.35	[PATH:ko00660] Level1--Metabolism | Level2--Carbohydrate metabolism | Level3--C5-Branched dibasic acid metabolism;[PATH:ko01230] Level1--Metabolism | Level2--Global and overview maps | Level3--Biosynthesis of amino acids;[PATH:ko00290] Level1--Metabolism | Level2--Amino acid metabolism | Level3--Valine, leucine and isoleucine biosynthesis;[PATH:ko01100] Level1--Metabolism | Level2--Global and ove…	99.8	0	gi|499395781|ref|WP_011083248.1|	3-isopropylmalate dehydratase large subunit [Bradyrhizobium diazoefficiens]	100	0	Q89X98	LEUC1_BRADU	3-isopropylmalate dehydratase large subunit 1 OS=Bradyrhizobium diazoefficiens (strain JCM 10833 / IAM 13628 / NBRC 14792 / USDA 110) GN=leuC1 PE=3 SV=2	6	{IPR001030; Aconitase/3-isopropylmalate dehydratase large subunit, alpha/beta/alpha domain} {IPR004430; 3-isopropylmalate dehydratase, large subunit} {IPR015931; Aconitase/3-isopropylmalate dehydratase large subunit, alpha/beta/alpha, subdomain 1/3} {IPR015932; Aconitase/3-isopropylmalate dehydratase large subunit, alpha/beta/alpha, subdomain 2} {IPR015937; Aconitase/isopropylmalate dehydratase} …	locus=Chromosome1:461631:463106:+	0.999968	TRUE	NA	NA	NA	NA	NA	NA	NA	NA	NA	NA
113-2GL000456	94.61	4e-110	384214097	YP_005605260.1	1037409	Bradyrhizobium_japonicum_USDA_6_uid158851	Brajap	215	1	215	0	COG0066	3-isopropylmalate dehydratase small subunit	E	Amino acid transport and metabolism	4	{GO:0003861; 3-isopropylmalate dehydratase activity; molecular_function} {GO:0008152; metabolic process; biological_process} {GO:0009098; leucine biosynthetic process; biological_process} {GO:0009316; 3-isopropylmalate dehydratase complex; cellular_component}	99.51	1e-114	bja:bll0415	K01704	leuD	3-isopropylmalate/(R)-2-methylmalate dehydratase small subunit	4.2.1.33 4.2.1.35	[PATH:ko00660] Level1--Metabolism | Level2--Carbohydrate metabolism | Level3--C5-Branched dibasic acid metabolism;[PATH:ko01230] Level1--Metabolism | Level2--Global and overview maps | Level3--Biosynthesis of amino acids;[PATH:ko00290] Level1--Metabolism | Level2--Amino acid metabolism | Level3--Valine, leucine and isoleucine biosynthesis;[PATH:ko01100] Level1--Metabolism | Level2--Global and ove…	100	4e-115	gi|694285552|gb|KGJ64847.1|	putative 3-isopropylmalate dehydratase small subunit [Bradyrhizobium diazoefficiens SEMIA 5080]	51.53	7e-50	A9HS54	LEUD_GLUDA	3-isopropylmalate dehydratase small subunit OS=Gluconacetobacter diazotrophicus (strain ATCC 49037 / DSM 5601 / PAl5) GN=leuD PE=3 SV=1	4	{IPR000573; Aconitase A/isopropylmalate dehydratase small subunit, swivel domain} {IPR004431; 3-isopropylmalate dehydratase, small subunit} {IPR015928; Aconitase/3-isopropylmalate dehydratase, swivel} {IPR015937; Aconitase/isopropylmalate dehydratase}	NA	NA	NA	NA	NA	NA	NA	NA	NA	NA	40.72	4e-29	VFG022648
113-2GL000457	97.63	0	384214096	YP_005605259.1	1037409	Bradyrhizobium_japonicum_USDA_6_uid158851	Brajap	379	1	379	0	COG0473	Isocitrate/isopropylmalate dehydrogenase	CE	Energy production and conversion;Amino acid transport and metabolism	7	{GO:0000287; magnesium ion binding; molecular_function} {GO:0003862; 3-isopropylmalate dehydrogenase activity; molecular_function} {GO:0005737; cytoplasm; cellular_component} {GO:0009098; leucine biosynthetic process; biological_process} {GO:0016616; oxidoreductase activity, acting on the CH-OH group of donors, NAD or NADP as acceptor; molecular_function} {GO:0051287; NAD binding; molecular_funct…	100	0	bja:bll0414	K00052	leuB	3-isopropylmalate dehydrogenase	1.1.1.85	[PATH:ko00660] Level1--Metabolism | Level2--Carbohydrate metabolism | Level3--C5-Branched dibasic acid metabolism;[PATH:ko01230] Level1--Metabolism | Level2--Global and overview maps | Level3--Biosynthesis of amino acids;[PATH:ko00290] Level1--Metabolism | Level2--Amino acid metabolism | Level3--Valine, leucine and isoleucine biosynthesis;[PATH:ko01100] Level1--Metabolism | Level2--Global and ove…	100	0	gi|499395779|ref|WP_011083246.1|	3-isopropylmalate dehydrogenase [Bradyrhizobium diazoefficiens]						4	{IPR001804; Isocitrate and isopropylmalate dehydrogenases family} {IPR004429; Isopropylmalate dehydrogenase} {IPR019818; Isocitrate/isopropylmalate dehydrogenase, conserved site} {IPR024084; Isopropylmalate dehydrogenase-like domain}				40.64	9e-62	PHI:415	IPMDH	F5HCK8	Parastagonospora_nodorum	loss_of_pathogenicity
113-2GL000458	94.74	0	384214095	YP_005605258.1	1037409	Bradyrhizobium_japonicum_USDA_6_uid158851	Brajap	349	1	349	0	COG0715	ABC-type nitrate/sulfonate/bicarbonate transport system, periplasmic component	P	Inorganic ion transport and metabolism	NA	NA	100	0	bja:bll0413	K02051	ABC.SN.S	NitT/TauT family transport system substrate-binding protein	--	--	100	0	gi|499395778|ref|WP_011083245.1|	ABC transporter substrate-binding protein [Bradyrhizobium diazoefficiens]	NA	NA	NA	NA	NA	NA	NA	NA	NA	NA	NA	NA	NA	NA	NA	NA	NA	NA	NA	NA
113-2GL000459	94.62	8e-142	384214094	YP_005605257.1	1037409	Bradyrhizobium_japonicum_USDA_6_uid158851	Brajap	277	1	277	0	COG1116	ABC-type nitrate/sulfonate/bicarbonate transport system, ATPase component	P	Inorganic ion transport and metabolism	2	{GO:0005524; ATP binding; molecular_function} {GO:0016887; ATPase activity; molecular_function}	100	1e-149	bja:bll0412	K02049	ABC.SN.A	NitT/TauT family transport system ATP-binding protein	--	--	100	6e-150	gi|499395777|ref|WP_011083244.1|	ABC transporter ATP-binding protein [Bradyrhizobium diazoefficiens]	44.79	2e-61	Q57855	Y412_METJA	Uncharacterized ABC transporter ATP-binding protein MJ0412 OS=Methanocaldococcus jannaschii (strain ATCC 43067 / DSM 2661 / JAL-1 / JCM 10045 / NBRC 100440) GN=MJ0412 PE=3 SV=1	3	{IPR003439; ABC transporter-like} {IPR003593; AAA+ ATPase domain} {IPR027417; P-loop containing nucleoside triphosphate hydrolase}	NA	NA	NA	NA	NA	NA	NA	NA	NA	NA	43.59	4e-35	VFG030684
113-2GL000460	97.11	1e-142	384214093	YP_005605256.1	1037409	Bradyrhizobium_japonicum_USDA_6_uid158851	Brajap	277	1	277	0	COG0600	ABC-type nitrate/sulfonate/bicarbonate transport system, permease component	P	Inorganic ion transport and metabolism	2	{GO:0006810; transport; biological_process} {GO:0016020; membrane; cellular_component}	100	4e-156	bja:bll0411	K02050	ABC.SN.P	NitT/TauT family transport system permease protein	--	--	100	7e-157	gi|499395776|ref|WP_011083243.1|	MULTISPECIES: ABC transporter permease [Bradyrhizobium]	NA	NA	NA	NA	NA	1	{IPR000515; ABC transporter type 1, transmembrane domain MetI-like}	NA	NA	NA	NA	NA	NA	NA	NA	NA	NA	NA	NA	NA
113-2GL000461	94.95	6e-148	384214092	YP_005605255.1	1037409	Bradyrhizobium_japonicum_USDA_6_uid158851	Brajap	297	1	297	1	COG0583	DNA-binding transcriptional regulator, LysR family	K	Transcription	2	{GO:0003700; transcription factor activity, sequence-specific DNA binding; molecular_function} {GO:0006355; regulation of transcription, DNA-templated; biological_process}	NA	NA	NA	NA	NA	NA	NA	NA	100	9e-165	gi|499395775|ref|WP_011083242.1|	MULTISPECIES: transcriptional regulator [Bradyrhizobium]	NA	NA	NA	NA	NA	3	{IPR000847; Transcription regulator HTH, LysR} {IPR005119; LysR, substrate-binding} {IPR011991; Winged helix-turn-helix DNA-binding domain}	NA	NA	NA	NA	NA	NA	NA	NA	NA	NA	NA	NA	NA
113-2GL000462	93.63	0	384214091	YP_005605254.1	1037409	Bradyrhizobium_japonicum_USDA_6_uid158851	Brajap	542	1	542	1	COG0654	2-polyprenyl-6-methoxyphenol hydroxylase and related FAD-dependent oxidoreductases	HC	Coenzyme transport and metabolism;Energy production and conversion	3	{GO:0016491; oxidoreductase activity; molecular_function} {GO:0055114; oxidation-reduction process; biological_process} {GO:0071949; FAD binding; molecular_function}	NA	NA	NA	NA	NA	NA	NA	NA	99.81	0	gi|499395774|ref|WP_011083241.1|	monooxygenase [Bradyrhizobium diazoefficiens]	NA	NA	NA	NA	NA	2	{IPR002938; FAD-binding domain} {IPR023753; FAD/NAD(P)-binding domain}	NA	NA	NA	NA	NA	NA	NA	NA	NA	NA	NA	NA	NA
113-2GL000463	90.8	6e-169	384214090	YP_005605253.1	1037409	Bradyrhizobium_japonicum_USDA_6_uid158851	Brajap	331	1	331	0	COG3181	Tripartite-type tricarboxylate transporter, receptor component TctC	C	Energy production and conversion	1	{GO:0030288; outer membrane-bounded periplasmic space; cellular_component}	NA	NA	NA	NA	NA	NA	NA	NA	100	0	gi|742510113|ref|WP_038965041.1|	ABC transporter substrate-binding protein [Bradyrhizobium sp. CCBAU 41267]	NA	NA	NA	NA	NA	1	{IPR005064; Bordetella uptake gene}	NA	NA	NA	NA	NA	NA	NA	NA	NA	NA	NA	NA	NA
113-2GL000464	44.15	4e-69	121608776	YP_996583.1	391735	Verminephrobacter_eiseniae_EF01_2_uid58675	Vereis	326	1	326	0	COG3181	Tripartite-type tricarboxylate transporter, receptor component TctC	C	Energy production and conversion	1	{GO:0030288; outer membrane-bounded periplasmic space; cellular_component}	NA	NA	NA	NA	NA	NA	NA	NA	100	0	gi|27348655|dbj|BAC45672.1|	blr0407 [Bradyrhizobium diazoefficiens USDA 110]	NA	NA	NA	NA	NA	1	{IPR005064; Bordetella uptake gene}	locus=Chromosome1:471441:472544:-	0.999997	TRUE	NA	NA	NA	NA	NA	NA	NA	NA	NA	NA
113-2GL000465	NA	NA	NA	NA	NA	NA	NA	NA	NA	NA	NA	NA	NA	NA	NA	NA	NA	NA	NA	NA	NA	NA	NA	NA	NA	97.62	9e-14	gi|806926309|dbj|BAR57311.1|	hypothetical protein NK6_4142 [Bradyrhizobium diazoefficiens]	NA	NA	NA	NA	NA	NA	NA	NA	NA	NA	NA	NA	NA	NA	NA	NA	NA	NA	NA	NA
113-2GL000466	90.54	0	384214086	YP_005605249.1	1037409	Bradyrhizobium_japonicum_USDA_6_uid158851	Brajap	423	1	423	3	COG4872	Uncharacterized membrane protein	S	Function unknown	NA	NA	NA	NA	NA	NA	NA	NA	NA	NA	100	0	gi|499395771|ref|WP_011083238.1|	MULTISPECIES: membrane protein [Bradyrhizobium]	NA	NA	NA	NA	NA	1	{IPR018677; Domain of unknown function DUF2157}	NA	NA	NA	NA	NA	NA	NA	NA	NA	NA	NA	NA	NA
113-2GL000467	88.67	4e-97	384214085	YP_005605248.1	1037409	Bradyrhizobium_japonicum_USDA_6_uid158851	Brajap	204	1	204	1	COG4929	Uncharacterized membrane-anchored protein	S	Function unknown	NA	NA	NA	NA	NA	NA	NA	NA	NA	NA	100	6e-111	gi|27348653|dbj|BAC45670.1|	bll0405 [Bradyrhizobium diazoefficiens USDA 110]	NA	NA	NA	NA	NA	1	{IPR025833; GDYXXLXY protein}	NA	NA	NA	NA	NA	NA	NA	NA	NA	NA	NA	NA	NA
113-2GL000468	90.95	0	384214084	YP_005605247.1	1037409	Bradyrhizobium_japonicum_USDA_6_uid158851	Brajap	470	1	470	0	COG1167	DNA-binding transcriptional regulator, MocR family, contains an aminotransferase domain	KE	Transcription;Amino acid transport and metabolism	5	{GO:0003700; transcription factor activity, sequence-specific DNA binding; molecular_function} {GO:0003824; catalytic activity; molecular_function} {GO:0006355; regulation of transcription, DNA-templated; biological_process} {GO:0009058; biosynthetic process; biological_process} {GO:0030170; pyridoxal phosphate binding; molecular_function}	NA	NA	NA	NA	NA	NA	NA	NA	99.78	0	gi|499395769|ref|WP_011083236.1|	transcriptional regulator [Bradyrhizobium diazoefficiens]	NA	NA	NA	NA	NA	6	{IPR000524; Transcription regulator HTH, GntR} {IPR004839; Aminotransferase, class I/classII} {IPR011991; Winged helix-turn-helix DNA-binding domain} {IPR015421; Pyridoxal phosphate-dependent transferase, major region, subdomain 1} {IPR015422; Pyridoxal phosphate-dependent transferase, major region, subdomain 2} {IPR015424; Pyridoxal phosphate-dependent transferase}	NA	NA	NA	NA	NA	NA	NA	NA	NA	NA	NA	NA	NA
113-2GL000469	93.58	2e-132	384214083	YP_005605246.1	1037409	Bradyrhizobium_japonicum_USDA_6_uid158851	Brajap	265	1	265	0	COG0697	Permease of the drug/metabolite transporter (DMT) superfamily	GER	Carbohydrate transport and metabolism;Amino acid transport and metabolism;General function prediction only	2	{GO:0016020; membrane; cellular_component} {GO:0016021; integral component of membrane; cellular_component}	NA	NA	NA	NA	NA	NA	NA	NA	100	5e-152	gi|499395768|ref|WP_011083235.1|	MULTISPECIES: transporter [Bradyrhizobium]	62.59	4e-92	P96668	YDEK_BACSU	Uncharacterized transporter YdeK OS=Bacillus subtilis (strain 168) GN=ydeK PE=3 SV=1	1	{IPR000620; EamA domain}	locus=Chromosome1:476441:477301:+	1	TRUE	NA	NA	NA	NA	NA	NA	NA	NA	NA	NA
113-2GL000470	90.86	0	384214082	YP_005605245.1	1037409	Bradyrhizobium_japonicum_USDA_6_uid158851	Brajap	404	158	404	1	COG2200	EAL domain, c-di-GMP-specific phosphodiesterase class I (or its enzymatically inactive variant)	T	Signal transduction mechanisms	3	{GO:0003824; catalytic activity; molecular_function} {GO:0016491; oxidoreductase activity; molecular_function} {GO:0055114; oxidation-reduction process; biological_process}	NA	NA	NA	NA	NA	NA	NA	NA	99.72	0	gi|499395767|ref|WP_011083234.1|	MULTISPECIES: diguanylate phosphodiesterase [Bradyrhizobium]	NA	NA	NA	NA	NA	2	{IPR001633; EAL domain} {IPR011254; Prismane-like}	NA	NA	NA	NA	NA	NA	NA	NA	NA	NA	NA	NA	NA
113-2GL000471	NA	NA	NA	NA	NA	NA	NA	NA	NA	NA	NA	NA	NA	NA	NA	NA	NA	NA	NA	NA	NA	NA	NA	NA	NA	NA	NA	NA	NA	NA	NA	NA	NA	NA	NA	NA	locus=Chromosome1:478585:478773:+	0.999986	TRUE	NA	NA	NA	NA	NA	NA	NA	NA	NA	NA
113-2GL000472	NA	NA	NA	NA	NA	NA	NA	NA	NA	NA	NA	NA	NA	NA	NA	NA	NA	NA	NA	NA	NA	NA	NA	NA	NA	94.74	4e-13	gi|694285537|gb|KGJ64832.1|	hypothetical protein BJA5080_01474 [Bradyrhizobium diazoefficiens SEMIA 5080]	NA	NA	NA	NA	NA	NA	NA	NA	NA	NA	NA	NA	NA	NA	NA	NA	NA	NA	NA	NA
113-2GL000473	NA	NA	NA	NA	NA	NA	NA	NA	NA	NA	NA	NA	NA	NA	NA	NA	NA	NA	NA	NA	NA	NA	NA	NA	NA	100	2e-86	gi|27348649|dbj|BAC45666.1|	blr0401 [Bradyrhizobium diazoefficiens USDA 110]	NA	NA	NA	NA	NA	NA	NA	NA	NA	NA	NA	NA	NA	NA	NA	NA	NA	NA	NA	NA
113-2GL000474	NA	NA	NA	NA	NA	NA	NA	NA	NA	NA	NA	NA	NA	NA	NA	NA	NA	NA	NA	NA	NA	NA	NA	NA	NA	100	4e-10	gi|806926318|dbj|BAR57320.1|	hypothetical protein NK6_4151 [Bradyrhizobium diazoefficiens]	NA	NA	NA	NA	NA	NA	NA	NA	NA	NA	NA	NA	NA	NA	NA	NA	NA	NA	NA	NA
113-2GL000475	NA	NA	NA	NA	NA	NA	NA	NA	NA	NA	NA	NA	NA	NA	NA	NA	NA	NA	NA	NA	NA	NA	NA	NA	NA	100	0	gi|27348648|dbj|BAC45665.1|	blr0400 [Bradyrhizobium diazoefficiens USDA 110]	NA	NA	NA	NA	NA	NA	NA	NA	NA	NA	NA	NA	NA	NA	NA	NA	NA	NA	NA	NA
113-2GL000476	88.89	9e-103	384214080	YP_005605243.1	1037409	Bradyrhizobium_japonicum_USDA_6_uid158851	Brajap	207	1	207	3	COG2197	DNA-binding response regulator, NarL/FixJ family, contains REC and HTH domains	TK	Signal transduction mechanisms;Transcription	4	{GO:0000155; phosphorelay sensor kinase activity; molecular_function} {GO:0003677; DNA binding; molecular_function} {GO:0006355; regulation of transcription, DNA-templated; biological_process} {GO:0007165; signal transduction; biological_process}	40.91	8e-11	lpx:ASU28_06105	K07696	nreC	two-component system, NarL family, response regulator NreC	--	[PATH:ko02020] Level1--Environmental Information Processing | Level2--Signal transduction | Level3--Two-component system	100	3e-117	gi|499395764|ref|WP_011083231.1|	MULTISPECIES: helix-turn-helix transcriptional regulator [Bradyrhizobium]	NA	NA	NA	NA	NA	4	{IPR000792; Transcription regulator LuxR, C-terminal} {IPR003661; Signal transduction histidine kinase, dimerisation/phosphoacceptor domain} {IPR011991; Winged helix-turn-helix DNA-binding domain} {IPR016032; Signal transduction response regulator, C-terminal effector}	locus=Chromosome1:481232:481855:+	1	TRUE	NA	NA	NA	NA	NA	NA	NA	NA	NA	NA
113-2GL000477	NA	NA	NA	NA	NA	NA	NA	NA	NA	NA	NA	NA	NA	NA	NA	NA	NA	NA	NA	NA	NA	NA	NA	NA	NA	100	3e-41	gi|27348646|dbj|BAC45663.1|	bsr0398 [Bradyrhizobium diazoefficiens USDA 110]	NA	NA	NA	NA	NA	NA	NA	NA	NA	NA	NA	NA	NA	NA	NA	NA	NA	NA	NA	NA
113-2GL000478	83.06	5e-46	384214078	YP_005605241.1	1037409	Bradyrhizobium_japonicum_USDA_6_uid158851	Brajap	125	1	125	3	COG2198	HPt (histidine-containing phosphotransfer) domain	T	Signal transduction mechanisms	2	{GO:0000160; phosphorelay signal transduction system; biological_process} {GO:0004871; signal transducer activity; molecular_function}	NA	NA	NA	NA	NA	NA	NA	NA	100	2e-68	gi|499395762|ref|WP_011083229.1|	sensor histidine kinase [Bradyrhizobium diazoefficiens]	NA	NA	NA	NA	NA	1	{IPR008207; Signal transduction histidine kinase, phosphotransfer (Hpt) domain}	NA	NA	NA	NA	NA	NA	NA	NA	NA	NA	NA	NA	NA
113-2GL000479	92.24	9e-123	384214077	YP_005605240.1	1037409	Bradyrhizobium_japonicum_USDA_6_uid158851	Brajap	232	1	232	0	COG0664	cAMP-binding domain of CRP or a regulatory subunit of cAMP-dependent protein kinases	T	Signal transduction mechanisms	2	{GO:0003677; DNA binding; molecular_function} {GO:0006355; regulation of transcription, DNA-templated; biological_process}	NA	NA	NA	NA	NA	NA	NA	NA	100	4e-150	gi|499395761|ref|WP_011083228.1|	Crp/Fnr family transcriptional regulator [Bradyrhizobium diazoefficiens]	NA	NA	NA	NA	NA	5	{IPR000595; Cyclic nucleotide-binding domain} {IPR011991; Winged helix-turn-helix DNA-binding domain} {IPR012318; Crp-type HTH domain} {IPR014710; RmlC-like jelly roll fold} {IPR018490; Cyclic nucleotide-binding-like}	NA	NA	NA	NA	NA	NA	NA	NA	NA	NA	NA	NA	NA
113-2GL000480	83.86	6e-92	384214076	YP_005605239.1	1037409	Bradyrhizobium_japonicum_USDA_6_uid158851	Brajap	223	1	223	0	COG0664	cAMP-binding domain of CRP or a regulatory subunit of cAMP-dependent protein kinases	T	Signal transduction mechanisms	2	{GO:0003677; DNA binding; molecular_function} {GO:0006355; regulation of transcription, DNA-templated; biological_process}	NA	NA	NA	NA	NA	NA	NA	NA	100	8e-133	gi|27348643|dbj|BAC45660.1|	blr0395 [Bradyrhizobium diazoefficiens USDA 110]	NA	NA	NA	NA	NA	4	{IPR011991; Winged helix-turn-helix DNA-binding domain} {IPR012318; Crp-type HTH domain} {IPR014710; RmlC-like jelly roll fold} {IPR018490; Cyclic nucleotide-binding-like}	NA	NA	NA	NA	NA	NA	NA	NA	NA	NA	NA	NA	NA
113-2GL000481	72.07	4e-42	384219213	YP_005610379.1	1037409	Bradyrhizobium_japonicum_USDA_6_uid158851	Brajap	126	1	126	2	COG0745	DNA-binding response regulator, OmpR family, contains REC and winged-helix (wHTH) domain	TK	Signal transduction mechanisms;Transcription	1	{GO:0000160; phosphorelay signal transduction system; biological_process}	40.45	6e-06	scu:SCE1572_10135	K03413	cheY	two-component system, chemotaxis family, response regulator CheY	--	[PATH:ko02020] Level1--Environmental Information Processing | Level2--Signal transduction | Level3--Two-component system;[PATH:ko02030] Level1--Cellular Processes | Level2--Cell motility | Level3--Bacterial chemotaxis	100	1e-67	gi|499395759|ref|WP_011083226.1|	LuxR family transcriptional regulator [Bradyrhizobium diazoefficiens]	NA	NA	NA	NA	NA	2	{IPR001789; Signal transduction response regulator, receiver domain} {IPR011006; CheY-like superfamily}	NA	NA	NA	NA	NA	NA	NA	NA	NA	NA	NA	NA	NA
113-2GL000482	94.22	0	384221326	YP_005612492.1	1037409	Bradyrhizobium_japonicum_USDA_6_uid158851	Brajap	931	187	652	1	COG0643	Chemotaxis protein histidine kinase CheA	NT	Cell motility;Signal transduction mechanisms	9	{GO:0000155; phosphorelay sensor kinase activity; molecular_function} {GO:0000160; phosphorelay signal transduction system; biological_process} {GO:0004673; protein histidine kinase activity; molecular_function} {GO:0004871; signal transducer activity; molecular_function} {GO:0005737; cytoplasm; cellular_component} {GO:0006935; chemotaxis; biological_process} {GO:0007165; signal transduction; bio…	100	0	bja:bll0393	K03407	cheA	two-component system, chemotaxis family, sensor kinase CheA	2.7.13.3	[PATH:ko02020] Level1--Environmental Information Processing | Level2--Signal transduction | Level3--Two-component system;[PATH:ko02030] Level1--Cellular Processes | Level2--Cell motility | Level3--Bacterial chemotaxis	100	0	gi|499395758|ref|WP_011083225.1|	ATPase [Bradyrhizobium diazoefficiens]	NA	NA	NA	NA	NA	9	{IPR001789; Signal transduction response regulator, receiver domain} {IPR002545; CheW-like domain} {IPR003594; Histidine kinase-like ATPase, C-terminal domain} {IPR003661; Signal transduction histidine kinase, dimerisation/phosphoacceptor domain} {IPR004105; Histidine kinase CheA-like, homodimeric domain} {IPR004358; Signal transduction histidine kinase-related protein, C-terminal} {IPR005467; Hi…	NA	NA	NA	NA	NA	NA	NA	NA	NA	NA	41.86	1e-83	VFG038709
113-2GL000483	93.63	2e-78	384214073	YP_005605236.1	1037409	Bradyrhizobium_japonicum_USDA_6_uid158851	Brajap	157	1	157	0	COG0835	Chemotaxis signal transduction protein	NT	Cell motility;Signal transduction mechanisms	3	{GO:0004871; signal transducer activity; molecular_function} {GO:0006935; chemotaxis; biological_process} {GO:0007165; signal transduction; biological_process}	100	3e-83	bja:bll0392	K03408	cheW	purine-binding chemotaxis protein CheW	--	[PATH:ko02020] Level1--Environmental Information Processing | Level2--Signal transduction | Level3--Two-component system;[PATH:ko02030] Level1--Cellular Processes | Level2--Cell motility | Level3--Bacterial chemotaxis	100	6e-84	gi|499395757|ref|WP_011083224.1|	chemotaxis protein CheW [Bradyrhizobium diazoefficiens]	NA	NA	NA	NA	NA	1	{IPR002545; CheW-like domain}	NA	NA	NA	NA	NA	NA	NA	NA	NA	NA	NA	NA	NA
113-2GL000484	98.44	9e-70	384214072	YP_005605235.1	1037409	Bradyrhizobium_japonicum_USDA_6_uid158851	Brajap	128	1	128	2	COG3706	Two-component response regulator, PleD family, consists of two REC domains and a diguanylate cyclase (GGDEF) domain	TK	Signal transduction mechanisms;Transcription	1	{GO:0000160; phosphorelay signal transduction system; biological_process}	98.44	1e-69	bjp:RN69_01675	K03413	cheY	two-component system, chemotaxis family, response regulator CheY	--	[PATH:ko02020] Level1--Environmental Information Processing | Level2--Signal transduction | Level3--Two-component system;[PATH:ko02030] Level1--Cellular Processes | Level2--Cell motility | Level3--Bacterial chemotaxis	100	8e-72	gi|694285526|gb|KGJ64821.1|	putative chemotaxis response regulator [Bradyrhizobium diazoefficiens SEMIA 5080]	NA	NA	NA	NA	NA	2	{IPR001789; Signal transduction response regulator, receiver domain} {IPR011006; CheY-like superfamily}	NA	NA	NA	NA	NA	NA	NA	NA	NA	NA	NA	NA	NA
113-2GL000485	94.2	2e-162	384214071	YP_005605234.1	1037409	Bradyrhizobium_japonicum_USDA_6_uid158851	Brajap	293	1	293	0	COG1352	Methylase of chemotaxis methyl-accepting proteins	NT	Cell motility;Signal transduction mechanisms	1	{GO:0008757; S-adenosylmethionine-dependent methyltransferase activity; molecular_function}	100	2e-171	bja:bll0390	K00575	cheR	chemotaxis protein methyltransferase CheR	2.1.1.80	[PATH:ko02020] Level1--Environmental Information Processing | Level2--Signal transduction | Level3--Two-component system;[PATH:ko02030] Level1--Cellular Processes | Level2--Cell motility | Level3--Bacterial chemotaxis	100	1e-171	gi|499395755|ref|WP_011083222.1|	MULTISPECIES: chemotaxis protein CheR [Bradyrhizobium]	43.08	1e-54	O87131	CHER1_PSEAE	Chemotaxis protein methyltransferase 1 OS=Pseudomonas aeruginosa (strain ATCC 15692 / PAO1 / 1C / PRS 101 / LMG 12228) GN=cheR1 PE=3 SV=1	5	{IPR000780; MCP methyltransferase, CheR-type} {IPR022641; Chemotaxis receptor methyltransferase CheR, N-terminal} {IPR022642; MCP methyltransferase, CheR-type, SAM-binding domain, C-terminal} {IPR026024; Chemotaxis protein methyltransferase CheR} {IPR029063; S-adenosyl-L-methionine-dependent methyltransferase}	NA	NA	NA	NA	NA	NA	NA	NA	NA	NA	43.08	9e-56	VFG043017
113-2GL000486	NA	NA	NA	NA	NA	NA	NA	NA	NA	NA	NA	NA	NA	NA	NA	NA	NA	NA	NA	NA	NA	NA	NA	NA	NA	100	1e-55	gi|499395754|ref|WP_011083221.1|	MULTISPECIES: pilus assembly protein PilZ [Bradyrhizobium]	NA	NA	NA	NA	NA	NA	NA	NA	NA	NA	NA	NA	NA	NA	NA	NA	NA	NA	NA	NA
113-2GL000487	95.74	1e-71	384214069	YP_005605232.1	1037409	Bradyrhizobium_japonicum_USDA_6_uid158851	Brajap	167	1	167	3	COG2204	DNA-binding transcriptional response regulator, NtrC family, contains REC, AAA-type ATPase, and a Fis-type DNA-binding domains	T	Signal transduction mechanisms	1	{GO:0000160; phosphorelay signal transduction system; biological_process}	99.3	5e-75	bja:bll0388	K03413	cheY	two-component system, chemotaxis family, response regulator CheY	--	[PATH:ko02020] Level1--Environmental Information Processing | Level2--Signal transduction | Level3--Two-component system;[PATH:ko02030] Level1--Cellular Processes | Level2--Cell motility | Level3--Bacterial chemotaxis	99.3	8e-76	gi|27375499|ref|NP_767028.1|	two-component response regulator [Bradyrhizobium diazoefficiens USDA 110]	NA	NA	NA	NA	NA	2	{IPR001789; Signal transduction response regulator, receiver domain} {IPR011006; CheY-like superfamily}	NA	NA	NA	NA	NA	NA	NA	NA	NA	NA	NA	NA	NA
113-2GL000488	NA	NA	NA	NA	NA	NA	NA	NA	NA	NA	NA	NA	NA	NA	NA	NA	NA	NA	NA	NA	NA	NA	NA	NA	NA	100	2e-39	gi|806926333|dbj|BAR57335.1|	hypothetical protein NK6_4166 [Bradyrhizobium diazoefficiens]	NA	NA	NA	NA	NA	NA	NA	NA	NA	NA	NA	NA	NA	NA	NA	NA	NA	NA	NA	NA
113-2GL000489	96.68	9e-115	384214067	YP_005605230.1	1037409	Bradyrhizobium_japonicum_USDA_6_uid158851	Brajap	211	1	211	0	COG4566	Two-component response regulator, FixJ family, consists of REC and HTH domains	TK	Signal transduction mechanisms;Transcription	3	{GO:0000160; phosphorelay signal transduction system; biological_process} {GO:0003677; DNA binding; molecular_function} {GO:0006355; regulation of transcription, DNA-templated; biological_process}	40.2	3e-35	bja:bll2759	K14987	fixJ	two-component system, LuxR family, response regulator FixJ	--	[PATH:ko02020] Level1--Environmental Information Processing | Level2--Signal transduction | Level3--Two-component system	100	2e-118	gi|499395751|ref|WP_011083218.1|	MULTISPECIES: DNA-binding response regulator [Bradyrhizobium]	40.2	7e-36	P23221	FIXJ_BRADU	Transcriptional regulatory protein FixJ OS=Bradyrhizobium diazoefficiens (strain JCM 10833 / IAM 13628 / NBRC 14792 / USDA 110) GN=fixJ PE=3 SV=1	5	{IPR000792; Transcription regulator LuxR, C-terminal} {IPR001789; Signal transduction response regulator, receiver domain} {IPR011006; CheY-like superfamily} {IPR011991; Winged helix-turn-helix DNA-binding domain} {IPR016032; Signal transduction response regulator, C-terminal effector}	NA	NA	NA	NA	NA	NA	NA	NA	NA	NA	NA	NA	NA
113-2GL000490	78.58	0	384214066	YP_005605229.1	1037409	Bradyrhizobium_japonicum_USDA_6_uid158851	Brajap	1202	728	1044	3	COG4191	Signal transduction histidine kinase regulating C4-dicarboxylate transport system	T	Signal transduction mechanisms	9	{GO:0000155; phosphorelay sensor kinase activity; molecular_function} {GO:0000160; phosphorelay signal transduction system; biological_process} {GO:0004871; signal transducer activity; molecular_function} {GO:0005515; protein binding; molecular_function} {GO:0006355; regulation of transcription, DNA-templated; biological_process} {GO:0007165; signal transduction; biological_process} {GO:0016021; …	NA	NA	NA	NA	NA	NA	NA	NA	100	0	gi|694285520|gb|KGJ64815.1|	putative two-component hybrid sensor and regulator [Bradyrhizobium diazoefficiens SEMIA 5080]	NA	NA	NA	NA	NA	13	{IPR000014; PAS domain} {IPR000700; PAS-associated, C-terminal} {IPR001610; PAC motif} {IPR001789; Signal transduction response regulator, receiver domain} {IPR003594; Histidine kinase-like ATPase, C-terminal domain} {IPR003660; HAMP domain} {IPR003661; Signal transduction histidine kinase, dimerisation/phosphoacceptor domain} {IPR004358; Signal transduction histidine kinase-related protein, C-te…	NA	NA	NA	NA	NA	NA	NA	NA	NA	NA	NA	NA	NA
113-2GL000491	79.29	9e-56	384214065	YP_005605228.1	1037409	Bradyrhizobium_japonicum_USDA_6_uid158851	Brajap	138	1	138	2	COG0745	DNA-binding response regulator, OmpR family, contains REC and winged-helix (wHTH) domain	TK	Signal transduction mechanisms;Transcription	1	{GO:0000160; phosphorelay signal transduction system; biological_process}	41.09	1e-16	brs:S23_56860	K03413	cheY	two-component system, chemotaxis family, response regulator CheY	--	[PATH:ko02020] Level1--Environmental Information Processing | Level2--Signal transduction | Level3--Two-component system;[PATH:ko02030] Level1--Cellular Processes | Level2--Cell motility | Level3--Bacterial chemotaxis	100	1e-73	gi|499395749|ref|WP_011083216.1|	two-component system response regulator [Bradyrhizobium diazoefficiens]	NA	NA	NA	NA	NA	2	{IPR001789; Signal transduction response regulator, receiver domain} {IPR011006; CheY-like superfamily}	NA	NA	NA	NA	NA	NA	NA	NA	NA	NA	NA	NA	NA
113-2GL000492	67.62	0	459286946	YP_007510103.1	1245469	Agromonas_oligotrophica_S58_uid192186	Agroli	711	1	711	1	COG0840	Methyl-accepting chemotaxis protein	NT	Cell motility;Signal transduction mechanisms	5	{GO:0004871; signal transducer activity; molecular_function} {GO:0006935; chemotaxis; biological_process} {GO:0007165; signal transduction; biological_process} {GO:0016020; membrane; cellular_component} {GO:0016021; integral component of membrane; cellular_component}	100	0	bja:bll0383	K03406	mcp	methyl-accepting chemotaxis protein	--	[PATH:ko02020] Level1--Environmental Information Processing | Level2--Signal transduction | Level3--Two-component system;[PATH:ko02030] Level1--Cellular Processes | Level2--Cell motility | Level3--Bacterial chemotaxis	99.86	0	gi|742512510|ref|WP_038967438.1|	chemotaxis protein [Bradyrhizobium sp. CCBAU 41267]	NA	NA	NA	NA	NA	3	{IPR003660; HAMP domain} {IPR004089; Methyl-accepting chemotaxis protein (MCP) signalling domain} {IPR004090; Chemotaxis methyl-accepting receptor}	NA	NA	NA	NA	NA	NA	NA	NA	NA	NA	NA	NA	NA
[truncated: 8,309 more rows]
[truncated: 22 more columns]
