# Supplementary material for: Whole-Genome Sequencing of Bradyrhizobium diazoefficiens 113-2 and Comparative Genomic Analysis Provide Molecular Insights Into Species Specificity and Host Specificity
Source: Front Microbiol. 2020 Nov 16;11:576800. doi: 10.3389/fmicb.2020.576800 (PMC7709874; doi:10.3389/fmicb.2020.576800)
Supplement: Supplementary Table 6 — The detail protein ID information of the singletons of the six rhizobial strains. [file Table_6.XLSX]

## Sheet: Sheet1
	Table S6: The detail protein ID information of the singletons of the six rhizobial strains.
	113-2	USDA110	7653R	MAFF303099	UADA205	S. meliloti 2011
	113-2GL000004	WP_007595743.1	AID27956.1	WP_006203049.1	WP_010875125.1	AGG69680.1
	113-2GL000010	WP_007612121.1	AID27957.1	WP_006205775.1	WP_010875429.1	AGG69681.1
	113-2GL000012	WP_008563500.1	AID27959.1	WP_006328932.1	WP_012706940.1	AGG69682.1
	113-2GL000022	WP_011082837.1	AID27983.2	WP_006329207.1	WP_012709551.1	AGG69683.1
	113-2GL000032	WP_011082865.1	AID27984.1	WP_006329222.1	WP_014327150.1	AGG69684.1
	113-2GL000093	WP_011082869.1	AID27985.1	WP_006333973.1	WP_014327216.1	AGG69685.1
	113-2GL000094	WP_011082907.1	AID27986.1	WP_010909065.1	WP_014327298.1	AGG69686.1
	113-2GL000097	WP_011083035.1	AID27987.2	WP_010909171.1	WP_014327299.1	AGG69690.1
	113-2GL000142	WP_011083677.1	AID28087.2	WP_010909178.1	WP_014327376.1	AGG69692.1
	113-2GL000202	WP_011083690.1	AID28088.1	WP_010909236.1	WP_014327476.1	AGG69693.1
	113-2GL000205	WP_011083691.1	AID28122.1	WP_010909237.1	WP_014327581.1	AGG69694.1
	113-2GL000223	WP_011083693.1	AID28123.1	WP_010909238.1	WP_014327638.1	AGG69695.1
	113-2GL000233	WP_011083696.1	AID28124.1	WP_010909239.1	WP_014327640.1	AGG69696.1
	113-2GL000244	WP_011083698.1	AID28125.2	WP_010909241.1	WP_014327714.1	AGG69703.1
	113-2GL000249	WP_011083699.1	AID28126.1	WP_010909242.1	WP_014327744.1	AGG69704.1
	113-2GL000251	WP_011083701.1	AID28132.2	WP_010909328.1	WP_014327920.1	AGG69705.1
	113-2GL000276	WP_011083703.1	AID28133.1	WP_010909369.1	WP_014327922.1	AGG69706.1
	113-2GL000280	WP_011084081.1	AID28134.2	WP_010909377.1	WP_014327948.1	AGG69708.1
	113-2GL000281	WP_011084083.1	AID28135.1	WP_010909379.1	WP_014328005.1	AGG69720.1
	113-2GL000282	WP_011084084.1	AID28136.1	WP_010909380.1	WP_014328006.1	AGG69725.1
	113-2GL000283	WP_011084086.1	AID28138.2	WP_010909384.1	WP_014328030.1	AGG69726.1
	113-2GL000284	WP_011084191.1	AID28139.1	WP_010909385.1	WP_014328034.1	AGG69731.1
	113-2GL000286	WP_011084366.1	AID28140.1	WP_010909388.1	WP_014328246.1	AGG69732.1
	113-2GL000287	WP_011084371.1	AID28142.1	WP_010909390.1	WP_014328250.1	AGG69744.1
	113-2GL000289	WP_011084373.1	AID28145.1	WP_010909391.1	WP_014328251.1	AGG69745.1
	113-2GL000290	WP_011084374.1	AID28147.1	WP_010909392.1	WP_014328266.1	AGG69746.1
	113-2GL000291	WP_011084375.1	AID28149.1	WP_010909394.1	WP_014328279.1	AGG69747.1
	113-2GL000292	WP_011084380.1	AID28150.2	WP_010909395.1	WP_014328350.1	AGG69750.1
	113-2GL000293	WP_011084383.1	AID28151.2	WP_010909396.1	WP_014328371.1	AGG69753.1
	113-2GL000294	WP_011084384.1	AID28159.1	WP_010909397.1	WP_014328494.1	AGG69758.1
	113-2GL000295	WP_011084385.1	AID28162.1	WP_010909399.1	WP_014328676.1	AGG69759.1
	113-2GL000296	WP_011084387.1	AID28163.1	WP_010909401.1	WP_014328706.1	AGG69763.1
	113-2GL000337	WP_011084388.1	AID28164.1	WP_010909402.1	WP_014328722.1	AGG69769.1
	113-2GL000341	WP_011084389.1	AID28168.2	WP_010909404.1	WP_014328747.1	AGG69773.1
	113-2GL000342	WP_011084395.1	AID28175.1	WP_010909407.1	WP_014328770.1	AGG69776.1
	113-2GL000346	WP_011084396.1	AID28176.1	WP_010909411.1	WP_014328773.1	AGG69780.1
	113-2GL000360	WP_011084399.1	AID28178.2	WP_010909415.1	WP_014328778.1	AGG69783.1
	113-2GL000380	WP_011084407.1	AID28179.1	WP_010909416.1	WP_014328779.1	AGG69787.1
	113-2GL000407	WP_011084409.1	AID28181.1	WP_010909417.1	WP_014328782.1	AGG69788.1
	113-2GL000413	WP_011084410.1	AID28183.1	WP_010909424.1	WP_014328783.1	AGG69789.1
	113-2GL000426	WP_011084417.1	AID28335.1	WP_010909474.1	WP_014328784.1	AGG69790.1
	113-2GL000465	WP_011084418.1	AID28337.2	WP_010909505.1	WP_014328794.1	AGG69797.1
	113-2GL000471	WP_011084426.1	AID28349.1	WP_010909643.1	WP_014328821.1	AGG69804.1
	113-2GL000474	WP_011084436.1	AID28350.2	WP_010909735.1	WP_014328822.1	AGG69805.1
	113-2GL000500	WP_011084450.1	AID28354.1	WP_010909759.1	WP_014328878.1	AGG69807.1
	113-2GL000511	WP_011084451.1	AID28355.1	WP_010909776.1	WP_014328879.1	AGG69810.1
	113-2GL000517	WP_011084470.1	AID28358.2	WP_010909796.1	WP_014328887.1	AGG69811.1
	113-2GL000523	WP_011084486.1	AID28359.2	WP_010909797.1	WP_014329031.1	AGG69812.1
	113-2GL000528	WP_011084497.1	AID28360.2	WP_010909799.1	WP_014329095.1	AGG69815.1
	113-2GL000549	WP_011084538.1	AID28361.2	WP_010909800.1	WP_014329110.1	AGG69821.1
	113-2GL000559	WP_011084569.1	AID28364.2	WP_010909805.1	WP_014329119.1	AGG69825.1
	113-2GL000576	WP_011084574.1	AID28365.1	WP_010909807.1	WP_014329148.1	AGG69835.1
	113-2GL000577	WP_011084600.1	AID28369.1	WP_010909810.1	WP_014329206.1	AGG69836.1
	113-2GL000578	WP_011084610.1	AID28370.1	WP_010909811.1	WP_014329228.1	AGG69838.1
	113-2GL000585	WP_011084611.1	AID28371.1	WP_010909813.1	WP_014329336.1	AGG69839.1
	113-2GL000592	WP_011084638.1	AID28372.1	WP_010909817.1	WP_014329337.1	AGG69840.1
	113-2GL000609	WP_011084639.1	AID28376.1	WP_010909831.1	WP_014329366.1	AGG69842.1
	113-2GL000611	WP_011084664.1	AID28377.1	WP_010909832.1	WP_014329377.1	AGG69843.1
	113-2GL000624	WP_011084665.1	AID28378.1	WP_010909833.1	WP_014329394.1	AGG69844.1
	113-2GL000631	WP_011084668.1	AID28379.2	WP_010909837.1	WP_014329411.1	AGG69846.1
	113-2GL000632	WP_011084669.1	AID28380.2	WP_010909840.1	WP_014329412.1	AGG69847.1
	113-2GL000634	WP_011084675.1	AID28381.2	WP_010909843.1	WP_014329414.1	AGG69848.1
	113-2GL000656	WP_011084680.1	AID28382.1	WP_010909846.1	WP_014329528.1	AGG69849.1
	113-2GL000686	WP_011084715.1	AID28386.2	WP_010909871.1	WP_014329590.1	AGG69851.1
	113-2GL000687	WP_011084778.1	AID28388.2	WP_010909914.1	WP_014329591.1	AGG69853.1
	113-2GL000709	WP_011084792.1	AID28396.2	WP_010909916.1	WP_014329599.1	AGG69856.1
	113-2GL000713	WP_011084818.1	AID28399.2	WP_010910029.1	WP_014329603.1	AGG69859.1
	113-2GL000718	WP_011084839.1	AID28402.1	WP_010910061.1	WP_014329726.1	AGG69860.1
	113-2GL000722	WP_011084842.1	AID28405.1	WP_010910213.1	WP_014329769.1	AGG69862.1
	113-2GL000723	WP_011084844.1	AID28407.2	WP_010910226.1	WP_014329792.1	AGG69863.1
	113-2GL000730	WP_011084846.1	AID28409.1	WP_010910407.1	WP_014329825.1	AGG69866.1
	113-2GL000745	WP_011084883.1	AID28410.1	WP_010910417.1	WP_014329834.1	AGG69867.1
	113-2GL000786	WP_011084884.1	AID28412.1	WP_010910418.1	WP_014329851.1	AGG69869.1
	113-2GL000793	WP_011084907.1	AID28413.2	WP_010910464.1	WP_014329940.1	AGG69870.1
	113-2GL000799	WP_011084909.1	AID28414.1	WP_010910484.1	WP_014329957.1	AGG69873.1
	113-2GL000816	WP_011084912.1	AID28415.1	WP_010910505.1	WP_014329986.1	AGG69874.1
	113-2GL000817	WP_011084913.1	AID28417.1	WP_010910506.1	WP_014330034.1	AGG69875.1
	113-2GL000835	WP_011084914.1	AID28419.1	WP_010910507.1	WP_014330137.1	AGG69877.1
	113-2GL000836	WP_011084918.1	AID28420.1	WP_010910508.1	WP_014330205.1	AGG69879.1
	113-2GL000838	WP_011084928.1	AID28423.1	WP_010910528.1	WP_014330218.1	AGG69881.1
	113-2GL000839	WP_011084973.1	AID28425.2	WP_010910551.1	WP_014330219.1	AGG69882.1
	113-2GL000858	WP_011085080.1	AID28426.1	WP_010910553.1	WP_014330220.1	AGG69883.1
	113-2GL000859	WP_011085382.1	AID28427.1	WP_010910562.1	WP_014330440.1	AGG69887.1
	113-2GL000869	WP_011085722.1	AID28428.1	WP_010910577.1	WP_014330441.1	AGG69888.1
	113-2GL000876	WP_011085802.1	AID28432.1	WP_010910581.1	WP_014330443.1	AGG69891.1
	113-2GL000878	WP_011085872.1	AID28434.1	WP_010910582.1	WP_014330446.1	AGG69894.1
	113-2GL000882	WP_011086263.1	AID28436.1	WP_010910583.1	WP_014330448.1	AGG69898.1
	113-2GL000887	WP_011086335.1	AID28437.2	WP_010910585.1	WP_014330449.1	AGG69899.1
	113-2GL000888	WP_011086342.1	AID28461.1	WP_010910590.1	WP_014330451.1	AGG69901.1
	113-2GL000889	WP_011086831.1	AID28462.2	WP_010910596.1	WP_014330455.1	AGG69906.1
	113-2GL000890	WP_011086870.1	AID28463.2	WP_010910636.1	WP_014330461.1	AGG69908.1
	113-2GL000892	WP_011087299.1	AID28508.1	WP_010910637.1	WP_014330464.1	AGG69909.1
	113-2GL000893	WP_011087364.1	AID28509.1	WP_010910670.1	WP_014330468.1	AGG69910.1
	113-2GL000894	WP_011087394.1	AID28513.2	WP_010910711.1	WP_014330487.1	AGG69912.1
	113-2GL000899	WP_011087399.1	AID28515.2	WP_010910762.1	WP_014330635.1	AGG69915.1
	113-2GL000900	WP_011087764.1	AID28557.1	WP_010910784.1	WP_014330658.1	AGG69916.1
	113-2GL000902	WP_011087765.1	AID28558.1	WP_010910785.1	WP_014330679.1	AGG69920.1
	113-2GL000912	WP_011087768.1	AID28559.1	WP_010910793.1	WP_014330696.1	AGG69922.1
	113-2GL000913	WP_011087770.1	AID28560.1	WP_010910794.1	WP_014330715.1	AGG69923.1
	113-2GL000918	WP_011087774.1	AID28561.1	WP_010910795.1	WP_014330716.1	AGG69927.1
	113-2GL000932	WP_011087777.1	AID28562.1	WP_010910796.1	WP_014330800.1	AGG69932.1
	113-2GL000934	WP_011087930.1	AID28563.1	WP_010910798.1	WP_014330815.1	AGG69936.1
	113-2GL000935	WP_011087946.1	AID28565.1	WP_010910800.1	WP_014330816.1	AGG69937.1
	113-2GL000939	WP_011088074.1	AID28603.1	WP_010910809.1	WP_014330817.1	AGG69938.1
	113-2GL000940	WP_011088075.1	AID28604.1	WP_010910814.1	WP_014330918.1	AGG69944.1
	113-2GL000941	WP_011088076.1	AID28605.2	WP_010910880.1	WP_014330935.1	AGG69945.1
	113-2GL000942	WP_011088155.1	AID28606.1	WP_010910890.1	WP_014330950.1	AGG69946.1
	113-2GL000946	WP_011088503.1	AID28608.2	WP_010910894.1	WP_014330966.1	AGG69947.1
	113-2GL000949	WP_011088656.1	AID28609.1	WP_010910897.1	WP_014330973.1	AGG69949.1
	113-2GL000950	WP_011089088.1	AID28610.1	WP_010910948.1	WP_014330975.1	AGG69950.1
	113-2GL000952	WP_011089090.1	AID28611.1	WP_010911025.1	WP_014330978.1	AGG69951.1
	113-2GL000955	WP_011089092.1	AID28694.1	WP_010911042.1	WP_014331236.1	AGG69952.1
	113-2GL000956	WP_011089094.1	AID28801.1	WP_010911054.1	WP_014331274.1	AGG69953.1
	113-2GL000960	WP_011089103.1	AID28807.2	WP_010911070.1	WP_014331376.1	AGG69954.1
	113-2GL000967	WP_011089104.1	AID28850.2	WP_010911075.1	WP_014331530.1	AGG69965.1
	113-2GL000968	WP_011089107.1	AID28851.2	WP_010911157.1	WP_014331913.1	AGG69966.1
	113-2GL000969	WP_011089110.1	AID28853.1	WP_010911188.1	WP_014331916.1	AGG69968.1
	113-2GL000970	WP_011089112.1	AID28897.1	WP_010911211.1	WP_014332453.1	AGG69970.1
	113-2GL000971	WP_011089117.1	AID28933.1	WP_010911216.1	WP_014332482.1	AGG69971.1
	113-2GL000974	WP_011089132.1	AID28934.1	WP_010911217.1	WP_014332579.1	AGG69972.1
	113-2GL000975	WP_011089133.1	AID29034.1	WP_010911238.1	WP_014332647.1	AGG69974.1
	113-2GL000978	WP_011089134.1	AID29035.1	WP_010911523.1	WP_014332651.1	AGG69975.1
	113-2GL000979	WP_011089136.1	AID29058.2	WP_010911546.1	WP_014332686.1	AGG69978.1
	113-2GL000980	WP_011089140.1	AID29085.1	WP_010911550.1	WP_014332813.1	AGG69979.1
	113-2GL000981	WP_011089142.1	AID29086.1	WP_010911560.1	WP_014332880.1	AGG69981.1
	113-2GL000982	WP_011089148.1	AID29094.2	WP_010911639.1	WP_014342035.1	AGG69985.1
	113-2GL001018	WP_011089149.1	AID29178.1	WP_010911646.1	WP_014764615.1	AGG69986.1
	113-2GL001037	WP_011089150.1	AID29200.1	WP_010911663.1	WP_014857521.1	AGG69987.1
	113-2GL001086	WP_011089154.1	AID29209.1	WP_010911769.1	WP_014857546.1	AGG69988.1
	113-2GL001090	WP_011089156.1	AID29210.1	WP_010911774.1	WP_014857548.1	AGG69989.1
	113-2GL001105	WP_011089160.1	AID29211.2	WP_010911877.1	WP_014857549.1	AGG69997.1
	113-2GL001116	WP_011089161.1	AID29212.1	WP_010911886.1	WP_014857550.1	AGG69998.1
	113-2GL001145	WP_011089166.1	AID29221.1	WP_010911995.1	WP_014857553.1	AGG69999.1
	113-2GL001167	WP_011089167.1	AID29271.1	WP_010911996.1	WP_014857579.1	AGG70000.1
	113-2GL001168	WP_011089169.1	AID29274.1	WP_010912049.1	WP_014857613.1	AGG70002.1
	113-2GL001169	WP_011089171.1	AID29278.1	WP_010912061.1	WP_014857619.1	AGG70003.1
	113-2GL001170	WP_011089260.1	AID29297.1	WP_010912075.1	WP_014857663.1	AGG70006.1
	113-2GL001171	WP_011089701.1	AID29320.1	WP_010912128.1	WP_014857667.1	AGG70007.1
	113-2GL001172	WP_011090271.1	AID29323.1	WP_010912129.1	WP_014857671.1	AGG70015.1
	113-2GL001173	WP_011090367.1	AID29327.1	WP_010912132.1	WP_014857693.1	AGG70019.1
	113-2GL001174	WP_011090410.1	AID29328.1	WP_010912136.1	WP_014857694.1	AGG70021.1
	113-2GL001175	WP_011090412.1	AID29330.1	WP_010912137.1	WP_014857707.1	AGG70023.1
	113-2GL001177	WP_011090434.1	AID29349.2	WP_010912141.1	WP_014857710.1	AGG70024.1
	113-2GL001178	WP_011090724.1	AID29350.2	WP_010912174.1	WP_014857729.1	AGG70025.1
	113-2GL001179	WP_011090731.1	AID29367.1	WP_010912330.1	WP_014857730.1	AGG70027.1
	113-2GL001180	WP_011090735.1	AID29374.1	WP_010912333.1	WP_014857746.1	AGG70028.1
	113-2GL001204	WP_011090736.1	AID29375.1	WP_010912409.1	WP_014857748.1	AGG70029.1
	113-2GL001242	WP_011090742.1	AID29376.2	WP_010912435.1	WP_014857767.1	AGG70030.1
	113-2GL001287	WP_011090744.1	AID29377.1	WP_010912437.1	WP_014857769.1	AGG70031.1
	113-2GL001294	WP_011090745.1	AID29385.1	WP_010912456.1	WP_014857770.1	AGG70033.1
	113-2GL001295	WP_011090751.1	AID29389.2	WP_010912457.1	WP_014857776.1	AGG70034.1
	113-2GL001304	WP_011090754.1	AID29439.1	WP_010912543.1	WP_014857789.1	AGG70035.1
	113-2GL001319	WP_011090755.1	AID29453.1	WP_010912613.1	WP_014857791.1	AGG70036.1
	113-2GL001338	WP_011090756.1	AID29490.2	WP_010912616.1	WP_014857792.1	AGG70044.1
	113-2GL001371	WP_011090757.1	AID29512.1	WP_010912618.1	WP_014857794.1	AGG70049.1
	113-2GL001387	WP_011090765.1	AID29526.2	WP_010912620.1	WP_014857797.1	AGG70050.1
	113-2GL001393	WP_011090769.1	AID29554.2	WP_010912622.1	WP_014857823.1	AGG70052.1
	113-2GL001396	WP_011090774.1	AID29561.2	WP_010912623.1	WP_014857828.1	AGG70060.1
	113-2GL001398	WP_011090776.1	AID29563.2	WP_010912624.1	WP_014857829.1	AGG70061.1
	113-2GL001399	WP_011090779.1	AID29565.2	WP_010912629.1	WP_014857830.1	AGG70062.1
	113-2GL001401	WP_011090782.1	AID29566.1	WP_010912635.1	WP_014857832.1	AGG70063.1
	113-2GL001402	WP_011090785.1	AID29611.1	WP_010912641.1	WP_014857846.1	AGG70064.1
	113-2GL001405	WP_011090788.1	AID29674.1	WP_010912654.1	WP_014857849.1	AGG70065.1
	113-2GL001413	WP_011090789.1	AID29725.1	WP_010912662.1	WP_014857856.1	AGG70066.1
	113-2GL001414	WP_011090792.1	AID29744.1	WP_010912698.1	WP_014857866.1	AGG70067.1
	113-2GL001420	WP_011090793.1	AID29761.1	WP_010912721.1	WP_014857870.1	AGG70071.1
	113-2GL001421	WP_011090794.1	AID29769.2	WP_010912744.1	WP_014857871.1	AGG70074.1
	113-2GL001428	WP_011090796.1	AID29803.1	WP_010912834.1	WP_014857872.1	AGG70075.1
	113-2GL001430	WP_011090797.1	AID29823.1	WP_010913012.1	WP_014857881.1	AGG70078.1
	113-2GL001431	WP_011090802.1	AID29826.1	WP_010913018.1	WP_014857883.1	AGG70079.1
	113-2GL001434	WP_011090803.1	AID29827.1	WP_010913096.1	WP_014857885.1	AGG70081.1
	113-2GL001435	WP_011090805.1	AID29828.2	WP_010913099.1	WP_014857886.1	AGG70082.1
	113-2GL001441	WP_011090809.1	AID29829.1	WP_010913195.1	WP_014857891.1	AGG70084.1
	113-2GL001442	WP_011090812.1	AID29830.1	WP_010913249.1	WP_014857906.1	AGG70089.1
	113-2GL001455	WP_011090816.1	AID29834.1	WP_010913251.1	WP_014857907.1	AGG70090.1
	113-2GL001458	WP_011090941.1	AID29845.1	WP_010913260.1	WP_014857943.1	AGG70093.1
	113-2GL001459	WP_011090964.1	AID29850.1	WP_010913261.1	WP_014857951.1	AGG70096.1
	113-2GL001460	WP_011090974.1	AID29852.2	WP_010913262.1	WP_014857952.1	AGG70101.1
	113-2GL001462	WP_011090978.1	AID29853.2	WP_010913313.1	WP_014857960.1	AGG70103.1
	113-2GL001464	WP_011090985.1	AID29854.1	WP_010913406.1	WP_014857970.1	AGG70104.1
	113-2GL001466	WP_011090991.1	AID29857.2	WP_010913409.1	WP_014857974.1	AGG70105.1
	113-2GL001468	WP_011091003.1	AID29862.2	WP_010913454.1	WP_014857978.1	AGG70122.1
	113-2GL001469	WP_011091004.1	AID29955.1	WP_010913469.1	WP_014857983.1	AGG70133.1
	113-2GL001473	WP_011091010.1	AID29975.1	WP_010913491.1	WP_014857985.1	AGG70141.1
	113-2GL001475	WP_011091014.1	AID30010.1	WP_010913492.1	WP_014857986.1	AGG70142.1
	113-2GL001480	WP_014490241.1	AID30019.2	WP_010913493.1	WP_014857987.1	AGG70143.1
	113-2GL001486	WP_014490280.1	AID30020.2	WP_010913494.1	WP_014857988.1	AGG70145.1
	113-2GL001491	WP_014492324.1	AID30027.1	WP_010913496.1	WP_014857992.1	AGG70147.1
	113-2GL001493	WP_014497706.1	AID30028.2	WP_010913498.1	WP_014857994.1	AGG70151.1
	113-2GL001494	WP_014497718.1	AID30059.1	WP_010913510.1	WP_014858012.1	AGG70160.1
	113-2GL001495	WP_014497761.1	AID30087.1	WP_010913521.1	WP_014858015.1	AGG70163.1
	113-2GL001500	WP_014497769.1	AID30105.2	WP_010913531.1	WP_014858017.1	AGG70164.1
	113-2GL001501	WP_014497780.1	AID30205.1	WP_010913548.1	WP_014858033.1	AGG70168.1
	113-2GL001502	WP_014497799.1	AID30207.2	WP_010913553.1	WP_014858035.1	AGG70172.1
	113-2GL001532	WP_014497819.1	AID30247.1	WP_010913581.1	WP_014858037.1	AGG70176.1
	113-2GL001538	WP_014497820.1	AID30257.2	WP_010913591.1	WP_014858040.1	AGG70181.1
	113-2GL001549	WP_014497829.1	AID30321.2	WP_010913592.1	WP_014858045.1	AGG70184.1
	113-2GL001555	WP_014497947.1	AID30365.1	WP_010913593.1	WP_014858057.1	AGG70194.1
	113-2GL001562	WP_014497965.1	AID30397.1	WP_010913605.1	WP_014858094.1	AGG70195.1
	113-2GL001571	WP_014498007.1	AID30399.2	WP_010913606.1	WP_015633362.1	AGG70196.1
	113-2GL001573	WP_014498042.1	AID30400.1	WP_010913616.1	WP_015633363.1	AGG70210.1
	113-2GL001583	WP_014498064.1	AID30402.1	WP_010913626.1	WP_015633367.1	AGG70213.1
	113-2GL001586	WP_014498065.1	AID30403.2	WP_010913631.1	WP_015633370.1	AGG70214.1
	113-2GL001604	WP_014498066.1	AID30411.2	WP_010913633.1	WP_015633371.1	AGG70215.1
	113-2GL001608	WP_014498099.1	AID30413.1	WP_010913660.1	WP_015633373.1	AGG70216.1
	113-2GL001612	WP_014498101.1	AID30414.1	WP_010913662.1	WP_015633378.1	AGG70217.1
	113-2GL001642	WP_014498104.1	AID30415.2	WP_010913681.1	WP_015633390.1	AGG70218.1
	113-2GL001645	WP_014498116.1	AID30424.1	WP_010913692.1	WP_015633423.1	AGG70219.1
	113-2GL001658	WP_014498117.1	AID30428.1	WP_010913695.1	WP_015633503.1	AGG70223.1
	113-2GL001659	WP_014498603.1	AID30433.1	WP_010913697.1	WP_015633508.1	AGG70224.1
	113-2GL001664	WP_014498622.1	AID30442.1	WP_010913700.1	WP_015633509.1	AGG70225.1
	113-2GL001716	WP_016842695.1	AID30443.1	WP_010913706.1	WP_015633514.1	AGG70226.1
	113-2GL001719	WP_016847009.1	AID30444.1	WP_010913709.1	WP_015633524.1	AGG70233.1
	113-2GL001720	WP_016847010.1	AID30451.2	WP_010913730.1	WP_015633552.1	AGG70234.1
	113-2GL001728	WP_016847165.1	AID30456.1	WP_010913752.1	WP_015633558.1	AGG70235.1
	113-2GL001738	WP_018646329.1	AID30457.2	WP_010913753.1	WP_015633567.1	AGG70236.1
	113-2GL001742	WP_018646715.1	AID30458.1	WP_010913754.1	WP_015633573.1	AGG70237.1
	113-2GL001747	WP_018647405.1	AID30459.2	WP_010913755.1	WP_015633599.1	AGG70240.1
	113-2GL001760	WP_018647484.1	AID30463.1	WP_010913759.1	WP_015886723.1	AGG70247.1
	113-2GL001762	WP_018648598.1	AID30491.2	WP_010913760.1	WP_018237596.1	AGG70249.1
	113-2GL001764	WP_026312514.1	AID30500.1	WP_010913761.1	WP_018239837.1	AGG70255.1
	113-2GL001767	WP_026312806.1	AID30501.1	WP_010913765.1	WP_034859385.1	AGG70257.1
	113-2GL001783	WP_027544225.1	AID30555.2	WP_010913766.1	WP_034859517.1	AGG70258.1
	113-2GL001795	WP_028150846.1	AID30565.2	WP_010913767.1	WP_034859617.1	AGG70259.1
	113-2GL001802	WP_028150866.1	AID30572.1	WP_010913778.1	WP_034859669.1	AGG70260.1
	113-2GL001803	WP_028150879.1	AID30573.1	WP_010913791.1	WP_034859708.1	AGG70272.1
	113-2GL001813	WP_028160473.1	AID30618.2	WP_010913792.1	WP_034859931.1	AGG70273.1
	113-2GL001818	WP_028170338.1	AID30646.1	WP_010913793.1	WP_037390995.1	AGG70275.1
	113-2GL001827	WP_028171105.1	AID30678.1	WP_010913794.1	WP_037391006.1	AGG70276.1
	113-2GL001847	WP_028172001.1	AID30806.2	WP_010913795.1	WP_037391052.1	AGG70277.1
	113-2GL001848	WP_028172887.1	AID30807.1	WP_010913796.1	WP_037391068.1	AGG70278.1
	113-2GL001860	WP_028173403.1	AID30808.2	WP_010913798.1	WP_037391236.1	AGG70281.1
	113-2GL001882	WP_028173622.1	AID30809.1	WP_010913799.1	WP_037391255.1	AGG70284.1
	113-2GL001904	WP_028174045.1	AID30810.1	WP_010913817.1	WP_037391305.1	AGG70285.1
	113-2GL001907	WP_028174182.1	AID30811.1	WP_010913818.1	WP_037391325.1	AGG70286.1
	113-2GL001913	WP_028174626.1	AID30812.1	WP_010913831.1	WP_037392271.1	AGG70287.1
	113-2GL001918	WP_028174649.1	AID30813.1	WP_010913835.1	WP_037392296.1	AGG70299.1
	113-2GL001922	WP_028176062.1	AID30814.1	WP_010913839.1	WP_037392302.1	AGG70302.1
	113-2GL001923	WP_038950471.1	AID30815.2	WP_010913842.1	WP_037392306.1	AGG70312.1
	113-2GL001942	WP_038965325.1	AID30816.1	WP_010913843.1	WP_037393096.1	AGG70314.1
	113-2GL001943	WP_038965400.1	AID30817.1	WP_010913845.1	WP_037393119.1	AGG70316.1
	113-2GL001965	WP_038965495.1	AID30818.1	WP_010913847.1	WP_037393357.1	AGG70324.1
	113-2GL001966	WP_038965538.1	AID30819.1	WP_010913848.1	WP_037393373.1	AGG70336.1
	113-2GL001967	WP_038965720.1	AID30820.1	WP_010913849.1	WP_037393497.1	AGG70337.1
	113-2GL001968	WP_038965870.1	AID30821.1	WP_010913856.1	WP_037393499.1	AGG70338.1
	113-2GL001969	WP_038965906.1	AID30822.1	WP_010913857.1	WP_037393503.1	AGG70339.1
	113-2GL001970	WP_038965953.1	AID30823.2	WP_010913871.1	WP_037393505.1	AGG70369.1
	113-2GL001971	WP_038965955.1	AID30824.1	WP_010913873.1	WP_037393547.1	AGG70374.1
	113-2GL001973	WP_038965957.1	AID30825.1	WP_010913879.1	WP_037393654.1	AGG70375.1
	113-2GL001974	WP_038966330.1	AID30831.1	WP_010913894.1	WP_037393821.1	AGG70376.1
	113-2GL001975	WP_038966408.1	AID30832.1	WP_010913907.1	WP_037394078.1	AGG70389.1
	113-2GL002019	WP_038966468.1	AID30833.2	WP_010913908.1	WP_037394089.1	AGG70391.1
	113-2GL002024	WP_038966522.1	AID30834.1	WP_010913912.1	WP_037394231.1	AGG70407.1
	113-2GL002028	WP_038966593.1	AID30835.2	WP_010913921.1	WP_037394256.1	AGG70419.1
	113-2GL002036	WP_038966682.1	AID30836.1	WP_010913937.1	WP_037394307.1	AGG70420.1
	113-2GL002040	WP_038966885.1	AID30837.1	WP_010913939.1	WP_037394582.1	AGG70427.1
	113-2GL002045	WP_038967080.1	AID30838.1	WP_010913940.1	WP_037394589.1	AGG70430.1
	113-2GL002047	WP_038967404.1	AID30839.1	WP_010913943.1	WP_037394592.1	AGG70431.1
	113-2GL002059	WP_038967412.1	AID30840.1	WP_010913945.1	WP_037395317.1	AGG70432.1
	113-2GL002090	WP_038967488.1	AID30842.2	WP_010913956.1	WP_037395334.1	AGG70433.1
	113-2GL002103	WP_038967550.1	AID30843.1	WP_010914019.1	WP_037395376.1	AGG70435.1
	113-2GL002130	WP_038967587.1	AID30844.1	WP_010914021.1	WP_037395427.1	AGG70436.1
	113-2GL002167	WP_038967604.1	AID30859.1	WP_010914022.1	WP_037395547.1	AGG70437.1
	113-2GL002191	WP_038967685.1	AID30903.1	WP_010914023.1	WP_037395557.1	AGG70439.1
	113-2GL002194	WP_038968049.1	AID30905.2	WP_010914026.1	WP_037395665.1	AGG70442.1
	113-2GL002197	WP_038968054.1	AID30906.1	WP_010914027.1	WP_037395698.1	AGG70447.1
	113-2GL002199	WP_038968061.1	AID30907.2	WP_010914033.1	WP_037395738.1	AGG70448.1
	113-2GL002201	WP_039183971.1	AID30938.1	WP_010914035.1	WP_037395749.1	AGG70450.1
	113-2GL002208	WP_039185590.1	AID30993.1	WP_010914038.1	WP_037395750.1	AGG70453.1
	113-2GL002222	WP_049831783.1	AID31139.1	WP_010914039.1	WP_037395786.1	AGG70454.1
	113-2GL002227	WP_049831911.1	AID31141.1	WP_010914040.1	WP_037395788.1	AGG70455.1
	113-2GL002230	WP_049832599.1	AID31144.2	WP_010914043.1	WP_037395796.1	AGG70458.1
	113-2GL002235	WP_063921370.1	AID31149.1	WP_010914070.1	WP_037395864.1	AGG70459.1
	113-2GL002242	WP_063921391.1	AID31161.1	WP_010914091.1	WP_037395874.1	AGG70460.1
	113-2GL002258	WP_063921409.1	AID31164.1	WP_010914127.1	WP_037395890.1	AGG70461.1
	113-2GL002259	WP_063921421.1	AID31175.1	WP_010914129.1	WP_037395894.1	AGG70464.1
	113-2GL002268	WP_063921443.1	AID31192.1	WP_010914131.1	WP_037395896.1	AGG70465.1
	113-2GL002292	WP_063921448.1	AID31199.1	WP_010914132.1	WP_037395898.1	AGG70467.1
	113-2GL002325	WP_063921477.1	AID31212.1	WP_010914135.1	WP_037395900.1	AGG70468.1
	113-2GL002371	WP_063921478.1	AID31217.1	WP_010914138.1	WP_037395908.1	AGG70469.1
	113-2GL002374	WP_063921485.1	AID31246.1	WP_010914139.1	WP_037395912.1	AGG70471.1
	113-2GL002400	WP_063921486.1	AID31261.1	WP_010914140.1	WP_037395917.1	AGG70472.1
	113-2GL002408	WP_063921487.1	AID31277.1	WP_010914141.1	WP_037395919.1	AGG70473.1
	113-2GL002414	WP_063921514.1	AID31278.1	WP_010914142.1	WP_037395928.1	AGG70482.1
	113-2GL002418	WP_063921517.1	AID31279.1	WP_010914144.1	WP_037395980.1	AGG70485.1
	113-2GL002431	WP_063921521.1	AID31280.1	WP_010914145.1	WP_037396035.1	AGG70490.1
	113-2GL002432	WP_063921522.1	AID31281.2	WP_010914147.1	WP_037396337.1	AGG70491.1
	113-2GL002439	WP_063921524.1	AID31282.1	WP_010914148.1	WP_037396365.1	AGG70492.1
	113-2GL002443	WP_063921526.1	AID31287.1	WP_010914183.1	WP_037396370.1	AGG70503.1
	113-2GL002450	WP_063921527.1	AID31308.1	WP_010914207.1	WP_037396385.1	AGG70506.1
	113-2GL002466	WP_063921528.1	AID31309.1	WP_010914220.1	WP_037396393.1	AGG70507.1
	113-2GL002482	WP_063921539.1	AID31313.2	WP_010914222.1	WP_037396481.1	AGG70512.1
	113-2GL002498	WP_063921562.1	AID31316.1	WP_010914226.1	WP_037396499.1	AGG70513.1
	113-2GL002512	WP_063921566.1	AID31327.1	WP_010914233.1	WP_037396515.1	AGG70514.1
	113-2GL002540	WP_063921572.1	AID31342.1	WP_010914234.1	WP_037396550.1	AGG70515.1
	113-2GL002581	WP_063921575.1	AID31343.1	WP_010914235.1	WP_037396559.1	AGG70516.1
	113-2GL002605	WP_063921577.1	AID31353.1	WP_010914241.1	WP_037396583.1	AGG70555.1
	113-2GL002631	WP_063921580.1	AID31366.1	WP_010914244.1	WP_037396689.1	AGG70556.1
	113-2GL002635	WP_063921581.1	AID31370.2	WP_010914347.1	WP_037396691.1	AGG70557.1
	113-2GL002639	WP_063921582.1	AID31371.2	WP_010914352.1	WP_037396695.1	AGG70558.1
	113-2GL002654	WP_063921583.1	AID31376.1	WP_010914365.1	WP_037396776.1	AGG70559.1
	113-2GL002662	WP_063921586.1	AID31394.1	WP_010914388.1	WP_037396781.1	AGG70561.1
	113-2GL002671	WP_063921587.1	AID31396.2	WP_010914425.1	WP_037396919.1	AGG70563.1
	113-2GL002694	WP_063921606.1	AID31405.2	WP_010914435.1	WP_037397000.1	AGG70564.1
	113-2GL002695	WP_063921635.1	AID31420.1	WP_010914445.1	WP_037397041.1	AGG70565.1
	113-2GL002698	WP_063921636.1	AID31484.1	WP_010914446.1	WP_037397112.1	AGG70570.1
	113-2GL002708	WP_063921637.1	AID31489.1	WP_010914449.1	WP_037397116.1	AGG70577.1
	113-2GL002709	WP_063921638.1	AID31570.2	WP_010914455.1	WP_037397126.1	AGG70579.1
	113-2GL002720	WP_063921639.1	AID31578.2	WP_010914460.1	WP_037397268.1	AGG70580.1
	113-2GL002723	WP_063921652.1	AID31581.2	WP_010914462.1	WP_037397340.1	AGG70582.1
	113-2GL002741	WP_063921655.1	AID31582.1	WP_010914466.1	WP_037397343.1	AGG70584.1
	113-2GL002746	WP_071908403.1	AID31583.2	WP_010914467.1	WP_037397418.1	AGG70585.1
	113-2GL002778	WP_071916953.1	AID31584.1	WP_010914483.1	WP_037397422.1	AGG70586.1
	113-2GL002789	WP_074076402.1	AID31586.2	WP_010914485.1	WP_037397457.1	AGG70587.1
	113-2GL002790	WP_074076403.1	AID31588.1	WP_010914486.1	WP_037397467.1	AGG70588.1
	113-2GL002795	WP_074076595.1	AID31590.2	WP_010914540.1	WP_037397755.1	AGG70589.1
	113-2GL002797	WP_074077045.1	AID31593.1	WP_010914541.1	WP_037397761.1	AGG70590.1
	113-2GL002812	WP_074077659.1	AID31594.1	WP_010914542.1	WP_037397840.1	AGG70591.1
	113-2GL002814	WP_074077712.1	AID31596.1	WP_010914560.1	WP_037397843.1	AGG70592.1
	113-2GL002815	WP_080668322.1	AID31608.2	WP_010914775.1	WP_037397858.1	AGG70593.1
	113-2GL002816	WP_080677640.1	AID31609.1	WP_010914868.1	WP_037397863.1	AGG70597.1
	113-2GL002820	WP_082757128.1	AID31614.1	WP_010914925.1	WP_037398412.1	AGG70598.1
	113-2GL002825	WP_082901028.1	AID31616.2	WP_010914930.1	WP_037398422.1	AGG70599.1
	113-2GL002826	WP_082901029.1	AID31617.1	WP_010914938.1	WP_037398435.1	AGG70608.1
	113-2GL002827	WP_082901054.1	AID31618.1	WP_010915068.1	WP_037398437.1	AGG70612.1
	113-2GL002830	WP_082901064.1	AID31638.1	WP_010915073.1	WP_037398450.1	AGG70613.1
	113-2GL002836	WP_082901080.1	AID31642.1	WP_010915254.1	WP_037398467.1	AGG70615.1
	113-2GL002838	WP_082901090.1	AID31692.1	WP_010915261.1	WP_037398674.1	AGG70617.1
	113-2GL002839	WP_085966847.1	AID31700.1	WP_010915262.1	WP_037398724.1	AGG70619.1
	113-2GL002844	WP_108914088.1	AID31704.2	WP_010915278.1	WP_037398738.1	AGG70624.1
	113-2GL002849	WP_125459388.1	AID31710.1	WP_010915298.1	WP_037398772.1	AGG70631.1
	113-2GL002925	WP_129557363.1	AID31725.1	WP_010915299.1	WP_037399050.1	AGG70632.1
	113-2GL002926	WP_129557617.1	AID31738.1	WP_010915300.1	WP_037399052.1	AGG70635.1
	113-2GL002929	WP_131233107.1	AID31740.2	WP_010915303.1	WP_037399055.1	AGG70636.1
	113-2GL002957	WP_131233151.1	AID31743.1	WP_010915308.1	WP_037399062.1	AGG70637.1
	113-2GL002960	WP_131234240.1	AID31745.1	WP_010915314.1	WP_037399176.1	AGG70642.1
	113-2GL002965	WP_131234256.1	AID31747.1	WP_010915327.1	WP_037399219.1	AGG70643.1
	113-2GL002970	WP_131234261.1	AID31755.1	WP_010915330.1	WP_037399232.1	AGG70647.1
	113-2GL003010	WP_131727849.1	AID31756.2	WP_010915341.1	WP_037399235.1	AGG70649.1
	113-2GL003050	WP_133414999.1	AID31757.2	WP_010915370.1	WP_037399381.1	AGG70651.1
	113-2GL003063	WP_133415003.1	AID31758.1	WP_010915405.1	WP_037399386.1	AGG70652.1
	113-2GL003076	WP_133415007.1	AID31785.2	WP_010915406.1	WP_037399586.1	AGG70653.1
	113-2GL003078	WP_133415016.1	AID31788.1	WP_010915412.1	WP_037399661.1	AGG70654.1
	113-2GL003079	WP_133415020.1	AID31798.2	WP_010915419.1	WP_037399732.1	AGG70667.1
	113-2GL003091	WP_133415022.1	AID31811.2	WP_010915423.1	WP_037399790.1	AGG70672.1
	113-2GL003092	WP_133415023.1	AID31819.2	WP_010915449.1	WP_037399820.1	AGG70673.1
	113-2GL003115	WP_133415025.1	AID31884.1	WP_010915511.1	WP_037399855.1	AGG70674.1
	113-2GL003120	WP_133415029.1	AID31887.1	WP_010915542.1	WP_037399857.1	AGG70675.1
	113-2GL003129	WP_133415034.1	AID31895.1	WP_010915586.1	WP_037399860.1	AGG70676.1
	113-2GL003140	WP_133415035.1	AID31909.2	WP_010915653.1	WP_037399868.1	AGG70677.1
	113-2GL003148	WP_135178112.1	AID31932.2	WP_010915664.1	WP_037399874.1	AGG70678.1
	113-2GL003173	WP_154694125.1	AID31936.1	WP_010915666.1	WP_037399877.1	AGG70679.1
	113-2GL003195	WP_155256745.1	AID31975.2	WP_010915667.1	WP_037399880.1	AGG70680.1
	113-2GL003197	WP_155257887.1	AID31983.1	WP_010915672.1	WP_037399903.1	AGG70687.1
	113-2GL003234	WP_156149852.1	AID31984.1	WP_010915675.1	WP_037399907.1	AGG70699.1
	113-2GL003242	WP_156149870.1	AID32025.1	WP_010915677.1	WP_037399910.1	AGG70700.1
	113-2GL003289	WP_157839436.1	AID32039.1	WP_010915678.1	WP_037399913.1	AGG70702.1
	113-2GL003387	WP_157839442.1	AID32068.1	WP_010915686.1	WP_037399916.1	AGG70725.1
	113-2GL003404	WP_157839457.1	AID32095.1	WP_010915690.1	WP_037399921.1	AGG70726.1
	113-2GL003422	WP_157839482.1	AID32152.1	WP_010915692.1	WP_037399924.1	AGG70727.1
	113-2GL003452	WP_161170728.1	AID32194.1	WP_010915693.1	WP_037399932.1	AGG70728.1
	113-2GL003454	WP_161170733.1	AID32201.2	WP_010915694.1	WP_037399949.1	AGG70729.1
	113-2GL003455	WP_161170736.1	AID32204.1	WP_010915695.1	WP_037399969.1	AGG70733.1
	113-2GL003458	WP_161170740.1	AID32281.1	WP_010915696.1	WP_037399973.1	AGG70734.1
	113-2GL003459	WP_161170741.1	AID32399.2	WP_010915704.1	WP_037399978.1	AGG70739.1
	113-2GL003464	WP_161170744.1	AID32433.2	WP_010915710.1	WP_037399982.1	AGG70740.1
	113-2GL003471	WP_161535439.1	AID32434.2	WP_010915714.1	WP_037399985.1	AGG70743.1
	113-2GL003485	WP_161966254.1	AID32436.1	WP_010915716.1	WP_037399991.1	AGG70747.1
	113-2GL003496	WP_161966258.1	AID32445.2	WP_010915734.1	WP_037400004.1	AGG70750.1
	113-2GL003499	WP_162130962.1	AID32446.1	WP_010915743.1	WP_037400024.1	AGG70754.1
	113-2GL003501	WP_162131539.1	AID32468.1	WP_010915753.1	WP_037400027.1	AGG70755.1
	113-2GL003524	WP_162185834.1	AID32470.1	WP_010915757.1	WP_037400030.1	AGG70756.1
	113-2GL003527	WP_162185844.1	AID32505.1	WP_010915766.1	WP_037400033.1	AGG70757.1
	113-2GL003531	WP_162185849.1	AID32673.1	WP_010915768.1	WP_037400039.1	AGG70759.1
	113-2GL003541	WP_162185855.1	AID32694.1	WP_010915772.1	WP_037400043.1	AGG70762.1
	113-2GL003552	WP_162494042.1	AID32749.1	WP_010915773.1	WP_037400049.1	AGG70764.1
	113-2GL003584	WP_162494043.1	AID32792.2	WP_010915779.1	WP_037400060.1	AGG70766.1
	113-2GL003586	WP_162494046.1	AID32793.1	WP_010915785.1	WP_037400138.1	AGG70775.1
	113-2GL003603	WP_162494047.1	AID32865.1	WP_010915787.1	WP_037400147.1	AGG70776.1
	113-2GL003627	WP_162494052.1	AID32884.1	WP_010915788.1	WP_037400149.1	AGG70777.1
	113-2GL003634	WP_162494054.1	AID32918.1	WP_010915789.1	WP_037400172.1	AGG70779.1
	113-2GL003640	WP_162494055.1	AID32928.1	WP_010915790.1	WP_037400175.1	AGG70780.1
	113-2GL003651	WP_162494064.1	AID32929.1	WP_010915791.1	WP_037400188.1	AGG70781.1
	113-2GL003662	WP_162494085.1	AID32930.2	WP_010915802.1	WP_037400335.1	AGG70783.1
	113-2GL003667	WP_162494101.1	AID32967.1	WP_010915803.1	WP_037400531.1	AGG70787.1
	113-2GL003672	WP_162494112.1	AID33001.1	WP_010915810.1	WP_037400533.1	AGG70789.1
	113-2GL003684	WP_162494114.1	AID33023.1	WP_010915837.1	WP_037400539.1	AGG70790.1
	113-2GL003691	WP_162494119.1	AID33024.1	WP_010915839.1	WP_037400543.1	AGG70791.1
	113-2GL003717	WP_162494123.1	AID33059.1	WP_010915846.1	WP_037400545.1	AGG70794.1
	113-2GL003727	WP_162494142.1	AID33114.2	WP_010915847.1	WP_037400551.1	AGG70795.1
	113-2GL003731	WP_162494143.1	AID33157.1	WP_010915849.1	WP_037400553.1	AGG70796.1
	113-2GL003733	WP_162494149.1	AID33193.2	WP_010915850.1	WP_037400619.1	AGG70797.1
	113-2GL003735	WP_162494152.1	AID33255.1	WP_010915859.1	WP_037400656.1	AGG70798.1
	113-2GL003736	WP_162494160.1	AID33333.1	WP_010915860.1	WP_037400756.1	AGG70799.1
	113-2GL003737	WP_162494163.1	AID33347.1	WP_010915862.1	WP_037400832.1	AGG70800.1
	113-2GL003754	WP_162494170.1	AID33365.2	WP_010915863.1	WP_037400838.1	AGG70802.1
	113-2GL003773	WP_162494171.1	AID33376.1	WP_010915864.1	WP_037400863.1	AGG70803.1
	113-2GL003787	WP_162494172.1	AID33378.2	WP_010915865.1	WP_037401342.1	AGG70806.1
	113-2GL003789	WP_162494174.1	AID33411.2	WP_010915866.1	WP_037401354.1	AGG70809.1
	113-2GL003804	WP_162494182.1	AID33412.1	WP_010915867.1	WP_037401366.1	AGG70810.1
	113-2GL003807	WP_162494185.1	AID33413.1	WP_010915869.1	WP_037401368.1	AGG70821.1
	113-2GL003846	WP_162494189.1	AID33414.1	WP_010915876.1	WP_037401373.1	AGG70822.1
	113-2GL003885	WP_162494204.1	AID33428.1	WP_010915894.1	WP_037401376.1	AGG70823.1
	113-2GL003890	WP_162494240.1	AID33429.1	WP_010915900.1	WP_037401467.1	AGG70824.1
	113-2GL003896	WP_162494241.1	AID33469.1	WP_010915902.1	WP_037401734.1	AGG70826.1
	113-2GL003902	WP_162494242.1	AID33480.2	WP_010915904.1	WP_037401868.1	AGG70827.1
	113-2GL003905	WP_162494254.1	AID33490.2	WP_010915905.1	WP_037401884.1	AGG70830.1
	113-2GL003935	WP_164930920.1	AID33599.1	WP_010915912.1	WP_037401996.1	AGG70831.1
	113-2GL003941	WP_164930928.1	AID33681.2	WP_010915914.1	WP_037402043.1	AGG70839.1
	113-2GL003945	WP_165448144.1	AID33688.1	WP_010915916.1	WP_037402062.1	AGG70843.1
	113-2GL003953	WP_165448148.1	AID33689.1	WP_010915917.1	WP_037402065.1	AGG70845.1
	113-2GL003983	WP_165448158.1	AID33729.1	WP_010915920.1	WP_037402201.1	AGG70847.1
	113-2GL004002	WP_165448168.1	AID33800.1	WP_010915924.1	WP_037402203.1	AGG70848.1
	113-2GL004004	WP_165448169.1	AID33814.1	WP_010915925.1	WP_037402509.1	AGG70849.1
	113-2GL004022	WP_165448181.1	AID33815.1	WP_010915930.1	WP_037402517.1	AGG70851.1
	113-2GL004027	WP_165448182.1	AID33816.1	WP_010915931.1	WP_037402653.1	AGG70857.1
	113-2GL004043		AID33818.2	WP_010915932.1	WP_037402670.1	AGG70858.1
	113-2GL004045		AID33819.2	WP_010915945.1	WP_037402676.1	AGG70859.1
	113-2GL004046		AID33820.1	WP_010915947.1	WP_037402846.1	AGG70860.1
	113-2GL004049		AID33821.1	WP_010915948.1	WP_037403199.1	AGG70862.1
	113-2GL004053		AID33822.1	WP_010915949.1	WP_037428299.1	AGG70863.1
	113-2GL004055		AID33825.2	WP_010915951.1	WP_037428306.1	AGG70867.1
	113-2GL004057		AID33826.1	WP_010915956.1	WP_037428389.1	AGG70870.1
	113-2GL004059		AID33829.1	WP_010915957.1	WP_037428420.1	AGG70872.1
	113-2GL004067		AID33830.2	WP_010915958.1	WP_037428441.1	AGG70873.1
	113-2GL004072		AID33832.1	WP_010915959.1	WP_037428467.1	AGG70875.1
	113-2GL004078		AID33833.1	WP_010915960.1	WP_037428473.1	AGG70876.1
	113-2GL004087		AID33834.1	WP_010915962.1	WP_037428483.1	AGG70877.1
	113-2GL004095		AID33837.2	WP_010915966.1	WP_037428500.1	AGG70884.1
	113-2GL004113		AID33838.2	WP_010915967.1	WP_037428505.1	AGG70887.1
	113-2GL004117		AID33962.2	WP_010915974.1	WP_037428587.1	AGG70888.1
	113-2GL004121		AID33988.2	WP_010915976.1	WP_037428589.1	AGG70890.1
	113-2GL004125		AID34003.1	WP_010915979.1	WP_037428592.1	AGG70893.1
	113-2GL004132		AID34025.2	WP_010915983.1	WP_037428650.1	AGG70897.1
	113-2GL004155		AID34063.2	WP_010915984.1	WP_037428653.1	AGG70903.1
	113-2GL004169		AID34074.1	WP_010915985.1	WP_037428658.1	AGG70904.1
	113-2GL004188		AID34117.1	WP_010915987.1	WP_037428812.1	AGG70905.1
	113-2GL004205		AID34207.1	WP_010915988.1	WP_037428883.1	AGG70906.1
	113-2GL004219		AID34368.1	WP_010915990.1	WP_037428949.1	AGG70907.1
	113-2GL004226		AID34369.1	WP_010915991.1	WP_037430159.1	AGG70909.1
	113-2GL004232		AID34375.1	WP_010915995.1	WP_037430204.1	AGG70910.1
	113-2GL004247		AID34381.1	WP_010916004.1	WP_037430242.1	AGG70911.1
	113-2GL004248		AID34382.1	WP_010916009.1	WP_037430308.1	AGG70912.1
	113-2GL004249		AID34384.1	WP_010916014.1	WP_037430315.1	AGG70913.1
	113-2GL004250		AID34385.1	WP_010916015.1	WP_037430317.1	AGG70914.1
	113-2GL004251		AID34387.2	WP_010916016.1	WP_037430319.1	AGG70915.1
	113-2GL004257		AID34507.1	WP_010916019.1	WP_037430436.1	AGG70918.1
	113-2GL004267		AID34591.2	WP_010916020.1	WP_037430443.1	AGG70921.1
	113-2GL004273		AID34751.1	WP_010916023.1	WP_037430530.1	AGG70922.1
	113-2GL004274		AID34758.1	WP_010916038.1	WP_037430533.1	AGG70924.1
	113-2GL004280		AID34783.2	WP_010916041.1	WP_037430538.1	AGG70927.1
	113-2GL004281		AID34793.2	WP_010916048.1	WP_037430540.1	AGG70930.1
	113-2GL004304		AID34794.1	WP_010916052.1	WP_037431923.1	AGG70931.1
	113-2GL004327		AID34825.1	WP_010916055.1	WP_037431927.1	AGG70934.1
	113-2GL004331		AID34826.1	WP_010916060.1	WP_037431932.1	AGG70936.1
	113-2GL004384		AID34830.1	WP_010916068.1	WP_037431938.1	AGG70937.1
	113-2GL004408		AID34833.2	WP_010916074.1	WP_037431941.1	AGG70940.1
	113-2GL004416		AID34834.2	WP_010916079.1	WP_037431994.1	AGG70942.1
	113-2GL004428		AID34836.1	WP_010916081.1	WP_037432024.1	AGG70946.1
	113-2GL004444		AID34837.1	WP_010916083.1	WP_037432028.1	AGG70948.1
	113-2GL004465		AID34840.2	WP_010916095.1	WP_037432035.1	AGG70949.1
	113-2GL004495		AID34841.1	WP_010916096.1	WP_037432042.1	AGG70952.1
	113-2GL004504		AID34842.1	WP_010916097.1	WP_037432393.1	AGG70958.1
	113-2GL004514		AID34852.2	WP_010916105.1	WP_037432403.1	AGG70959.1
	113-2GL004521		AID34853.1	WP_010916109.1	WP_037432405.1	AGG70965.1
	113-2GL004537		AID34854.2	WP_010916113.1	WP_037432407.1	AGG70971.1
	113-2GL004551		AID34924.1	WP_010916119.1	WP_037432412.1	AGG70976.1
	113-2GL004568		AID34926.2	WP_010916121.1	WP_037432814.1	AGG70986.1
	113-2GL004575		AID34930.2	WP_010916122.1	WP_037432936.1	AGG70989.1
	113-2GL004580		AID34931.1	WP_010916124.1	WP_037432943.1	AGG70992.1
	113-2GL004582		AID34932.1	WP_010916125.1	WP_037432952.1	AGG70994.1
	113-2GL004590		AID34933.1	WP_010916127.1	WP_037432954.1	AGG71029.1
	113-2GL004591		AID34934.1	WP_010916134.1	WP_037432955.1	AGG71032.1
	113-2GL004592		AID34935.1	WP_010916137.1	WP_037432964.1	AGG71033.1
	113-2GL004594		AID34936.1	WP_010916154.1	WP_037432988.1	AGG71039.1
	113-2GL004595		AID34941.1	WP_010916163.1	WP_037432990.1	AGG71048.1
	113-2GL004596		AID34948.1	WP_010916166.1	WP_037432992.1	AGG71052.1
	113-2GL004597		AID34949.1	WP_010916167.1	WP_037433027.1	AGG71055.1
	113-2GL004598		AID34955.1	WP_010916168.1	WP_037433069.1	AGG71057.1
	113-2GL004599		AID34963.1	WP_010916192.1	WP_037433071.1	AGG71059.1
	113-2GL004601		AID34964.2	WP_010916200.1	WP_037433077.1	AGG71061.1
	113-2GL004603		AID34965.2	WP_010916214.1	WP_037433091.1	AGG71064.1
	113-2GL004604		AID34966.1	WP_010916228.1	WP_037433094.1	AGG71068.1
	113-2GL004605		AID34967.1	WP_010916233.1	WP_037433096.1	AGG71072.1
	113-2GL004610		AID34968.1	WP_010916234.1	WP_037433098.1	AGG71073.1
	113-2GL004613		AID34976.2	WP_010916235.1	WP_037433101.1	AGG71074.1
	113-2GL004620		AID34977.2	WP_010916236.1	WP_037433107.1	AGG71075.1
	113-2GL004633		AID34978.1	WP_010916241.1	WP_037433108.1	AGG71077.1
	113-2GL004634		AID34980.1	WP_010916242.1	WP_037433111.1	AGG71082.1
	113-2GL004649		AID34981.1	WP_010916250.1	WP_037433122.1	AGG71083.1
	113-2GL004657		AID34982.1	WP_010916256.1	WP_037433207.1	AGG71088.1
	113-2GL004661		AID34983.1	WP_010916257.1	WP_037433212.1	AGG71089.1
	113-2GL004665		AID34995.1	WP_019857598.1	WP_037433215.1	AGG71094.1
	113-2GL004674		AID34999.1	WP_019858698.1	WP_037433233.1	AGG71096.1
	113-2GL004691		AID35003.1	WP_019863601.1	WP_037433254.1	AGG71098.1
	113-2GL004697		AID35006.2	WP_027033451.1	WP_037433276.1	AGG71102.1
	113-2GL004699		AID35013.1	WP_027044333.1	WP_037433297.1	AGG71104.1
	113-2GL004700		AID35014.2	WP_031196124.1	WP_037433301.1	AGG71111.1
	113-2GL004701		AID35016.1	WP_032928847.1	WP_037433307.1	AGG71116.1
	113-2GL004703		AID35020.1	WP_032928856.1	WP_037433320.1	AGG71117.1
	113-2GL004705		AID35021.1	WP_032929717.1	WP_037434044.1	AGG71118.1
	113-2GL004708		AID35022.1	WP_032931044.1	WP_037434047.1	AGG71120.1
	113-2GL004711		QGU20600.1	WP_032931099.1	WP_037434079.1	AGG71121.1
	113-2GL004714		QGU20610.1	WP_032931104.1	WP_037434092.1	AGG71122.1
	113-2GL004716		QGU20612.1	WP_032931290.1	WP_037434157.1	AGG71123.1
	113-2GL004730		QGU20614.1	WP_032931292.1	WP_037434334.1	AGG71124.1
	113-2GL004741		QGU20619.1	WP_032931477.1	WP_037434335.1	AGG71125.1
	113-2GL004755		QGU20627.1	WP_032933481.1	WP_037434341.1	AGG71127.1
	113-2GL004777		QGU20628.1	WP_032933655.1	WP_037434344.1	AGG71128.1
	113-2GL004779		QGU20629.1	WP_032933769.1	WP_037434346.1	AGG71129.1
	113-2GL004797		QGU20635.1	WP_032933771.1	WP_037434348.1	AGG71131.1
	113-2GL004798		QGU20642.1	WP_032933830.1	WP_037434350.1	AGG71132.1
	113-2GL004803		QGU20645.1	WP_032933946.1	WP_037434359.1	AGG71137.1
	113-2GL004804		QGU20647.1	WP_044547207.1	WP_037434361.1	AGG71138.1
	113-2GL004805		QGU20658.1	WP_044547210.1	WP_037434381.1	AGG71148.1
	113-2GL004806		QGU20659.1	WP_044547223.1	WP_037434463.1	AGG71150.1
	113-2GL004807		QGU20660.1	WP_044547229.1	WP_037434479.1	AGG71151.1
	113-2GL004809		QGU20661.1	WP_044547231.1	WP_037434486.1	AGG71152.1
	113-2GL004810		QGU20662.1	WP_044547241.1	WP_037434493.1	AGG71154.1
	113-2GL004829		QGU20668.1	WP_044547242.1	WP_037434499.1	AGG71157.1
	113-2GL004849		QGU20675.1	WP_044547248.1	WP_037434505.1	AGG71160.1
	113-2GL004865		QGU20681.1	WP_044547254.1	WP_037434507.1	AGG71215.1
	113-2GL004871		QGU20685.1	WP_044547262.1	WP_037434524.1	AGG71217.1
	113-2GL004890		QGU20686.1	WP_044547289.1	WP_037434808.1	AGG71221.1
	113-2GL004912		QGU20688.1	WP_044547298.1	WP_037434809.1	AGG71222.1
	113-2GL004922		QGU20689.1	WP_044547303.1	WP_037434812.1	AGG71225.1
	113-2GL004923		QGU20694.1	WP_044547314.1	WP_037434814.1	AGG71226.1
	113-2GL004924		QGU20695.1	WP_044547317.1	WP_037434820.1	AGG71229.1
	113-2GL004951		QGU20696.1	WP_044547319.1	WP_037434821.1	AGG71230.1
	113-2GL004952		QGU20698.1	WP_044547321.1	WP_037434823.1	AGG71231.1
	113-2GL004961		QGU20699.1	WP_044547366.1	WP_037434826.1	AGG71232.1
	113-2GL004964		QGU20702.1	WP_044547505.1	WP_037434828.1	AGG71233.1
	113-2GL004974		QGU20703.1	WP_044547558.1	WP_037434906.1	AGG71234.1
	113-2GL004977		QGU20704.1	WP_044547568.1	WP_037434907.1	AGG71237.1
	113-2GL004979		QGU20707.1	WP_044547570.1	WP_037434930.1	AGG71238.1
	113-2GL004980		QGU20708.1	WP_044547571.1	WP_037434982.1	AGG71239.1
	113-2GL004981		QGU20709.1	WP_044547573.1	WP_037434985.1	AGG71241.1
	113-2GL004983		QGU20717.1	WP_044547575.1	WP_037434991.1	AGG71242.1
	113-2GL004984		QGU20721.1	WP_044547578.1	WP_037435014.1	AGG71243.1
	113-2GL004985		QGU20722.1	WP_044547579.1	WP_037435016.1	AGG71245.1
	113-2GL004986		QGU20729.1	WP_044547581.1	WP_037435018.1	AGG71252.1
	113-2GL004987		QGU20730.1	WP_044547589.1	WP_037435023.1	AGG71253.1
	113-2GL004988		QGU20740.1	WP_044547590.1	WP_037435025.1	AGG71254.1
	113-2GL004989		QGU20742.1	WP_044547594.1	WP_037435037.1	AGG71255.1
	113-2GL004990		QGU20743.1	WP_044547595.1	WP_037435046.1	AGG71256.1
	113-2GL004991		QGU20744.1	WP_044547597.1	WP_037435067.1	AGG71271.1
	113-2GL004992		QGU20745.1	WP_044547598.1	WP_037435270.1	AGG71272.1
	113-2GL004993		QGU20747.1	WP_044547601.1	WP_037435274.1	AGG71273.1
	113-2GL004994		QGU20748.1	WP_044547603.1	WP_037435277.1	AGG71274.1
	113-2GL004995		QGU20749.1	WP_044547607.1	WP_037435278.1	AGG71276.1
	113-2GL004996		QGU20750.1	WP_044547610.1	WP_037435279.1	AGG71277.1
	113-2GL004997		QGU20751.1	WP_044547768.1	WP_037435280.1	AGG71278.1
	113-2GL004999		QGU20752.1	WP_044547789.1	WP_037435283.1	AGG71279.1
	113-2GL005000		QGU20760.1	WP_044547828.1	WP_037435285.1	AGG71280.1
	113-2GL005001		QGU20761.1	WP_044547840.1	WP_037435303.1	AGG71284.1
	113-2GL005002		QGU20765.1	WP_044547977.1	WP_037435307.1	AGG71285.1
	113-2GL005003		QGU20766.1	WP_044548125.1	WP_037435309.1	AGG71286.1
	113-2GL005004		QGU20768.1	WP_044548134.1	WP_037435336.1	AGG71287.1
	113-2GL005005		QGU20769.1	WP_044548155.1	WP_037435441.1	AGG71288.1
	113-2GL005006		QGU20770.1	WP_044548162.1	WP_037435580.1	AGG71289.1
	113-2GL005007		QGU20775.1	WP_044548173.1	WP_037435589.1	AGG71291.1
	113-2GL005008		QGU20778.1	WP_044548174.1	WP_037435591.1	AGG71293.1
	113-2GL005009		QGU20779.1	WP_044548192.1	WP_037435593.1	AGG71300.1
	113-2GL005010		QGU20785.1	WP_044548199.1	WP_037435606.1	AGG71301.1
	113-2GL005011		QGU20786.1	WP_044548202.1	WP_037435627.1	AGG71302.1
	113-2GL005012		QGU20787.1	WP_044548232.1	WP_037435698.1	AGG71303.1
	113-2GL005014		QGU20790.1	WP_044548251.1	WP_037435706.1	AGG71304.1
	113-2GL005015		QGU20791.1	WP_044548271.1	WP_037435715.1	AGG71319.1
	113-2GL005016		QGU20794.1	WP_044548288.1	WP_037435746.1	AGG71325.1
	113-2GL005017		QGU20795.1	WP_044548303.1	WP_037435748.1	AGG71326.1
	113-2GL005018		QGU20796.1	WP_044548322.1	WP_037435751.1	AGG71327.1
	113-2GL005019		QGU20809.1	WP_044548327.1	WP_037435760.1	AGG71345.1
	113-2GL005020		QGU20812.1	WP_044548340.1	WP_037435763.1	AGG71355.1
	113-2GL005021		QGU20813.1	WP_044548355.1	WP_037435787.1	AGG71357.1
	113-2GL005022		QGU20814.1	WP_044548366.1	WP_037435789.1	AGG71358.1
	113-2GL005023		QGU20816.1	WP_044548377.1	WP_037435791.1	AGG71359.1
	113-2GL005024		QGU20819.1	WP_044548395.1	WP_037435797.1	AGG71360.1
	113-2GL005025		QGU20820.1	WP_044548396.1	WP_037435922.1	AGG71361.1
	113-2GL005026		QGU20821.1	WP_044548398.1	WP_037435945.1	AGG71367.1
	113-2GL005027		QGU20826.1	WP_044548438.1	WP_037435948.1	AGG71368.1
	113-2GL005028		QGU20829.1	WP_044548499.1	WP_037435949.1	AGG71370.1
	113-2GL005029		QGU20830.1	WP_044548515.1	WP_037435953.1	AGG71371.1
	113-2GL005030		QGU20833.1	WP_044548533.1	WP_037435959.1	AGG71372.1
	113-2GL005031		QGU20834.1	WP_044548578.1	WP_037435961.1	AGG71373.1
	113-2GL005032		QGU20835.1	WP_044548580.1	WP_037436012.1	AGG71387.1
	113-2GL005034		QGU20836.1	WP_044548582.1	WP_037436019.1	AGG71388.1
	113-2GL005035		QGU20840.1	WP_044548584.1	WP_037436077.1	AGG71398.1
	113-2GL005036		QGU20843.1	WP_044548595.1	WP_037436094.1	AGG71443.1
	113-2GL005037		QGU20848.1	WP_044548597.1	WP_037436120.1	AGG71448.1
	113-2GL005038		QGU20854.1	WP_044548604.1	WP_037436133.1	AGG71456.1
	113-2GL005039		QGU20861.1	WP_044548609.1	WP_037436293.1	AGG71460.1
	113-2GL005040		QGU20862.1	WP_044548611.1	WP_037436460.1	AGG71461.1
	113-2GL005059		QGU20866.1	WP_044548622.1	WP_037436480.1	AGG71462.1
	113-2GL005091		QGU20869.1	WP_044548925.1	WP_037436502.1	AGG71464.1
	113-2GL005118		QGU20870.1	WP_044548937.1	WP_037436607.1	AGG71471.1
	113-2GL005124		QGU20871.1	WP_044548941.1	WP_037436610.1	AGG71488.1
	113-2GL005138		QGU20875.1	WP_044548977.1	WP_037436628.1	AGG71492.1
	113-2GL005154		QGU20876.1	WP_044548978.1	WP_037436647.1	AGG71495.1
	113-2GL005167		QGU20877.1	WP_044548997.1	WP_037436651.1	AGG71496.1
	113-2GL005172		QGU20879.1	WP_044549000.1	WP_037436706.1	AGG71498.1
	113-2GL005203		QGU20880.1	WP_044549016.1	WP_037436708.1	AGG71499.1
	113-2GL005204		QGU20883.1	WP_044549029.1	WP_037436730.1	AGG71500.1
	113-2GL005205		QGU20888.1	WP_044549035.1	WP_037436737.1	AGG71507.1
	113-2GL005209		QGU20889.1	WP_044549054.1	WP_037436778.1	AGG71508.1
	113-2GL005220		QGU20890.1	WP_044549064.1	WP_037436800.1	AGG71509.1
	113-2GL005221		QGU20895.1	WP_044549082.1	WP_037436801.1	AGG71510.1
	113-2GL005223		QGU20897.1	WP_044549084.1	WP_037436804.1	AGG71512.1
	113-2GL005230		QGU20905.1	WP_044549093.1	WP_037436869.1	AGG71514.1
	113-2GL005262		QGU20914.1	WP_044549102.1	WP_037436930.1	AGG71515.1
	113-2GL005275		QGU20925.1	WP_044549133.1	WP_037436958.1	AGG71516.1
	113-2GL005276		QGU20931.1	WP_044549158.1	WP_037436985.1	AGG71517.1
	113-2GL005283		QGU20939.1	WP_044549167.1	WP_037437187.1	AGG71518.1
	113-2GL005289		QGU20940.1	WP_044549170.1	WP_037437329.1	AGG71521.1
	113-2GL005291		QGU20941.1	WP_044549188.1	WP_037437461.1	AGG71522.1
	113-2GL005292		QGU20949.1	WP_044549192.1	WP_037437558.1	AGG71529.1
	113-2GL005294		QGU20951.1	WP_044549202.1	WP_037450858.1	AGG71530.1
	113-2GL005324		QGU20952.1	WP_044549227.1	WP_037454389.1	AGG71531.1
	113-2GL005332		QGU20955.1	WP_044549235.1	WP_037456682.1	AGG71534.1
	113-2GL005341		QGU20958.1	WP_044549239.1	WP_037456699.1	AGG71538.1
	113-2GL005358		QGU20961.1	WP_044549243.1	WP_037457139.1	AGG71539.1
	113-2GL005380		QGU20962.1	WP_044549245.1	WP_037457145.1	AGG71540.1
	113-2GL005385		QGU20964.1	WP_044549307.1	WP_037457160.1	AGG71541.1
	113-2GL005387		QGU20965.1	WP_044549309.1	WP_037460658.1	AGG71543.1
	113-2GL005390		QGU20966.1	WP_044549318.1	WP_037462502.1	AGG71544.1
	113-2GL005400		QGU20967.1	WP_044549376.1	WP_037462820.1	AGG71545.1
	113-2GL005410		QGU20973.1	WP_044549421.1	WP_042778337.1	AGG71546.1
	113-2GL005427		QGU20979.1	WP_044549423.1	WP_042778339.1	AGG71550.1
	113-2GL005428		QGU20991.1	WP_044549428.1	WP_042778341.1	AGG71553.1
	113-2GL005447		QGU20993.1	WP_044549494.1	WP_042778496.1	AGG71554.1
	113-2GL005476		QGU20994.1	WP_044549495.1	WP_042778497.1	AGG71555.1
	113-2GL005483		QGU21004.1	WP_044549496.1	WP_042778498.1	AGG71556.1
	113-2GL005487		QGU21005.1	WP_044549497.1	WP_042778500.1	AGG71557.1
	113-2GL005530		QGU21013.1	WP_044549552.1	WP_042778503.1	AGG71558.1
	113-2GL005544		QGU21017.1	WP_044549956.1	WP_042778513.1	AGG71559.1
	113-2GL005561		QGU21021.1	WP_044549960.1	WP_042778524.1	AGG71560.1
	113-2GL005562		QGU21024.1	WP_044549994.1	WP_042778530.1	AGG71561.1
	113-2GL005592		QGU21025.1	WP_044550003.1	WP_042778760.1	AGG71564.1
	113-2GL005594		QGU21026.1	WP_044550025.1	WP_042778932.1	AGG71565.1
	113-2GL005598		QGU21027.1	WP_044550035.1	WP_042778935.1	AGG71567.1
	113-2GL005599		QGU21030.1	WP_044550050.1	WP_042778938.1	AGG71576.1
	113-2GL005600		QGU21037.1	WP_044550093.1	WP_042779196.1	AGG71577.1
	113-2GL005602		QGU21041.1	WP_044550101.1	WP_042779198.1	AGG71578.1
	113-2GL005603		QGU21043.1	WP_044550117.1	WP_042779325.1	AGG71579.1
	113-2GL005609		QGU21058.1	WP_044550146.1	WP_048655294.1	AGG71581.1
	113-2GL005612		QGU21060.1	WP_044550206.1	WP_048655401.1	AGG71582.1
	113-2GL005634		QGU21072.1	WP_044550281.1	WP_048657529.1	AGG71591.1
	113-2GL005641		QGU21102.1	WP_044550284.1	WP_050983960.1	AGG71592.1
	113-2GL005644		QGU21107.1	WP_044550287.1	WP_050983962.1	AGG71595.1
	113-2GL005651		QGU21108.1	WP_044550295.1	WP_050984029.1	AGG71600.1
	113-2GL005674		QGU21121.1	WP_044550298.1	WP_050984036.1	AGG71602.1
	113-2GL005697		QGU21123.1	WP_044550303.1	WP_050984050.1	AGG71603.1
	113-2GL005701		QGU21124.1	WP_044550317.1	WP_050984067.1	AGG71604.1
	113-2GL005703		QGU21126.1	WP_044550326.1	WP_050984068.1	AGG71605.1
	113-2GL005716		QGU21130.1	WP_044550441.1	WP_050984098.1	AGG71606.1
	113-2GL005729		QGU21134.1	WP_044550523.1	WP_050984101.1	AGG71607.1
	113-2GL005734		QGU21137.1	WP_044550534.1	WP_050984130.1	AGG71608.1
	113-2GL005756		QGU21138.1	WP_044550545.1	WP_050994574.1	AGG71609.1
	113-2GL005758		QGU21141.1	WP_044550605.1	WP_050994648.1	AGG71610.1
	113-2GL005762		QGU21142.1	WP_044550620.1	WP_050994651.1	AGG71611.1
	113-2GL005778		QGU21143.1	WP_044550663.1	WP_050994664.1	AGG71612.1
	113-2GL005805		QGU21145.1	WP_044550702.1	WP_050994682.1	AGG71613.1
	113-2GL005807		QGU21151.1	WP_044550775.1	WP_050994705.1	AGG71614.1
	113-2GL005810		QGU21161.1	WP_044550852.1	WP_050994708.1	AGG71615.1
	113-2GL005826		QGU21162.1	WP_044550874.1	WP_050994713.1	AGG71616.1
	113-2GL005829		QGU21163.1	WP_044550929.1	WP_050994729.1	AGG71617.1
	113-2GL005833		QGU21164.1	WP_044550949.1	WP_050994730.1	AGG71618.1
	113-2GL005835		QGU21170.1	WP_044550965.1	WP_050994735.1	AGG71620.1
	113-2GL005836		QGU21172.1	WP_044551069.1	WP_050994744.1	AGG71621.1
	113-2GL005847		QGU21173.1	WP_044551076.1	WP_050994746.1	AGG71622.1
	113-2GL005849		QGU21174.1	WP_044551161.1	WP_050994747.1	AGG71623.1
	113-2GL005870		QGU21176.1	WP_044551197.1	WP_050994756.1	AGG71624.1
	113-2GL005879		QGU21189.1	WP_044551216.1	WP_050994757.1	AGG71625.1
	113-2GL005880		QGU21197.1	WP_044551228.1	WP_050994763.1	AGG71627.1
	113-2GL005881		QGU21211.1	WP_044551235.1	WP_050994782.1	AGG71628.1
	113-2GL005912		QGU21212.1	WP_044551243.1	WP_050994791.1	AGG71629.1
	113-2GL005913		QGU21213.1	WP_044551266.1	WP_050994809.1	AGG71631.1
	113-2GL005940		QGU21224.1	WP_044551285.1	WP_050996899.1	AGG71637.1
	113-2GL005958		QGU21233.1	WP_044551300.1	WP_050999874.1	AGG71638.1
	113-2GL005959		QGU21235.1	WP_044551312.1	WP_051000162.1	AGG71641.1
	113-2GL005966		QGU21237.1	WP_044551357.1	WP_051000163.1	AGG71642.1
	113-2GL005967			WP_044551359.1	WP_051000165.1	AGG71644.1
	113-2GL005980			WP_044551488.1	WP_060563189.1	AGG71646.1
	113-2GL005981			WP_044551605.1	WP_060563193.1	AGG71647.1
	113-2GL005982			WP_044551611.1	WP_060563197.1	AGG71649.1
	113-2GL005992			WP_044551721.1	WP_060563198.1	AGG71651.1
	113-2GL006014			WP_044551723.1	WP_060563223.1	AGG71653.1
	113-2GL006033			WP_044551730.1	WP_060563226.1	AGG71654.1
	113-2GL006035			WP_044552075.1	WP_060563234.1	AGG71655.1
	113-2GL006039			WP_044552088.1	WP_060563237.1	AGG71659.1
	113-2GL006044			WP_044552099.1	WP_060563261.1	AGG71660.1
	113-2GL006053			WP_044552106.1	WP_060563264.1	AGG71663.1
	113-2GL006054			WP_044552123.1	WP_060563265.1	AGG71667.1
	113-2GL006091			WP_044552132.1	WP_060563266.1	AGG71672.1
	113-2GL006092			WP_044552137.1	WP_060563267.1	AGG71681.1
	113-2GL006114			WP_044552140.1	WP_060563268.1	AGG71683.1
	113-2GL006123			WP_044552142.1	WP_060563269.1	AGG71688.1
	113-2GL006135			WP_044552148.1	WP_060563270.1	AGG71689.1
	113-2GL006174			WP_044552151.1	WP_060563271.1	AGG71693.1
	113-2GL006196			WP_044552154.1	WP_060563272.1	AGG71713.1
	113-2GL006226			WP_044552162.1	WP_060563273.1	AGG71754.1
	113-2GL006234			WP_044552171.1	WP_060563276.1	AGG71766.1
	113-2GL006244			WP_044552188.1	WP_060563277.1	AGG71768.1
	113-2GL006285			WP_044552194.1	WP_060563279.1	AGG71787.1
	113-2GL006287			WP_044552195.1	WP_060563280.1	AGG71789.1
	113-2GL006348			WP_044552204.1	WP_060563281.1	AGG71791.1
	113-2GL006363			WP_044552207.1	WP_060563288.1	AGG71792.1
	113-2GL006376			WP_044552222.1	WP_060563291.1	AGG71793.1
	113-2GL006382			WP_044552282.1	WP_060563304.1	AGG71794.1
	113-2GL006410			WP_044552284.1	WP_060563336.1	AGG71797.1
	113-2GL006414			WP_044552287.1	WP_060563338.1	AGG71798.1
	113-2GL006425			WP_044552315.1	WP_060563430.1	AGG71811.1
	113-2GL006430			WP_044552329.1	WP_060563440.1	AGG71819.1
	113-2GL006493			WP_044552353.1	WP_060563442.1	AGG71830.1
	113-2GL006501			WP_044552373.1	WP_060563454.1	AGG71854.1
	113-2GL006518			WP_044552411.1	WP_060563460.1	AGG71877.1
	113-2GL006525			WP_048894761.1	WP_060563462.1	AGG71887.1
	113-2GL006527			WP_048894782.1	WP_060563466.1	AGG71891.1
	113-2GL006539			WP_048894799.1	WP_060563468.1	AGG71893.1
	113-2GL006543			WP_048894801.1	WP_060563470.1	AGG71894.1
	113-2GL006547			WP_048894813.1	WP_060563472.1	AGG71896.1
	113-2GL006548			WP_048894814.1	WP_060563475.1	AGG71897.1
	113-2GL006551			WP_048894816.1	WP_060563478.1	AGG71898.1
	113-2GL006555			WP_048894822.1	WP_060563481.1	AGG71899.1
	113-2GL006562			WP_048894837.1	WP_060563487.1	AGG71900.1
	113-2GL006567			WP_048894845.1	WP_060563491.1	AGG71901.1
	113-2GL006601			WP_048894848.1	WP_060563493.1	AGG71902.1
	113-2GL006686			WP_048894850.1	WP_060563501.1	AGG71903.1
	113-2GL006712			WP_048894853.1	WP_060563503.1	AGG71904.1
	113-2GL006737			WP_052292066.1	WP_060563507.1	AGG71907.1
	113-2GL006757			WP_052292067.1	WP_060563513.1	AGG71912.1
	113-2GL006763			WP_052292070.1	WP_060563515.1	AGG71913.1
	113-2GL006792			WP_052292089.1	WP_060563517.1	AGG71915.1
	113-2GL006800			WP_052292090.1	WP_060563519.1	AGG71916.1
	113-2GL006801			WP_052292094.1	WP_060563520.1	AGG71917.1
	113-2GL006808			WP_052292102.1	WP_060563540.1	AGG71923.1
	113-2GL006811			WP_052292117.1	WP_060563553.1	AGG71924.1
	113-2GL006835			WP_064987425.1	WP_060563554.1	AGG71925.1
	113-2GL006840			WP_065000072.1	WP_060563556.1	AGG71926.1
	113-2GL006848			WP_080511738.1	WP_060563564.1	AGG71927.1
	113-2GL006849			WP_080511739.1	WP_060563566.1	AGG71928.1
	113-2GL006851			WP_080511742.1	WP_060563611.1	AGG71929.1
	113-2GL006860			WP_080511744.1	WP_060563622.1	AGG71934.1
	113-2GL006863			WP_080511755.1	WP_060563635.1	AGG71941.1
	113-2GL006867			WP_080511757.1	WP_060563637.1	AGG71942.1
	113-2GL006868			WP_080511761.1	WP_060563644.1	AGG71943.1
	113-2GL006869			WP_080511806.1	WP_060563650.1	AGG71944.1
	113-2GL006887			WP_080511823.1	WP_060563651.1	AGG71945.1
	113-2GL006888			WP_080511847.1	WP_060563654.1	AGG71946.1
	113-2GL006889			WP_080511858.1	WP_060563655.1	AGG71947.1
	113-2GL006892			WP_080511859.1	WP_060563663.1	AGG71950.1
	113-2GL006905			WP_080511867.1	WP_060563680.1	AGG71951.1
	113-2GL006911			WP_080511876.1	WP_060563696.1	AGG71952.1
	113-2GL006922			WP_080511931.1	WP_060563734.1	AGG71953.1
	113-2GL006964			WP_080511934.1	WP_060563771.1	AGG71955.1
	113-2GL006967			WP_080511939.1	WP_060563773.1	AGG71957.1
	113-2GL006974			WP_080511948.1	WP_060563780.1	AGG71963.1
	113-2GL006976			WP_080511950.1	WP_060563797.1	AGG71967.1
	113-2GL006979			WP_080511955.1	WP_060563807.1	AGG71968.1
	113-2GL006994			WP_080511961.1	WP_060563808.1	AGG71969.1
	113-2GL007002			WP_080511984.1	WP_060563810.1	AGG71970.1
	113-2GL007005			WP_080511986.1	WP_060563811.1	AGG71971.1
	113-2GL007008			WP_080511998.1	WP_060563813.1	AGG71976.1
	113-2GL007013			WP_080512006.1	WP_060563815.1	AGG71977.1
	113-2GL007014			WP_080512063.1	WP_060563817.1	AGG71978.1
	113-2GL007016			WP_080512081.1	WP_060563818.1	AGG71980.1
	113-2GL007018			WP_080512101.1	WP_060563820.1	AGG71981.1
	113-2GL007019			WP_080512115.1	WP_060563830.1	AGG71986.1
	113-2GL007020			WP_080512128.1	WP_060563842.1	AGG71988.1
	113-2GL007021			WP_080512152.1	WP_060563844.1	AGG71989.1
	113-2GL007022			WP_080512153.1	WP_060563850.1	AGG71990.1
	113-2GL007023			WP_080512154.1	WP_060563852.1	AGG71994.1
	113-2GL007024			WP_080512155.1	WP_060563856.1	AGG71995.1
	113-2GL007025			WP_080512165.1	WP_060563879.1	AGG71996.1
	113-2GL007028			WP_095790670.1	WP_060563911.1	AGG71997.1
	113-2GL007029			WP_096453860.1	WP_060563916.1	AGG71998.1
	113-2GL007031			WP_096459693.1	WP_060563918.1	AGG71999.1
	113-2GL007032			WP_106406537.1	WP_060563921.1	AGG72001.1
	113-2GL007033			WP_106406544.1	WP_060563923.1	AGG72011.1
	113-2GL007034			WP_106406562.1	WP_060563924.1	AGG72012.1
	113-2GL007035			WP_123167721.1	WP_060563927.1	AGG72018.1
	113-2GL007036			WP_129468781.1	WP_060563929.1	AGG72023.1
	113-2GL007037			WP_129468804.1	WP_060563931.1	AGG72026.1
	113-2GL007062			WP_129468824.1	WP_060563933.1	AGG72032.1
	113-2GL007093			WP_129468923.1	WP_060563935.1	AGG72055.1
	113-2GL007102			WP_141245605.1	WP_060563937.1	AGG72058.1
	113-2GL007122			WP_141245642.1	WP_060563939.1	AGG72059.1
	113-2GL007140			WP_141700999.1	WP_060563941.1	AGG72068.1
	113-2GL007142			WP_155771232.1	WP_060563955.1	AGG72081.1
	113-2GL007143			WP_155914955.1	WP_060563963.1	AGG72082.1
	113-2GL007150			WP_157865821.1	WP_060563985.1	AGG72084.1
	113-2GL007162			WP_157865823.1	WP_060564051.1	AGG72086.1
	113-2GL007165			WP_157865825.1	WP_060564055.1	AGG72087.1
	113-2GL007182			WP_157865826.1	WP_060564057.1	AGG72096.1
	113-2GL007206			WP_157865831.1	WP_060564063.1	AGG72099.1
	113-2GL007211			WP_157865833.1	WP_060564072.1	AGG72101.1
	113-2GL007214			WP_157865835.1	WP_060564074.1	AGG72102.1
	113-2GL007217			WP_157865837.1	WP_060564116.1	AGG72103.1
	113-2GL007218			WP_157865839.1	WP_060564131.1	AGG72104.1
	113-2GL007219			WP_157865841.1	WP_060564139.1	AGG72105.1
	113-2GL007220			WP_157865847.1	WP_078070821.1	AGG72106.1
	113-2GL007221			WP_157865851.1	WP_080577210.1	AGG72107.1
	113-2GL007247			WP_157865854.1	WP_080577214.1	AGG72108.1
	113-2GL007255			WP_157865856.1	WP_080577216.1	AGG72109.1
	113-2GL007265			WP_157865858.1	WP_080577245.1	AGG72112.1
	113-2GL007266			WP_157865860.1	WP_080577247.1	AGG72113.1
	113-2GL007277			WP_157865862.1	WP_080577277.1	AGG72114.1
	113-2GL007284			WP_157865864.1	WP_080577285.1	AGG72115.1
	113-2GL007290			WP_157865866.1	WP_080577289.1	AGG72116.1
	113-2GL007291			WP_157865870.1	WP_080577291.1	AGG72125.1
	113-2GL007293			WP_157865878.1	WP_080577345.1	AGG72150.1
	113-2GL007294			WP_157865882.1	WP_080577385.1	AGG72151.1
	113-2GL007324			WP_157865884.1	WP_080577416.1	AGG72152.1
	113-2GL007344			WP_157865886.1	WP_080577452.1	AGG72157.1
	113-2GL007348			WP_157865888.1	WP_080577489.1	AGG72159.1
	113-2GL007352			WP_157865890.1	WP_080577495.1	AGG72167.1
	113-2GL007353			WP_157865894.1	WP_080577538.1	AGG72169.1
	113-2GL007354			WP_157865896.1	WP_080577566.1	AGG72171.1
	113-2GL007355			WP_157865898.1	WP_080577570.1	AGG72183.1
	113-2GL007356			WP_157865900.1	WP_080577593.1	AGG72184.1
	113-2GL007358			WP_157865906.1	WP_080577599.1	AGG72185.1
	113-2GL007359			WP_157865910.1	WP_080577603.1	AGG72190.1
	113-2GL007360			WP_157865917.1	WP_080577607.1	AGG72200.1
	113-2GL007361			WP_157865919.1	WP_080577611.1	AGG72203.1
	113-2GL007364			WP_157865921.1	WP_080577612.1	AGG72208.1
	113-2GL007365			WP_157865925.1	WP_080577620.1	AGG72209.1
	113-2GL007366			WP_157865931.1	WP_080577621.1	AGG72210.1
	113-2GL007367			WP_157865939.1	WP_080577724.1	AGG72212.1
	113-2GL007368			WP_157865941.1	WP_080577725.1	AGG72213.1
	113-2GL007369			WP_157865953.1	WP_080577728.1	AGG72214.1
	113-2GL007370			WP_157865963.1	WP_080577729.1	AGG72216.1
	113-2GL007371			WP_157865967.1	WP_080577731.1	AGG72221.1
	113-2GL007372			WP_157865969.1	WP_080577740.1	AGG72222.1
	113-2GL007373			WP_157865973.1	WP_080577759.1	AGG72223.1
	113-2GL007374			WP_157865981.1	WP_080577778.1	AGG72231.1
	113-2GL007375			WP_157865985.1	WP_080577780.1	AGG72232.1
	113-2GL007377			WP_157865999.1	WP_080577781.1	AGG72236.1
	113-2GL007378			WP_157866001.1	WP_080577793.1	AGG72240.1
	113-2GL007379			WP_157866003.1	WP_080577808.1	AGG72241.1
	113-2GL007393			WP_157866008.1	WP_080577821.1	AGG72245.1
	113-2GL007395			WP_157866010.1	WP_080577824.1	AGG72246.1
	113-2GL007413			WP_157866012.1	WP_080577825.1	AGG72248.1
	113-2GL007415			WP_157866014.1	WP_080577827.1	AGG72256.1
	113-2GL007433			WP_157866016.1	WP_080577842.1	AGG72257.1
	113-2GL007434			WP_157866020.1	WP_080578813.1	AGG72258.1
	113-2GL007436			WP_157866026.1	WP_080578879.1	AGG72259.1
	113-2GL007440			WP_157866040.1	WP_080578902.1	AGG72260.1
	113-2GL007441			WP_157866042.1	WP_080579000.1	AGG72261.1
	113-2GL007443			WP_157866046.1	WP_080579009.1	AGG72262.1
	113-2GL007465			WP_157866048.1	WP_080579013.1	AGG72271.1
	113-2GL007486			WP_157866052.1	WP_080579017.1	AGG72272.1
	113-2GL007508			WP_157866060.1	WP_080579018.1	AGG72273.1
	113-2GL007509			WP_157866066.1	WP_080579019.1	AGG72274.1
	113-2GL007512			WP_157866069.1	WP_080579104.1	AGG72275.1
	113-2GL007517			WP_157866071.1	WP_080579115.1	AGG72276.1
	113-2GL007528			WP_157866072.1	WP_080579126.1	AGG72281.1
	113-2GL007529			WP_157866074.1	WP_080579129.1	AGG72294.1
	113-2GL007530			WP_157866076.1	WP_080579134.1	AGG72295.1
	113-2GL007537			WP_157866077.1	WP_080579167.1	AGG72296.1
	113-2GL007539			WP_157866080.1	WP_080579168.1	AGG72297.1
	113-2GL007540			WP_157866085.1	WP_080579169.1	AGG72298.1
	113-2GL007541			WP_157866086.1	WP_080579170.1	AGG72299.1
	113-2GL007554			WP_157866087.1	WP_080579196.1	AGG72311.1
	113-2GL007562			WP_157866088.1	WP_080579200.1	AGG72312.1
	113-2GL007567			WP_157866089.1	WP_080579201.1	AGG72317.1
	113-2GL007568			WP_157866094.1	WP_080579204.1	AGG72319.1
	113-2GL007569			WP_157866097.1	WP_080579206.1	AGG72322.1
	113-2GL007573			WP_157866098.1	WP_080579227.1	AGG72323.1
	113-2GL007575			WP_157866099.1	WP_080579228.1	AGG72335.1
	113-2GL007577			WP_157866100.1	WP_080579231.1	AGG72336.1
	113-2GL007578			WP_157866101.1	WP_080579236.1	AGG72337.1
	113-2GL007580			WP_157866105.1	WP_080579244.1	AGG72338.1
	113-2GL007585			WP_157866107.1	WP_080579245.1	AGG72352.1
	113-2GL007590			WP_157866109.1	WP_080579309.1	AGG72353.1
	113-2GL007600			WP_157866110.1	WP_080579310.1	AGG72358.1
	113-2GL007601			WP_157866111.1	WP_080579312.1	AGG72374.1
	113-2GL007603			WP_157866112.1	WP_080579331.1	AGG72391.1
	113-2GL007610			WP_157866114.1	WP_080579810.1	AGG72410.1
	113-2GL007611			WP_157866115.1	WP_080580078.1	AGG72411.1
	113-2GL007614			WP_157866117.1	WP_080581726.1	AGG72412.1
	113-2GL007615			WP_157866118.1	WP_081318969.1	AGG72413.1
	113-2GL007616			WP_157866119.1	WP_081318970.1	AGG72414.1
	113-2GL007620			WP_157866122.1	WP_081318975.1	AGG72415.1
	113-2GL007627			WP_157866123.1	WP_081318985.1	AGG72424.1
	113-2GL007628			WP_157866125.1	WP_081318997.1	AGG72435.1
	113-2GL007629			WP_157866132.1	WP_081318998.1	AGG72446.1
	113-2GL007632			WP_157866135.1	WP_081318999.1	AGG72447.1
	113-2GL007634			WP_157866136.1	WP_081319002.1	AGG72513.1
	113-2GL007637			WP_157866137.1	WP_081319011.1	AGG72527.1
	113-2GL007640			WP_157866138.1	WP_081319019.1	AGG72535.1
	113-2GL007644			WP_157866141.1	WP_081319022.1	AGG72549.1
	113-2GL007654			WP_157866142.1	WP_081319023.1	AGG72550.1
	113-2GL007659			WP_157866147.1	WP_081319025.1	AGG72559.1
	113-2GL007661			WP_157866148.1	WP_081319035.1	AGG72560.1
	113-2GL007664			WP_157866157.1	WP_081319041.1	AGG72653.1
	113-2GL007668			WP_157866166.1	WP_086018069.1	AGG72654.1
	113-2GL007669			WP_157866169.1	WP_086018630.1	AGG72655.1
	113-2GL007674			WP_157866171.1	WP_086018661.1	AGG72661.1
	113-2GL007675			WP_157866172.1	WP_095689756.1	AGG72673.1
	113-2GL007676			WP_157866173.1	WP_095689769.1	AGG72751.1
	113-2GL007683			WP_157866174.1	WP_095689810.1	AGG72791.1
	113-2GL007685			WP_157866175.1	WP_100208866.1	AGG72792.1
	113-2GL007689			WP_157866176.1	WP_100209366.1	AGG72794.1
	113-2GL007690			WP_157866177.1	WP_100209373.1	AGG72795.1
	113-2GL007694			WP_157866179.1	WP_100209374.1	AGG72869.1
	113-2GL007695			WP_157866186.1	WP_100209468.1	AGG72876.1
	113-2GL007696			WP_157866191.1	WP_100209483.1	AGG72889.1
	113-2GL007699			WP_157866193.1	WP_109023306.1	AGG72890.1
	113-2GL007700			WP_157866195.1	WP_109023333.1	AGG72892.1
	113-2GL007707			WP_157866197.1	WP_109023433.1	AGG72893.1
	113-2GL007711			WP_157866204.1	WP_109982122.1	AGG72941.1
	113-2GL007713			WP_157866205.1	WP_109982175.1	AGG72942.1
	113-2GL007714			WP_157866208.1	WP_109982186.1	AGG73010.1
	113-2GL007715			WP_157866213.1	WP_109982296.1	AGG73031.1
	113-2GL007720			WP_157866216.1	WP_141321938.1	AGG73033.1
	113-2GL007721			WP_157866217.1	WP_141321959.1	AGG73035.1
	113-2GL007724			WP_157866218.1	WP_141321970.1	AGG73036.1
	113-2GL007727			WP_157866219.1	WP_141321975.1	AGG73037.1
	113-2GL007728			WP_157866221.1	WP_141321978.1	AGG73043.1
	113-2GL007730			WP_157866222.1	WP_141321984.1	AGG73071.1
	113-2GL007737			WP_157866226.1	WP_141321987.1	AGG73073.1
	113-2GL007744			WP_157866227.1	WP_141321990.1	AGG73075.1
	113-2GL007754			WP_157866228.1	WP_141321994.1	AGG73076.1
	113-2GL007755			WP_157866229.1	WP_141321997.1	AGG73078.1
	113-2GL007757			WP_157866230.1	WP_141322000.1	AGG73079.1
	113-2GL007758			WP_157866232.1	WP_141322009.1	AGG73082.1
	113-2GL007761			WP_157866236.1	WP_141322012.1	AGG73083.1
	113-2GL007762			WP_157866237.1	WP_141322015.1	AGG73085.1
	113-2GL007763			WP_157866238.1	WP_141322018.1	AGG73105.1
	113-2GL007764			WP_157866239.1	WP_141322021.1	AGG73116.1
	113-2GL007778			WP_157866240.1	WP_141322024.1	AGG73164.1
	113-2GL007779			WP_157866241.1	WP_141322027.1	AGG73165.1
	113-2GL007780			WP_157866242.1	WP_141322030.1	AGG73170.1
	113-2GL007783			WP_157866243.1	WP_141322033.1	AGG73171.1
	113-2GL007785			WP_157866244.1	WP_141322036.1	AGG73173.1
	113-2GL007789			WP_157866245.1	WP_141322048.1	AGG73178.1
	113-2GL007790			WP_157866246.1	WP_141322079.1	AGG73179.1
	113-2GL007795			WP_157866247.1	WP_141322082.1	AGG73180.1
	113-2GL007796			WP_157866248.1	WP_141322084.1	AGG73196.1
	113-2GL007797			WP_157866249.1	WP_141322088.1	AGG73198.1
	113-2GL007799			WP_157866250.1	WP_141322091.1	AGG73199.1
	113-2GL007801			WP_157866251.1	WP_141322100.1	AGG73200.1
	113-2GL007805			WP_157866253.1	WP_141322102.1	AGG73202.1
	113-2GL007809			WP_157866255.1	WP_141322104.1	AGG73288.1
	113-2GL007813			WP_157866257.1	WP_141322106.1	AGG73290.1
	113-2GL007816			WP_157866262.1	WP_141322108.1	AGG73322.1
	113-2GL007818			WP_157866263.1	WP_141322110.1	AGG73327.1
	113-2GL007819			WP_162034335.1	WP_141322114.1	AGG73345.1
	113-2GL007821			WP_162034337.1	WP_141322135.1	AGG73437.1
	113-2GL007824			WP_162034338.1	WP_141322142.1	AGG73455.1
	113-2GL007825			WP_162034341.1	WP_141322144.1	AGG73516.1
	113-2GL007829			WP_162034342.1	WP_141322154.1	AGG73517.1
	113-2GL007830			WP_162034346.1	WP_141322160.1	AGG73519.1
	113-2GL007831			WP_162034351.1	WP_141322164.1	AGG73607.1
	113-2GL007833			WP_162034357.1	WP_141322166.1	AGG73629.1
	113-2GL007835			WP_162034362.1	WP_141322170.1	AGG73641.1
	113-2GL007836			WP_162034363.1	WP_141322172.1	AGG73646.1
	113-2GL007837			WP_162034364.1	WP_141322181.1	AGG73677.1
	113-2GL007838			WP_162034368.1	WP_141322183.1	AGG73679.1
	113-2GL007851			WP_162034370.1	WP_141322188.1	AGG73689.1
	113-2GL007859			WP_162034380.1	WP_141322192.1	AGG73712.1
	113-2GL007862			WP_162034383.1	WP_141322198.1	AGG73713.1
	113-2GL007863			WP_162034385.1	WP_141322203.1	AGG73727.1
	113-2GL007864			WP_164987052.1	WP_141322205.1	AGG73763.1
	113-2GL007865			WP_164987053.1	WP_141322207.1	AGG73807.1
	113-2GL007866			WP_164987067.1	WP_141322217.1	AGG73810.1
	113-2GL007868			WP_164987199.1	WP_141322219.1	AGG73811.1
	113-2GL007870			WP_164987223.1	WP_141322226.1	AGG73864.1
	113-2GL007873			WP_167316189.1	WP_141322228.1	AGG73865.1
	113-2GL007883			WP_167316194.1	WP_141322230.1	AGG73903.1
	113-2GL007890			WP_167316198.1	WP_141322232.1	AGG73913.1
	113-2GL007891			WP_167316200.1	WP_141322235.1	AGG73919.1
	113-2GL007897			WP_167316202.1	WP_141322237.1	AGG74032.1
	113-2GL007907			WP_167316211.1	WP_141322238.1	AGG74041.1
	113-2GL007908				WP_141322240.1	AGG74053.1
	113-2GL007910				WP_141322242.1	AGG74131.1
	113-2GL007917				WP_141322244.1	AGG74143.1
	113-2GL007918				WP_141322281.1	AGG74155.1
	113-2GL007920				WP_141322284.1	AGG74161.1
	113-2GL007921				WP_141322290.1	AGG74162.1
	113-2GL007923				WP_141322299.1	AGG74178.1
	113-2GL007924				WP_141322309.1	AGG74179.1
	113-2GL007928				WP_141322316.1	AGG74180.1
	113-2GL007929				WP_141322322.1	AGG74189.1
	113-2GL007935				WP_141322326.1	AGG74192.1
	113-2GL007936				WP_141322330.1	AGG74193.1
	113-2GL007945				WP_141322333.1	AGG74195.1
	113-2GL007947				WP_141322335.1	AGG74196.1
	113-2GL007948				WP_141322345.1	AGG74200.1
	113-2GL007959				WP_141322354.1	AGG74201.1
	113-2GL007971				WP_141322356.1	AGG74229.1
	113-2GL007973				WP_141322358.1	AGG74232.1
	113-2GL007974				WP_141322402.1	AGG74233.1
	113-2GL007979				WP_153297037.1	AGG74234.1
	113-2GL007989				WP_153451190.1	AGG74248.1
	113-2GL007991				WP_153451193.1	AGG74261.1
	113-2GL007992				WP_153451195.1	AGG74264.1
	113-2GL007993				WP_153451198.1	AGG74266.1
	113-2GL007996				WP_153451201.1	AGG74271.1
	113-2GL007998				WP_153451205.1	AGG74275.1
	113-2GL008000				WP_153451212.1	AGG74279.1
	113-2GL008001				WP_153451214.1	AGG74284.1
	113-2GL008006				WP_153451221.1	AGG74286.1
	113-2GL008008				WP_153451223.1	AGG74288.1
	113-2GL008014				WP_153451226.1	AGG74289.1
	113-2GL008015				WP_153451229.1	AGG74290.1
	113-2GL008018				WP_153451239.1	AGG74291.1
	113-2GL008020				WP_153451247.1	AGG74293.1
	113-2GL008028				WP_153451254.1	AGG74310.1
	113-2GL008030				WP_153451263.1	AGG74328.1
	113-2GL008036				WP_153451267.1	AGG74348.1
	113-2GL008046				WP_153451280.1	AGG74352.1
	113-2GL008048				WP_153451292.1	AGG74353.1
	113-2GL008057				WP_153451300.1	AGG74354.1
	113-2GL008106				WP_153451303.1	AGG74363.1
	113-2GL008109				WP_153451306.1	AGG74376.1
	113-2GL008133				WP_153451308.1	AGG74379.1
	113-2GL008166				WP_153451311.1	AGG74398.1
	113-2GL008168				WP_153451320.1	AGG74414.1
	113-2GL008176				WP_153451330.1	AGG74428.1
	113-2GL008180				WP_153451346.1	AGG74430.1
	113-2GL008181				WP_153451349.1	AGG74432.1
	113-2GL008183				WP_153451367.1	AGG74454.1
	113-2GL008208				WP_153451372.1	AGG74476.1
	113-2GL008230				WP_153451374.1	AGG74477.1
	113-2GL008231				WP_153451389.1	AGG74478.1
	113-2GL008232				WP_153451396.1	AGG74480.1
	113-2GL008241				WP_153451415.1	AGG74492.1
	113-2GL008252				WP_153451420.1	AGG74518.1
	113-2GL008259				WP_153451425.1	AGG74536.1
	113-2GL008264				WP_153451433.1	AGG74540.1
	113-2GL008272				WP_153451458.1	AGG74541.1
	113-2GL008291				WP_153451470.1	AGG74554.1
	113-2GL008294				WP_153451487.1	AGG74555.1
	113-2GL008317				WP_153451492.1	AGG74559.1
	113-2GL008320				WP_153451504.1	AGG74561.1
	113-2GL008349				WP_153451507.1	AGG74569.1
	113-2GL008352				WP_153451509.1	AGG74570.1
	113-2GL008353				WP_153451515.1	AGG74579.1
	113-2GL008354				WP_153451517.1	AGG74580.1
	113-2GL008357				WP_153451520.1	AGG74586.1
	113-2GL008358				WP_153451522.1	AGG74589.1
	113-2GL008359				WP_153451542.1	AGG74595.1
	113-2GL008360				WP_153451544.1	AGG74605.1
	113-2GL008361				WP_153451551.1	AGG74608.1
	113-2GL008362				WP_153451553.1	AGG74615.1
	113-2GL008363				WP_153451560.1	AGG74624.1
	113-2GL008364				WP_153451592.1	AGG74635.1
	113-2GL008365				WP_153451609.1	AGG74637.1
	113-2GL008366				WP_153451619.1	AGG74657.1
	113-2GL008367				WP_153451624.1	AGG74670.1
	113-2GL008385				WP_153451629.1	AGG74679.1
	113-2GL008401				WP_153451642.1	AGG74686.1
	113-2GL008415				WP_153451645.1	AGG74689.1
	113-2GL008424				WP_153451651.1	AGG74690.1
	113-2GL008427				WP_153451653.1	AGG74705.1
	113-2GL008460				WP_153451662.1	AGG74718.1
	113-2GL008490				WP_153451664.1	AGG74719.1
	113-2GL008538				WP_153451703.1	AGG74746.1
	113-2GL008546				WP_153451708.1	AGG74879.1
	113-2GL008560				WP_153451710.1	AGG74884.1
	113-2GL008572				WP_153451713.1	AGG74886.1
	113-2GL008582				WP_153451729.1	AGG74887.1
	113-2GL008587				WP_153451734.1	AGG74897.1
	113-2GL008619				WP_153451764.1	AGG74915.1
	113-2GL008621				WP_153451776.1	AGG74916.1
	113-2GL008641				WP_153451782.1	AGG74925.1
	113-2GL008663				WP_153451813.1	AGG74927.1
	113-2GL008690				WP_153451835.1	AGG74963.1
	113-2GL008704				WP_153451845.1	AGG74964.1
	113-2GL008724				WP_153451856.1	AGG74972.1
	113-2GL008725				WP_153451870.1	AGG74975.1
	113-2GL008730				WP_153451877.1	AGG74976.1
	113-2GL008734				WP_153451885.1	AGG74980.1
	113-2GL008737				WP_153451887.1	AGG74995.1
	113-2GL008748				WP_153451901.1	AGG75010.1
	113-2GL008758				WP_153451904.1	AGG75013.1
	113-2GL008768				WP_153451917.1	AGG75049.1
	113-2GL008771				WP_153451941.1	AGG75060.1
	113-2GL008786				WP_153451945.1	AGG75061.1
	113-2GL008791				WP_153451948.1	AGG75083.1
	113-2GL008800				WP_153451951.1	AGG75114.1
					WP_153451953.1	AGG75115.1
					WP_153451955.1	AGG75116.1
					WP_153451963.1	AGG75117.1
					WP_153451967.1	AGG75119.1
					WP_153451997.1	AGG75120.1
					WP_153452002.1	AGG75121.1
					WP_153452019.1	AGG75122.1
					WP_153452030.1	AGG75123.1
					WP_153452043.1	AGG75124.1
					WP_153452058.1	AGG75125.1
					WP_153452069.1	AGG75126.1
					WP_153452085.1	AGG75127.1
					WP_153452096.1	AGG75130.1
						AGG75131.1
						AGG75133.1
						AGG75136.1
						AGG75137.1
						AGG75138.1
						AGG75141.1
						AGG75142.1
						AGG75143.1
						AGG75144.1
						AGG75147.1
						AGG75148.1
						AGG75149.1
						AGG75151.1
						AGG75152.1
						AGG75153.1
						AGG75154.1
						AGG75160.1
						AGG75161.1
						AGG75162.1
						AGG75164.1
						AGG75167.1
						AGG75168.1
						AGG75169.1
						AGG75170.1
						AGG75171.1
						AGG75172.1
						AGG75177.1
						AGG75181.1
						AGG75224.1
						AGG75270.1
						AGG75277.1
						AGG75278.1
						AGG75287.1
						AGG75295.1
						AGG75297.1
						AGG75299.1
						AGG75300.1
						AGG75301.1
						AGG75302.1
						AGG75303.1
						AGG75406.1
						AGG75408.1
						AGG75409.1
						AGG75410.1
						AGG75419.1
						AGG75420.1
						AGG75421.1
						AGG75422.1
						AGG75445.1
						AGG75468.1
						AGG75469.1
						AGG75533.1
						AGG75534.1
						AGG75540.1
						AGG75543.1
						AGG75545.1
						AGG75546.1
						AGG75547.1
						AGG75552.1
						AGG75553.1
						AGG75572.1
						AGG75573.1
						AGG75585.1
						AGG75628.1
						AGG75629.1
						AGG75630.1
						AGG75631.1
						AGG75679.1
						AGG75683.1
						AGG75686.1
						AGG75687.1
						AGG75688.1
						AGG75692.1
						AGG75693.1
						AGG75699.1
						AGG75704.1
						AGG75705.1
						AGG75706.1
						AGG75707.1
						AGG75709.1
						AGG75715.1
						AGG75716.1
						AGG75717.1
						AGG75718.1
						AGG75720.1
						AGG75721.1
						AGG75722.1
						AGG75726.1
						AGG75727.1
						AGG75728.1
						AGG75730.1
						AGG75731.1
						AGG75733.1
						AGG75734.1
						AGG75737.1
						AGG75741.1
						AGG75742.1
						AGG75743.1
						AGG75744.1
						AGG75745.1
						AGG75748.1
						AGG75749.1
						AGG75750.1
						AGG75751.1
						AGG75752.1
						AGG75771.1
						AGG75780.1
						AGG75794.1
						AGG75795.1
						AGG75796.1
						AGG75797.1
						AGG75798.1
						AGG75812.1
						AGG75881.1
						AGG75883.1
						AGG75912.1
						AGG75913.1
