# Supplementary material for: Whole-Genome Sequencing of Bradyrhizobium diazoefficiens 113-2 and Comparative Genomic Analysis Provide Molecular Insights Into Species Specificity and Host Specificity
Source: Front Microbiol. 2020 Nov 16;11:576800. doi: 10.3389/fmicb.2020.576800 (PMC7709874; doi:10.3389/fmicb.2020.576800)
Supplement: Supplementary Table 7 — The detail protein ID information in the 11656 clusters. [file Table_7.XLSX]

## Sheet: ortho_all_clusters
	Table S7: The detail protein ID information in the 11656 clusters.
	Clusters	Protein ID
	1	USDA_110|WP_038968105.1	7653R|QGU21256.1	7653R|QGU21236.1	7653R|QGU21219.1	7653R|QGU21199.1	7653R|QGU21193.1	7653R|QGU21191.1	7653R|QGU21168.1	7653R|QGU21127.1	7653R|QGU21120.1	7653R|QGU21066.1	7653R|QGU21059.1	7653R|QGU21057.1	7653R|QGU21045.1	7653R|QGU21031.1	7653R|QGU21022.1	7653R|QGU21015.1	7653R|QGU20932.1	7653R|QGU20924.1	7653R|QGU20878.1	7653R|QGU20697.1	7653R|QGU20693.1	7653R|QGU20667.1	7653R|AID34696.2	7653R|AID31760.2	7653R|AID30412.2	113_2|113-2GL007872
	2	7653R|QGU21201.1	7653R|QGU20605.1	7653R|QGU20606.1	7653R|QGU20620.1	7653R|QGU20640.1	7653R|QGU20676.1	7653R|QGU20684.1	7653R|QGU20687.1	7653R|QGU20759.1	7653R|QGU20772.1	7653R|QGU20867.1	7653R|QGU20893.1	7653R|QGU20900.1	7653R|QGU20975.1	7653R|QGU21020.1	7653R|QGU21051.1	7653R|QGU21071.1	7653R|QGU21116.1	7653R|QGU21125.1	7653R|QGU21150.1	7653R|QGU21159.1	7653R|QGU21194.1	7653R|QGU21200.1	7653R|QGU21204.1	7653R|QGU21225.1	7653R|QGU21234.1	7653R|QGU21257.1
	3	113_2|113-2GL007792	113_2|113-2GL000973	113_2|113-2GL003457	113_2|113-2GL004069	113_2|113-2GL004713	113_2|113-2GL007555	113_2|113-2GL007630	113_2|113-2GL007670	113_2|113-2GL007823	113_2|113-2GL007896	113_2|113-2GL007942	113_2|113-2GL008356	Sm2011|AGG75724.1	7653R|QGU21239.1	7653R|QGU21179.1	7653R|QGU21054.1	MAFF303099|WP_010913869.1	USDA_110|WP_011084518.1	USDA_110|WP_011084704.1	7653R|QGU21002.1	USDA205|WP_153451485.1	113_2|113-2GL007604	113_2|113-2GL007767
	4	113_2|113-2GL008355	USDA205|WP_014328473.1	Sm2011|AGG75723.1	MAFF303099|WP_010913877.1	USDA_110|WP_011084519.1	7653R|QGU21218.1	7653R|QGU21180.1	113_2|113-2GL007941	113_2|113-2GL007895	113_2|113-2GL007822	113_2|113-2GL007793	113_2|113-2GL007768	113_2|113-2GL007671	113_2|113-2GL007631	113_2|113-2GL007556	113_2|113-2GL004712	113_2|113-2GL004068	113_2|113-2GL003456	113_2|113-2GL000972	113_2|113-2GL007605	7653R|QGU21053.1	7653R|QGU21065.1	7653R|QGU21238.1
	5	Sm2011|AGG70106.1	Sm2011|AGG70262.1	USDA205|WP_014857536.1	7653R|QGU21209.1	7653R|QGU21182.1	7653R|QGU21067.1	7653R|QGU20970.1	7653R|QGU20948.1	7653R|QGU20920.1	7653R|QGU20898.1	7653R|QGU20860.1	7653R|QGU20810.1	7653R|QGU20793.1	7653R|QGU20762.1	7653R|QGU20719.1	7653R|QGU20649.1	7653R|QGU20603.1	7653R|AID35008.1	7653R|AID30096.1	USDA_110|WP_011090937.1	113_2|113-2GL000943
	6	Sm2011|AGG69895.1	Sm2011|AGG69933.1	Sm2011|AGG70043.1	Sm2011|AGG70428.1	Sm2011|AGG72744.1	Sm2011|AGG74612.1	Sm2011|AGG75567.1	7653R|QGU21226.1	7653R|QGU21208.1	7653R|QGU21184.1	7653R|QGU21111.1	7653R|QGU21052.1	7653R|QGU21044.1	7653R|QGU21012.1	7653R|QGU20868.1	7653R|QGU20838.1	7653R|QGU20804.1	7653R|QGU20644.1	7653R|AID32633.1	7653R|AID28167.2
	7	USDA_110|WP_011090936.1	Sm2011|AGG70261.1	7653R|QGU21183.1	7653R|QGU20971.1	7653R|QGU20947.1	7653R|QGU20921.1	7653R|QGU20899.1	7653R|QGU20859.1	7653R|QGU20811.1	7653R|QGU20792.1	7653R|QGU20720.1	7653R|QGU20650.1	7653R|QGU20602.1	7653R|AID35009.2	7653R|AID30095.2	113_2|113-2GL000944
	8	7653R|AID30944.2	7653R|AID28647.2	7653R|AID31681.2	7653R|AID32040.2	7653R|AID34599.2	7653R|AID34828.2	7653R|QGU20683.1	7653R|QGU20857.1	7653R|QGU20907.1	7653R|QGU20916.1	7653R|QGU20923.1	7653R|QGU20942.1	7653R|QGU20980.1	7653R|QGU20988.1	7653R|QGU21160.1	7653R|AID31807.2
	9	USDA205|WP_153451549.1	7653R|QGU21192.1	7653R|QGU21035.1	7653R|QGU20917.1	MAFF303099|WP_157866082.1	USDA_110|WP_011084489.1	113_2|113-2GL007965	7653R|AID34731.2	7653R|QGU20989.1	7653R|QGU21003.1	7653R|QGU21050.1	7653R|QGU21122.1	7653R|QGU21144.1	MAFF303099|WP_157866083.1	113_2|113-2GL007976
	10	113_2|113-2GL007743	113_2|113-2GL000875	113_2|113-2GL000904	113_2|113-2GL000931	113_2|113-2GL000947	113_2|113-2GL003089	113_2|113-2GL005596	113_2|113-2GL005610	113_2|113-2GL007576	113_2|113-2GL007906	113_2|113-2GL007916	113_2|113-2GL007960	Sm2011|AGG75690.1
	11	USDA205|WP_037397735.1	Sm2011|AGG70118.1	7653R|AID33674.2	MAFF303099|WP_010913898.1	USDA_110|WP_011089385.1	113_2|113-2GL002586	USDA_110|WP_051000270.1	MAFF303099|WP_010914926.1	113_2|113-2GL002391	Sm2011|AGG70660.1	7653R|AID31433.1	MAFF303099|WP_010913746.1	Sm2011|AGG71369.1
	12	USDA205|WP_034859522.1	USDA205|WP_015633548.1	USDA205|WP_037434081.1	USDA205|WP_037435258.1	Sm2011|AGG74700.1	USDA205|WP_014331580.1	USDA_110|WP_011084262.1	113_2|113-2GL008136	7653R|QGU21167.1	MAFF303099|WP_010913901.1	7653R|AID34596.2	7653R|AID34791.1
	13	Sm2011|AGG73176.1	Sm2011|AGG69688.1	Sm2011|AGG70686.1	Sm2011|AGG70816.1	Sm2011|AGG70987.1	Sm2011|AGG71296.1	Sm2011|AGG72485.1	Sm2011|AGG73392.1	Sm2011|AGG73634.1	Sm2011|AGG73905.1	Sm2011|AGG75592.1	Sm2011|AGG75684.1
	14	Sm2011|AGG75000.1	Sm2011|AGG70220.1	Sm2011|AGG71058.1	Sm2011|AGG74132.1	Sm2011|AGG74297.1	Sm2011|AGG74814.1	Sm2011|AGG75357.1	USDA205|WP_037471926.1	Sm2011|AGG70221.1	USDA_110|WP_011084954.1	113_2|113-2GL007527	MAFF303099|WP_010913682.1
	15	USDA205|WP_014327641.1	Sm2011|AGG70022.1	USDA_110|WP_011088815.1	113_2|113-2GL003125	USDA205|WP_014857948.1	Sm2011|AGG70270.1	7653R|AID30426.2	MAFF303099|WP_010914181.1	USDA_110|WP_011087416.1	113_2|113-2GL004679	USDA205|WP_014857900.1	7653R|AID31705.1
	16	113_2|113-2GL004698	USDA205|WP_153451328.1	MAFF303099|WP_010913673.1	USDA_110|WP_011087951.1	USDA205|WP_014858080.1	USDA_110|WP_011084472.1	113_2|113-2GL007995	USDA_110|WP_011087397.1	113_2|113-2GL004071	113_2|113-2GL001589	113_2|113-2GL001400
	17	113_2|113-2GL004735	Sm2011|AGG74174.1	MAFF303099|WP_044550887.1	USDA_110|WP_011087367.1	MAFF303099|WP_010914539.1	USDA205|WP_037397690.1	7653R|AID30445.2	USDA_110|WP_038966228.1	113_2|113-2GL005850	USDA_110|WP_011089984.1	113_2|113-2GL001929
	18	Sm2011|AGG70165.1	Sm2011|AGG74240.1	USDA205|WP_014328333.1	7653R|QGU20999.1	MAFF303099|WP_010914009.1	USDA_110|WP_011087378.1	113_2|113-2GL004723	7653R|QGU20798.1	MAFF303099|WP_010909693.1	7653R|AID28232.2	MAFF303099|WP_010914317.1
	19	USDA205|WP_014329771.1	Sm2011|AGG70605.1	7653R|AID31721.1	MAFF303099|WP_010914280.1	USDA_110|WP_011090046.1	113_2|113-2GL001862	USDA205|WP_037393553.1	Sm2011|AGG70604.1	MAFF303099|WP_010914282.1	USDA_110|WP_011090058.1	113_2|113-2GL001846
	20	USDA205|WP_037434924.1	Sm2011|AGG72532.1	7653R|AID28584.1	MAFF303099|WP_010913554.1	USDA_110|WP_162494213.1	113_2|113-2GL005803	USDA_110|WP_011089922.1	113_2|113-2GL002002	USDA_110|WP_011087071.1	113_2|113-2GL005151	MAFF303099|WP_010914692.1
	21	7653R|QGU20978.1	7653R|QGU20972.1	7653R|QGU20984.1	7653R|QGU20996.1	7653R|QGU20997.1	7653R|QGU21016.1	7653R|QGU21068.1	7653R|QGU21070.1	7653R|QGU21112.1	7653R|QGU21115.1	7653R|QGU21119.1
	22	113_2|113-2GL005595	113_2|113-2GL003090	113_2|113-2GL005611	113_2|113-2GL007742	USDA_110|WP_109866565.1	USDA_110|WP_085967575.1	113_2|113-2GL007915	113_2|113-2GL000874	113_2|113-2GL000903	113_2|113-2GL000930
	23	113_2|113-2GL004437	USDA205|WP_014328262.1	Sm2011|AGG75897.1	7653R|AID32365.1	MAFF303099|WP_010911383.1	USDA_110|WP_011087613.1	7653R|QGU20911.1	MAFF303099|WP_010914217.1	USDA205|WP_037398611.1	MAFF303099|WP_010914575.1
	24	USDA205|WP_153451448.1	USDA205|WP_153451446.1	Sm2011|AGG71566.1	Sm2011|AGG72741.1	7653R|AID33569.1	MAFF303099|WP_010912591.1	USDA_110|WP_011088673.1	113_2|113-2GL003272	7653R|AID34177.1	MAFF303099|WP_044548823.1
	25	Sm2011|AGG70091.1	Sm2011|AGG70144.1	Sm2011|AGG70159.1	USDA205|WP_014857603.1	7653R|QGU21227.1	MAFF303099|WP_010913836.1	USDA205|WP_153451655.1	MAFF303099|WP_010913834.1	USDA_110|WP_011084820.1	113_2|113-2GL007653
	26	Sm2011|AGG72154.1	Sm2011|AGG75157.1	USDA205|WP_037400583.1	MAFF303099|WP_010910698.1	USDA205|WP_037428529.1	Sm2011|AGG72431.1	7653R|AID31457.1	MAFF303099|WP_010909839.1	USDA_110|WP_011085462.1	113_2|113-2GL006881
	27	Sm2011|AGG73281.1	Sm2011|AGG72470.1	Sm2011|AGG72613.1	Sm2011|AGG72717.1	Sm2011|AGG72728.1	Sm2011|AGG74725.1	Sm2011|AGG74973.1	Sm2011|AGG74985.1	Sm2011|AGG75243.1	USDA205|WP_014327105.1
	28	USDA205|WP_037397097.1	Sm2011|AGG74661.1	7653R|AID30848.1	MAFF303099|WP_010910134.1	USDA_110|WP_011086488.1	113_2|113-2GL005815	USDA_110|WP_011089718.1	113_2|113-2GL002234	USDA_110|WP_011088060.1	113_2|113-2GL003948
	29	USDA205|WP_037434504.1	Sm2011|AGG70377.1	7653R|AID28194.1	MAFF303099|WP_010914012.1	USDA_110|WP_011089823.1	113_2|113-2GL002112	MAFF303099|WP_010913532.1	USDA_110|WP_011084804.1	113_2|113-2GL007663	MAFF303099|WP_010914201.1
	30	USDA205|WP_014328378.1	Sm2011|AGG74346.1	7653R|AID30509.1	MAFF303099|WP_010909865.1	USDA_110|WP_028170858.1	113_2|113-2GL005733	USDA_110|WP_038967264.1	113_2|113-2GL004572	7653R|AID29386.1	MAFF303099|WP_044551676.1
	31	USDA205|WP_060563659.1	7653R|AID30876.1	MAFF303099|WP_010910157.1	USDA_110|WP_011086679.1	113_2|113-2GL005588	7653R|AID33644.2	MAFF303099|WP_010913502.1	USDA_110|WP_011087229.1	7653R|AID32200.2	113_2|113-2GL004901
	32	113_2|113-2GL000497	USDA205|WP_037436088.1	Sm2011|AGG71113.1	7653R|AID28539.1	MAFF303099|WP_010914655.1	USDA_110|WP_011083210.1	USDA205|WP_037429073.1	Sm2011|AGG72191.1	Sm2011|AGG72689.1
	33	113_2|113-2GL001126	USDA205|WP_014857908.1	Sm2011|AGG70291.1	7653R|AID30431.1	USDA_110|WP_011090684.1	7653R|AID31742.1	USDA205|WP_014857839.1	USDA_110|WP_011087408.1	113_2|113-2GL004687
	34	113_2|113-2GL004485	USDA205|WP_014330590.1	Sm2011|AGG71884.1	7653R|AID34189.1	MAFF303099|WP_010913173.1	USDA_110|WP_011087570.1	USDA205|WP_014858088.1	7653R|AID27913.1	MAFF303099|WP_010913415.1
	35	113_2|113-2GL008597	USDA205|WP_037395210.1	MAFF303099|WP_010914231.1	USDA_110|WP_011083857.1	113_2|113-2GL006673	Sm2011|AGG73312.1	7653R|AID34229.1	MAFF303099|WP_010913210.1	USDA_110|WP_011085651.1
	36	113_2|113-2GL003284	Sm2011|AGG73662.1	USDA_110|WP_011088661.1	7653R|AID28844.1	MAFF303099|WP_010914933.1	USDA_110|WP_028174325.1	MAFF303099|WP_080512113.1	113_2|113-2GL007254	7653R|AID28216.2
	37	USDA205|WP_153451578.1	USDA205|WP_153451587.1	USDA205|WP_153451598.1	Sm2011|AGG72416.1	7653R|AID29381.1	MAFF303099|WP_010915458.1	USDA_110|WP_011083753.1	7653R|AID33686.1	113_2|113-2GL008711
	38	USDA205|WP_042778936.1	USDA205|WP_037395635.1	USDA205|WP_037435070.1	USDA205|WP_037435085.1	Sm2011|AGG69864.1	7653R|AID31015.1	MAFF303099|WP_010910286.1	USDA_110|WP_011090906.1	113_2|113-2GL000986
	39	USDA205|WP_014857910.1	USDA205|WP_014857844.1	USDA205|WP_014857854.1	7653R|AID32526.1	MAFF303099|WP_010911517.1	USDA_110|WP_028171431.1	113_2|113-2GL003936	USDA_110|WP_038966104.1	113_2|113-2GL001127
	40	USDA205|WP_037435032.1	USDA205|WP_050999917.1	MAFF303099|WP_010909814.1	Sm2011|AGG72168.1	USDA_110|WP_038967605.1	113_2|113-2GL003528	MAFF303099|WP_010909809.1	USDA_110|WP_038967234.1	113_2|113-2GL004518
	41	USDA205|WP_037430313.1	USDA205|WP_037400585.1	USDA_110|WP_011085460.1	113_2|113-2GL006883	USDA_110|WP_011088527.1	113_2|113-2GL003425	Sm2011|AGG75135.1	7653R|AID32773.1	MAFF303099|WP_010911804.1
	42	Sm2011|AGG71585.1	Sm2011|AGG73152.1	USDA205|WP_037391973.1	7653R|AID32338.2	MAFF303099|WP_010911356.1	USDA205|WP_037435968.1	USDA_110|WP_038966168.1	113_2|113-2GL001367	Sm2011|AGG71562.1
	43	Sm2011|AGG71383.1	Sm2011|AGG71921.1	Sm2011|AGG70974.1	USDA205|WP_037395631.1	Sm2011|AGG72006.1	7653R|AID31293.1	MAFF303099|WP_010910530.1	USDA_110|WP_028171505.1	113_2|113-2GL004052
	44	Sm2011|AGG71679.1	Sm2011|AGG71533.1	USDA205|WP_037456730.1	MAFF303099|WP_010913887.1	USDA_110|WP_011084591.1	113_2|113-2GL007532	113_2|113-2GL001438	USDA_110|WP_011090953.1	113_2|113-2GL000929
	45	Sm2011|AGG70080.1	Sm2011|AGG73371.1	USDA205|WP_014327489.1	7653R|AID29351.2	MAFF303099|WP_010915432.1	USDA_110|WP_011090265.1	113_2|113-2GL001611	MAFF303099|WP_010913528.1	MAFF303099|WP_010915800.1
	46	USDA205|WP_037434078.1	7653R|AID33539.1	MAFF303099|WP_010912564.1	USDA205|WP_037393651.1	Sm2011|AGG75334.1	USDA_110|WP_011089512.1	113_2|113-2GL002449	Sm2011|AGG69911.1	MAFF303099|WP_010916160.1
	47	USDA205|WP_153451811.1	MAFF303099|WP_010910889.1	USDA205|WP_037391099.1	Sm2011|AGG73777.1	USDA_110|WP_011087983.1	113_2|113-2GL003600	Sm2011|AGG72014.1	USDA_110|WP_011088372.1	113_2|113-2GL004031
	48	USDA205|WP_037431974.1	Sm2011|AGG71731.1	7653R|AID32947.1	MAFF303099|WP_010911959.1	USDA_110|WP_011089939.1	Sm2011|AGG71691.1	7653R|AID28340.1	113_2|113-2GL001985	Sm2011|AGG70885.1
	49	USDA205|WP_153451475.1	Sm2011|AGG70344.1	USDA205|WP_014329367.1	Sm2011|AGG70014.1	7653R|AID28184.1	MAFF303099|WP_010914191.1	USDA_110|WP_008138466.1	113_2|113-2GL006773	MAFF303099|WP_006329249.1
	50	USDA205|WP_037428516.1	Sm2011|AGG72405.1	7653R|AID31402.2	MAFF303099|WP_010910647.1	USDA_110|WP_011090737.1	113_2|113-2GL006409	USDA_110|WP_011084404.1	113_2|113-2GL007017	USDA_110|WP_011085904.1
	51	USDA205|WP_037430180.1	Sm2011|AGG71191.1	7653R|AID34950.1	MAFF303099|WP_010914722.1	USDA_110|WP_011085370.1	113_2|113-2GL006989	USDA_110|WP_011084337.1	7653R|AID28625.2	113_2|113-2GL008059
	52	USDA205|WP_153452137.1	7653R|AID33758.1	MAFF303099|WP_010912793.1	USDA205|WP_037435798.1	Sm2011|AGG69722.1	USDA_110|WP_011089129.1	113_2|113-2GL002303	USDA_110|WP_011089651.1	USDA_110|WP_011089139.1
	53	USDA205|WP_037393101.1	Sm2011|AGG70834.1	7653R|AID30115.2	MAFF303099|WP_010909508.1	USDA_110|WP_011084175.1	113_2|113-2GL008235	Sm2011|AGG70440.1	USDA_110|WP_011083809.1	113_2|113-2GL008649
	54	USDA205|WP_037397143.1	Sm2011|AGG72340.1	USDA_110|WP_011090065.1	USDA_110|WP_011087840.1	113_2|113-2GL004192	113_2|113-2GL001838	USDA205|WP_037393549.1	Sm2011|AGG70601.1	MAFF303099|WP_010914276.1
	55	USDA205|WP_014329073.1	Sm2011|AGG72844.1	MAFF303099|WP_010912424.1	USDA_110|WP_011089332.1	113_2|113-2GL002642	Sm2011|AGG74087.1	USDA_110|WP_011088373.1	113_2|113-2GL003599	MAFF303099|WP_010910648.1
	56	USDA205|WP_014328172.1	Sm2011|AGG75702.1	7653R|AID33083.1	MAFF303099|WP_010912092.1	USDA_110|WP_011087195.1	113_2|113-2GL004938	MAFF303099|WP_010913933.1	USDA_110|WP_011090007.1	113_2|113-2GL001902
	57	USDA205|WP_086020626.1	MAFF303099|WP_157865845.1	USDA_110|WP_063921609.1	113_2|113-2GL007144	MAFF303099|WP_010915363.1	MAFF303099|WP_157865819.1	MAFF303099|WP_157865945.1	MAFF303099|WP_157866062.1	MAFF303099|WP_157866068.1
	58	USDA205|WP_060563596.1	Sm2011|AGG72691.1	7653R|AID28715.1	MAFF303099|WP_010914804.1	USDA_110|WP_011086226.1	113_2|113-2GL006075	Sm2011|AGG69710.1	7653R|AID30495.1	7653R|AID33840.1
	59	USDA205|WP_037397901.1	Sm2011|AGG72037.1	7653R|AID28387.1	MAFF303099|WP_010909835.1	USDA_110|WP_011085984.1	113_2|113-2GL006321	USDA205|WP_014331931.1	Sm2011|AGG72390.1	7653R|AID30908.2
	60	USDA205|WP_014327729.1	Sm2011|AGG73600.1	7653R|AID28977.2	MAFF303099|WP_010915051.1	USDA205|WP_037435712.1	USDA_110|WP_028175379.1	113_2|113-2GL006398	USDA_110|WP_011085914.1	113_2|113-2GL006981
	61	USDA205|WP_037433285.1	Sm2011|AGG70201.1	7653R|AID28520.2	MAFF303099|WP_010914635.1	USDA_110|WP_011086333.1	113_2|113-2GL005969	MAFF303099|WP_010916042.1	MAFF303099|WP_157866223.1	Sm2011|AGG70662.1
	62	USDA205|WP_037434510.1	Sm2011|AGG71940.1	7653R|AID31789.2	MAFF303099|WP_010916120.1	USDA_110|WP_063921653.1	113_2|113-2GL001671	Sm2011|AGG71948.1	USDA_110|WP_011090209.1	MAFF303099|WP_010915336.1
	63	Sm2011|AGG75166.1	USDA205|WP_014857897.1	Sm2011|AGG72491.1	7653R|AID30695.1	MAFF303099|WP_044550579.1	USDA_110|WP_038966698.1	113_2|113-2GL003107	USDA_110|WP_038966753.1	113_2|113-2GL002932
	64	USDA205|WP_014328358.1	Sm2011|AGG74208.1	7653R|AID29958.2	MAFF303099|WP_010916036.1	USDA_110|WP_011085963.1	113_2|113-2GL006342	USDA_110|WP_011084547.1	113_2|113-2GL007911	MAFF303099|WP_010909316.1
	65	USDA205|WP_037390979.1	Sm2011|AGG73843.1	7653R|AID31523.1	MAFF303099|WP_010911004.1	USDA_110|WP_162494100.1	113_2|113-2GL004768	USDA_110|WP_038967426.1	7653R|AID31953.1	113_2|113-2GL004733
	66	USDA205|WP_014327671.1	Sm2011|AGG73545.1	7653R|AID29173.2	MAFF303099|WP_010910515.1	USDA_110|WP_011088005.1	113_2|113-2GL004007	USDA_110|WP_011085395.1	113_2|113-2GL006955	7653R|AID31268.1
	67	113_2|113-2GL005811	113_2|113-2GL004429	USDA_110|WP_038966217.1	USDA_110|WP_011087621.1	USDA205|WP_014328200.1	Sm2011|AGG74081.1	7653R|AID30152.2	MAFF303099|WP_010909545.1
	68	113_2|113-2GL005604	113_2|113-2GL008034	USDA205|WP_100226779.1	Sm2011|AGG75689.1	MAFF303099|WP_157866075.1	USDA_110|WP_085973330.1	USDA205|WP_015633379.1	7653R|QGU21056.1
	69	113_2|113-2GL005169	USDA205|WP_037395243.1	Sm2011|AGG73299.1	USDA_110|WP_162494092.1	7653R|AID28051.1	MAFF303099|WP_010914124.1	USDA_110|WP_011087443.1	113_2|113-2GL004648
	70	113_2|113-2GL000229	USDA205|WP_012709636.1	7653R|AID33269.1	MAFF303099|WP_010912291.1	USDA_110|WP_008142813.1	Sm2011|AGG75787.1	USDA_110|WP_008142802.1	113_2|113-2GL000234
	71	113_2|113-2GL007588	USDA205|WP_037396909.1	Sm2011|AGG74752.1	USDA_110|WP_011084897.1	7653R|AID29798.1	MAFF303099|WP_010909201.1	USDA_110|WP_011087920.1	113_2|113-2GL004102
	72	113_2|113-2GL001231	USDA205|WP_037437517.1	Sm2011|AGG71880.1	USDA_110|WP_063921557.1	7653R|AID33531.1	MAFF303099|WP_010912556.1	USDA_110|WP_011088395.1	113_2|113-2GL003574
	73	113_2|113-2GL002126	7653R|AID33199.2	MAFF303099|WP_010912226.1	USDA_110|WP_038965517.1	USDA205|WP_014328207.1	Sm2011|AGG74090.1	USDA_110|WP_011086683.1	113_2|113-2GL005583
	74	113_2|113-2GL001277	USDA205|WP_037398597.1	Sm2011|AGG75893.1	7653R|QGU20608.1	MAFF303099|WP_010912983.1	USDA_110|WP_011090554.1	USDA205|WP_037428540.1	Sm2011|AGG72397.1
	75	113_2|113-2GL000603	USDA205|WP_037391964.1	Sm2011|AGG73138.1	USDA_110|WP_011083114.1	7653R|AID33477.1	MAFF303099|WP_010912502.1	USDA_110|WP_038966235.1	113_2|113-2GL005797
	76	113_2|113-2GL007642	USDA205|WP_037471368.1	Sm2011|AGG70128.1	7653R|QGU21117.1	7653R|AID34801.2	MAFF303099|WP_167316208.1	USDA_110|WP_011084834.1	MAFF303099|WP_044548983.1
	77	113_2|113-2GL006553	USDA205|WP_060564033.1	USDA_110|WP_028172340.1	Sm2011|AGG73530.1	7653R|AID29392.1	MAFF303099|WP_010915467.1	USDA_110|WP_011083121.1	113_2|113-2GL000596
	78	113_2|113-2GL006841	USDA205|WP_037396043.1	Sm2011|AGG72147.1	7653R|AID33984.1	MAFF303099|WP_044548757.1	USDA_110|WP_063921425.1	USDA205|WP_037391571.1	Sm2011|AGG71807.1
	79	113_2|113-2GL000662	7653R|AID32983.1	MAFF303099|WP_010911993.1	USDA_110|WP_028175239.1	USDA205|WP_014330175.1	Sm2011|AGG75861.1	USDA_110|WP_011086505.1	113_2|113-2GL005802
	80	113_2|113-2GL002509	USDA205|WP_037433134.1	USDA_110|WP_011089456.1	USDA205|WP_081319012.1	USDA205|WP_037428656.1	USDA205|WP_037433132.1	USDA205|WP_060563763.1	USDA205|WP_100209375.1
	81	USDA205|WP_153451241.1	USDA205|WP_153451294.1	Sm2011|AGG75236.1	Sm2011|AGG70451.1	7653R|AID32686.1	MAFF303099|WP_010911712.1	USDA_110|WP_011084196.1	113_2|113-2GL008214
	82	USDA205|WP_095689802.1	USDA205|WP_037437267.1	Sm2011|AGG71810.1	MAFF303099|WP_010910883.1	USDA_110|WP_038967943.1	113_2|113-2GL004038	USDA_110|WP_011089311.1	113_2|113-2GL002665
	83	USDA205|WP_037436840.1	USDA205|WP_037395821.1	USDA205|WP_037396697.1	USDA205|WP_037436837.1	USDA205|WP_060563915.1	USDA205|WP_060564067.1	USDA_110|WP_038966153.1	113_2|113-2GL001321
	84	USDA205|WP_153451237.1	USDA205|WP_153451547.1	USDA205|WP_153451705.1	USDA205|WP_153452050.1	Sm2011|AGG75738.1	USDA_110|WP_011084592.1	113_2|113-2GL007533	113_2|113-2GL001439
	85	USDA205|WP_109982124.1	USDA205|WP_014327347.1	USDA205|WP_037392033.1	Sm2011|AGG73249.1	Sm2011|AGG73250.1	Sm2011|AGG73251.1	MAFF303099|WP_010911283.1	7653R|AID32252.2
	86	USDA205|WP_014857946.1	USDA205|WP_014327637.1	Sm2011|AGG70269.1	Sm2011|AGG72687.1	7653R|AID31702.1	MAFF303099|WP_010914153.1	USDA_110|WP_038965926.1	113_2|113-2GL007097
	87	Sm2011|AGG70444.1	MAFF303099|WP_010913597.1	MAFF303099|WP_010915828.1	MAFF303099|WP_010916006.1	MAFF303099|WP_010915827.1	USDA_110|WP_011087315.1	Sm2011|AGG75558.1	113_2|113-2GL004790
	88	Sm2011|AGG71752.1	Sm2011|AGG69925.1	Sm2011|AGG70239.1	Sm2011|AGG72224.1	Sm2011|AGG73181.1	Sm2011|AGG75085.1	Sm2011|AGG75735.1	Sm2011|AGG75880.1
	89	Sm2011|AGG73918.1	Sm2011|AGG73933.1	USDA205|WP_012707739.1	7653R|QGU20828.1	7653R|AID29895.2	MAFF303099|WP_010909256.1	USDA_110|WP_011088152.1	113_2|113-2GL003850
	90	Sm2011|AGG69791.1	Sm2011|AGG71435.1	USDA205|WP_037436464.1	7653R|AID28375.2	MAFF303099|WP_010912353.1	USDA_110|WP_011085601.1	113_2|113-2GL006725	7653R|AID33326.1
	91	Sm2011|AGG75736.1	Sm2011|AGG69924.1	Sm2011|AGG70238.1	Sm2011|AGG71751.1	Sm2011|AGG72225.1	Sm2011|AGG73182.1	Sm2011|AGG75084.1	Sm2011|AGG75879.1
	92	Sm2011|AGG70098.1	Sm2011|AGG70350.1	USDA205|WP_037395438.1	7653R|AID28190.1	MAFF303099|WP_010914197.1	USDA_110|WP_011085549.1	113_2|113-2GL006779	MAFF303099|WP_010914031.1
	93	Sm2011|AGG69714.1	Sm2011|AGG69806.1	USDA205|WP_037395615.1	USDA_110|WP_011089549.1	113_2|113-2GL002406	USDA205|WP_014766263.1	7653R|AID29509.1	MAFF303099|WP_032933350.1
	94	Sm2011|AGG74294.1	Sm2011|AGG70576.1	USDA205|WP_014328761.1	Sm2011|AGG74596.1	7653R|AID30285.1	MAFF303099|WP_010909656.1	USDA_110|WP_011084136.1	113_2|113-2GL008282
	95	Sm2011|AGG72028.1	Sm2011|AGG70230.1	USDA205|WP_037430306.1	7653R|AID34150.1	MAFF303099|WP_010913136.1	USDA_110|WP_063921601.1	113_2|113-2GL000137	Sm2011|AGG70271.1
	96	Sm2011|AGG73973.1	Sm2011|AGG70852.1	Sm2011|AGG71169.1	USDA205|WP_153451827.1	7653R|QGU20797.1	MAFF303099|WP_010909722.1	USDA_110|WP_011088955.1	113_2|113-2GL002967
	97	Sm2011|AGG70097.1	Sm2011|AGG70351.1	USDA205|WP_037395436.1	7653R|AID28191.1	MAFF303099|WP_010914198.1	USDA_110|WP_011085548.1	113_2|113-2GL006780	MAFF303099|WP_010914030.1
	98	USDA205|WP_037428818.1	Sm2011|AGG72165.1	MAFF303099|WP_010909802.1	USDA205|WP_037402484.1	USDA_110|WP_011087138.1	113_2|113-2GL005074	USDA205|WP_037435741.1	Sm2011|AGG72419.1
	99	USDA205|WP_037391228.1	Sm2011|AGG73639.1	7653R|AID29018.1	MAFF303099|WP_044551576.1	USDA_110|WP_028171604.1	113_2|113-2GL004199	7653R|QGU21094.1	7653R|AID34573.1
	100	USDA205|WP_014328870.1	Sm2011|AGG74672.1	7653R|AID30861.1	MAFF303099|WP_010910146.1	USDA_110|WP_011087865.1	113_2|113-2GL004166	7653R|AID31997.2	MAFF303099|WP_010911041.1
	101	USDA205|WP_086018580.1	Sm2011|AGG73666.1	USDA_110|WP_014498601.1	113_2|113-2GL000987	USDA205|WP_014327665.1	Sm2011|AGG73539.1	7653R|AID28927.1	MAFF303099|WP_010915004.1
	102	USDA205|WP_037400627.1	Sm2011|AGG74458.1	7653R|AID33145.1	MAFF303099|WP_044548405.1	USDA_110|WP_011088370.1	113_2|113-2GL003602	MAFF303099|WP_010910886.1	Sm2011|AGG72016.1
	103	7653R|AID31435.1	USDA205|WP_037397740.1	Sm2011|AGG70120.1	7653R|AID32274.1	MAFF303099|WP_010911303.1	USDA_110|WP_063921533.1	113_2|113-2GL002584	Sm2011|AGG70657.1
	104	USDA205|WP_037428461.1	7653R|AID28180.2	USDA205|WP_037431964.1	Sm2011|AGG71738.1	7653R|AID32816.1	MAFF303099|WP_010911840.1	USDA_110|WP_011085515.1	113_2|113-2GL006818
	105	USDA205|WP_014329984.1	Sm2011|AGG75560.1	USDA_110|WP_011086730.1	113_2|113-2GL005536	USDA205|WP_014327401.1	Sm2011|AGG73305.1	7653R|AID33091.1	MAFF303099|WP_010912098.1
	106	USDA205|WP_037400774.1	Sm2011|AGG75884.1	7653R|AID29504.1	MAFF303099|WP_044551704.1	USDA_110|WP_011087185.1	113_2|113-2GL004948	USDA_110|WP_011083921.1	113_2|113-2GL008524
	107	USDA205|WP_014331330.1	Sm2011|AGG72381.1	7653R|AID28062.2	MAFF303099|WP_044549520.1	USDA_110|WP_011086694.1	113_2|113-2GL005572	7653R|AID29616.1	MAFF303099|WP_010915660.1
	108	USDA205|WP_037430215.1	Sm2011|AGG70596.1	USDA205|WP_060563211.1	Sm2011|AGG75192.1	7653R|AID29579.1	MAFF303099|WP_044550254.1	USDA_110|WP_011088320.1	113_2|113-2GL003660
	109	USDA205|WP_037397100.1	Sm2011|AGG74660.1	7653R|AID30846.1	MAFF303099|WP_010910132.1	USDA_110|WP_011086489.1	113_2|113-2GL005814	USDA_110|WP_011089720.1	113_2|113-2GL002232
	110	USDA205|WP_037396825.1	Sm2011|AGG74874.1	7653R|AID32730.2	MAFF303099|WP_044548353.1	USDA_110|WP_011085427.1	113_2|113-2GL006921	7653R|AID30698.2	MAFF303099|WP_044547906.1
	111	USDA205|WP_080579308.1	7653R|AID31086.1	MAFF303099|WP_044550624.1	USDA_110|WP_011086751.1	113_2|113-2GL005513	USDA_110|WP_028170959.1	Sm2011|AGG72386.1	113_2|113-2GL005573
	112	113_2|113-2GL001991	USDA205|WP_037433174.1	7653R|AID28078.1	MAFF303099|WP_010914512.1	USDA_110|WP_011083069.1	113_2|113-2GL000651	Sm2011|AGG71275.1	USDA_110|WP_011089933.1
	113	USDA205|WP_037432065.1	Sm2011|AGG70545.1	USDA205|WP_014330509.1	Sm2011|AGG72725.1	7653R|AID27854.2	MAFF303099|WP_010913356.1	USDA_110|WP_011084253.1	113_2|113-2GL008146
	114	USDA_110|WP_011089038.1	113_2|113-2GL002879	USDA205|WP_037431954.1	7653R|AID28213.1	MAFF303099|WP_010914298.1	USDA_110|WP_011088751.1	113_2|113-2GL003193	Sm2011|AGG71463.1
	115	USDA205|WP_037398651.1	Sm2011|AGG75906.1	7653R|AID32356.1	MAFF303099|WP_010911374.1	USDA205|WP_037428848.1	Sm2011|AGG72701.1	USDA_110|WP_011085625.1	113_2|113-2GL006700
	116	USDA205|WP_014327667.1	Sm2011|AGG73541.1	7653R|AID33295.1	MAFF303099|WP_010912317.1	USDA_110|WP_011083560.1	113_2|113-2GL000101	USDA_110|WP_011086212.1	113_2|113-2GL006089
	117	USDA205|WP_153451850.1	Sm2011|AGG75320.1	7653R|AID33006.1	MAFF303099|WP_010912014.1	USDA_110|WP_011089792.1	113_2|113-2GL002145	USDA_110|WP_038965523.1	113_2|113-2GL002140
	118	USDA205|WP_037430207.1	USDA_110|WP_011088325.1	113_2|113-2GL003655	USDA205|WP_037430396.1	Sm2011|AGG70594.1	7653R|AID29574.1	MAFF303099|WP_010915622.1	Sm2011|AGG75194.1
	119	USDA205|WP_037395528.1	Sm2011|AGG72244.1	7653R|AID33540.1	MAFF303099|WP_010916161.1	Sm2011|AGG69917.1	USDA_110|WP_011089513.1	MAFF303099|WP_010912565.1	113_2|113-2GL002448
	120	USDA205|WP_037392267.1	Sm2011|AGG72375.1	7653R|AID34173.1	MAFF303099|WP_010913159.1	USDA_110|WP_011085196.1	113_2|113-2GL007225	USDA_110|WP_038966405.1	113_2|113-2GL002568
	121	USDA205|WP_153451407.1	Sm2011|AGG72302.1	7653R|AID28229.1	MAFF303099|WP_010909849.1	USDA_110|WP_011090638.1	113_2|113-2GL001189	Sm2011|AGG74625.1	MAFF303099|WP_052292105.1
	122	USDA205|WP_014327054.1	Sm2011|AGG72968.1	7653R|AID34216.1	MAFF303099|WP_010913198.1	USDA_110|WP_011088412.1	113_2|113-2GL003557	USDA_110|WP_028175650.1	113_2|113-2GL000545
	123	USDA205|WP_086018816.1	Sm2011|AGG70179.1	7653R|AID34363.1	MAFF303099|WP_044547309.1	USDA_110|WP_011084736.1	113_2|113-2GL000832	USDA_110|WP_011091007.1	USDA_110|WP_011082896.1
	124	USDA205|WP_037394504.1	Sm2011|AGG75029.1	USDA_110|WP_038966151.1	113_2|113-2GL001316	USDA205|WP_037395198.1	Sm2011|AGG73319.1	7653R|AID32864.1	MAFF303099|WP_010911885.1
	125	USDA205|WP_037427463.1	113_2|113-2GL007969	113_2|113-2GL007791	113_2|113-2GL007710	113_2|113-2GL002865	113_2|113-2GL001395	113_2|113-2GL007751	113_2|113-2GL008007
	126	USDA205|WP_014330102.1	Sm2011|AGG75769.1	7653R|AID33404.1	MAFF303099|WP_010912428.1	USDA205|WP_014858003.1	Sm2011|AGG70171.1	USDA_110|WP_011085810.1	113_2|113-2GL006508
	127	USDA205|WP_060563414.1	Sm2011|AGG74753.1	7653R|AID33703.1	MAFF303099|WP_010912741.1	USDA_110|WP_028175078.1	113_2|113-2GL007226	USDA_110|WP_011089793.1	113_2|113-2GL002144
	128	USDA205|WP_060563735.1	Sm2011|AGG72693.1	USDA205|WP_037400841.1	Sm2011|AGG71003.1	7653R|AID27965.1	MAFF303099|WP_010914051.1	USDA_110|WP_011084700.1	113_2|113-2GL007771
	129	USDA205|WP_037428827.1	Sm2011|AGG70748.1	7653R|AID32035.2	MAFF303099|WP_010911079.1	USDA_110|WP_011085033.1	113_2|113-2GL007437	USDA_110|WP_011083002.1	113_2|113-2GL000719
	130	USDA205|WP_060563669.1	Sm2011|AGG71331.1	7653R|AID28649.1	MAFF303099|WP_010914741.1	USDA205|WP_037395688.1	Sm2011|AGG70730.1	USDA_110|WP_011085210.1	113_2|113-2GL007205
	131	USDA205|WP_014331332.1	Sm2011|AGG72379.1	7653R|AID31633.1	MAFF303099|WP_010910834.1	USDA_110|WP_028170961.1	113_2|113-2GL005570	USDA_110|WP_011089802.1	113_2|113-2GL002135
	132	USDA205|WP_037397379.1	Sm2011|AGG72904.1	7653R|AID33502.1	MAFF303099|WP_010912524.1	USDA_110|WP_011089208.1	113_2|113-2GL002779	USDA_110|WP_011083276.1	113_2|113-2GL000427
	133	USDA205|WP_037398343.1	Sm2011|AGG72720.1	7653R|AID27848.2	MAFF303099|WP_032934014.1	USDA205|WP_037432077.1	Sm2011|AGG70550.1	USDA_110|WP_011084258.1	113_2|113-2GL008141
	134	USDA205|WP_141322406.1	Sm2011|AGG69742.1	7653R|AID28780.1	MAFF303099|WP_010914862.1	USDA_110|WP_011087422.1	113_2|113-2GL004673	USDA_110|WP_011085412.1	113_2|113-2GL006937
	135	USDA205|WP_037393676.1	USDA_110|WP_028174704.1	113_2|113-2GL001752	USDA205|WP_050984017.1	Sm2011|AGG75323.1	7653R|AID33010.1	MAFF303099|WP_010912018.1	Sm2011|AGG75324.1
	136	USDA205|WP_037401893.1	Sm2011|AGG74259.1	7653R|AID30328.1	MAFF303099|WP_010909697.1	USDA_110|WP_011085573.1	113_2|113-2GL006753	USDA_110|WP_011086292.1	113_2|113-2GL006009
	137	USDA205|WP_014327063.1	Sm2011|AGG72977.1	7653R|QGU20599.1	MAFF303099|WP_010913132.1	USDA_110|WP_011088657.1	113_2|113-2GL003288	USDA_110|WP_011083625.1	113_2|113-2GL000029
	138	USDA205|WP_014329201.1	Sm2011|AGG72177.1	7653R|AID33845.1	MAFF303099|WP_010912850.1	USDA205|WP_153452108.1	Sm2011|AGG71849.1	USDA_110|WP_011090673.1	113_2|113-2GL001137
	139	USDA205|WP_037394531.1	Sm2011|AGG75005.1	7653R|AID34293.1	MAFF303099|WP_044548859.1	USDA_110|WP_038967343.1	113_2|113-2GL001521	MAFF303099|WP_010914230.1	Sm2011|AGG75411.1
	140	USDA205|WP_014330152.1	Sm2011|AGG75821.1	7653R|AID33339.1	MAFF303099|WP_010912364.1	USDA_110|WP_011090057.1	113_2|113-2GL001850	USDA_110|WP_028174871.1	113_2|113-2GL000406
	141	USDA205|WP_037428337.1	Sm2011|AGG72497.1	7653R|AID28554.1	MAFF303099|WP_010914670.1	USDA_110|WP_011090665.1	113_2|113-2GL001146	USDA_110|WP_011088413.1	113_2|113-2GL003556
	142	USDA205|WP_037433272.1	Sm2011|AGG72301.1	7653R|AID28230.2	MAFF303099|WP_010909848.1	USDA_110|WP_028173732.1	113_2|113-2GL001190	Sm2011|AGG74626.1	MAFF303099|WP_010914315.1
	143	USDA205|WP_037394558.1	Sm2011|AGG75653.1	USDA_110|WP_011086176.1	113_2|113-2GL006127	USDA205|WP_037395475.1	Sm2011|AGG74510.1	7653R|AID32547.1	MAFF303099|WP_010911578.1
	144	USDA205|WP_014329200.1	Sm2011|AGG72176.1	USDA_110|WP_011088905.1	113_2|113-2GL003024	USDA205|WP_037430359.1	Sm2011|AGG71799.1	7653R|AID33976.2	MAFF303099|WP_010912972.1
	145	USDA205|WP_014328210.1	Sm2011|AGG74093.1	7653R|AID30561.2	MAFF303099|WP_032930559.1	USDA_110|WP_038965742.1	113_2|113-2GL006500	USDA_110|WP_011087245.1	113_2|113-2GL004883
	146	USDA205|WP_037396071.1	Sm2011|AGG74996.1	7653R|AID31044.1	MAFF303099|WP_010910314.1	USDA205|WP_037403150.1	Sm2011|AGG75892.1	USDA_110|WP_039185890.1	113_2|113-2GL007468
	147	USDA205|WP_037392708.1	Sm2011|AGG73431.1	7653R|AID33176.1	MAFF303099|WP_010912203.1	USDA_110|WP_011085281.1	113_2|113-2GL007125	USDA_110|WP_011090002.1	113_2|113-2GL001908
	148	USDA205|WP_037393477.1	Sm2011|AGG74052.1	7653R|AID33646.2	MAFF303099|WP_010912705.1	USDA_110|WP_011086612.1	113_2|113-2GL005678	USDA_110|WP_028175111.1	113_2|113-2GL000794
	149	USDA205|WP_037393663.1	Sm2011|AGG75335.1	7653R|AID33025.1	MAFF303099|WP_010912031.1	USDA_110|WP_011089947.1	113_2|113-2GL001977	USDA_110|WP_063921543.1	113_2|113-2GL001978
	150	USDA205|WP_060563587.1	Sm2011|AGG69854.1	7653R|AID31992.1	MAFF303099|WP_010911038.1	USDA_110|WP_011089704.1	113_2|113-2GL002250	Sm2011|AGG70689.1	USDA_110|WP_011089101.1
	151	USDA205|WP_037430348.1	7653R|AID28086.1	USDA205|WP_037432410.1	Sm2011|AGG73397.1	7653R|AID29420.1	MAFF303099|WP_010915496.1	USDA_110|WP_011089568.1	113_2|113-2GL002387
	152	USDA205|WP_086021506.1	Sm2011|AGG70846.1	7653R|AID31994.1	MAFF303099|WP_010911039.1	USDA_110|WP_038965461.1	113_2|113-2GL001920	USDA_110|WP_011086300.1	113_2|113-2GL006001
	153	USDA205|WP_037436735.1	Sm2011|AGG70828.1	USDA205|WP_037435550.1	Sm2011|AGG71723.1	7653R|AID31076.2	MAFF303099|WP_010910344.1	USDA_110|WP_011084301.1	113_2|113-2GL008094
	154	USDA205|WP_037395451.1	Sm2011|AGG70347.1	7653R|AID28187.2	MAFF303099|WP_010914194.1	USDA_110|WP_011088522.1	113_2|113-2GL003430	USDA_110|WP_011085552.1	113_2|113-2GL006776
	155	USDA205|WP_014328488.1	Sm2011|AGG74371.1	7653R|AID29811.1	MAFF303099|WP_010909214.1	USDA_110|WP_165448188.1	113_2|113-2GL004489	USDA_110|WP_011086712.1	113_2|113-2GL005553
	156	USDA205|WP_014329991.1	Sm2011|AGG75576.1	7653R|AID31716.2	MAFF303099|WP_010913433.1	USDA_110|WP_011084018.1	113_2|113-2GL008419	7653R|AID27933.2	MAFF303099|WP_010914173.1
	157	USDA205|WP_060563764.1	Sm2011|AGG72097.1	7653R|AID32895.1	MAFF303099|WP_010911916.1	USDA_110|WP_011088064.1	113_2|113-2GL003944	7653R|AID31860.1	MAFF303099|WP_010910918.1
	158	USDA205|WP_037433042.1	7653R|AID31524.2	MAFF303099|WP_010912908.1	USDA_110|WP_011088296.1	113_2|113-2GL003688	Sm2011|AGG72870.1	7653R|AID33906.1	Sm2011|AGG69980.1
	159	USDA205|WP_037391538.1	Sm2011|AGG72487.1	7653R|AID33746.1	MAFF303099|WP_010912783.1	USDA_110|WP_011088691.1	113_2|113-2GL003253	USDA_110|WP_011083886.1	113_2|113-2GL008564
	160	USDA205|WP_080577422.1	Sm2011|AGG75071.1	7653R|AID33294.2	MAFF303099|WP_010912316.1	USDA_110|WP_038965150.1	113_2|113-2GL000100	USDA205|WP_014327666.1	Sm2011|AGG73540.1
	161	USDA205|WP_037393390.1	Sm2011|AGG74118.1	7653R|AID30528.1	MAFF303099|WP_010909881.1	USDA205|WP_014327248.1	Sm2011|AGG73149.1	USDA_110|WP_011087503.1	113_2|113-2GL004558
	162	USDA205|WP_014329001.1	Sm2011|AGG74843.1	7653R|AID33900.1	MAFF303099|WP_044548709.1	USDA_110|WP_063921431.1	113_2|113-2GL006593	MAFF303099|WP_157866189.1	MAFF303099|WP_157866190.1
	163	USDA205|WP_153451582.1	Sm2011|AGG72420.1	MAFF303099|WP_044548160.1	USDA_110|WP_038967955.1	113_2|113-2GL008399	7653R|AID31373.1	USDA_110|WP_011084035.1	113_2|113-2GL004070
	164	USDA205|WP_014331582.1	Sm2011|AGG74649.1	7653R|AID32414.1	MAFF303099|WP_010911429.1	USDA_110|WP_011083197.1	113_2|113-2GL000514	USDA_110|WP_011089854.1	113_2|113-2GL002082
	165	USDA205|WP_014327240.1	Sm2011|AGG73139.1	7653R|AID33476.1	MAFF303099|WP_010912501.1	USDA_110|WP_011083115.1	113_2|113-2GL000602	USDA_110|WP_011086509.1	113_2|113-2GL005798
	166	USDA205|WP_037431989.1	Sm2011|AGG71717.1	7653R|AID29000.1	MAFF303099|WP_044549809.1	USDA_110|WP_038967137.1	113_2|113-2GL004940	USDA_110|WP_011083807.1	113_2|113-2GL008651
	167	USDA205|WP_014330490.1	Sm2011|AGG72706.1	7653R|AID32453.1	MAFF303099|WP_010911453.1	USDA_110|WP_011088893.1	113_2|113-2GL003036	7653R|AID34979.1	MAFF303099|WP_010914549.1
	168	USDA205|WP_037430378.1	Sm2011|AGG71808.1	USDA_110|WP_011086659.1	113_2|113-2GL005623	USDA205|WP_014329195.1	Sm2011|AGG72148.1	7653R|AID33985.1	MAFF303099|WP_010912981.1
	169	USDA205|WP_037431912.1	Sm2011|AGG71211.1	7653R|AID32113.1	MAFF303099|WP_010911146.1	USDA_110|WP_011089391.1	113_2|113-2GL002580	7653R|AID30759.2	MAFF303099|WP_010910085.1
	170	USDA_110|WP_011090318.1	USDA_110|WP_011085508.1	USDA_110|WP_011088094.1	113_2|113-2GL001550	113_2|113-2GL006825	113_2|113-2GL003916	7653R|AID34014.1	MAFF303099|WP_010913009.1
	171	USDA_110|WP_011083638.1	7653R|AID28429.2	MAFF303099|WP_010913862.1	113_2|113-2GL000017	MAFF303099|WP_010913893.1	MAFF303099|WP_010915786.1	MAFF303099|WP_010916045.1	7653R|QGU21106.1
	172	7653R|QGU21196.1	7653R|AID34802.1	7653R|QGU20990.1	7653R|QGU21069.1	7653R|QGU21131.1	7653R|QGU21133.1	7653R|QGU21198.1	7653R|QGU21215.1
	173	113_2|113-2GL004075	113_2|113-2GL007147	Sm2011|AGG70264.1	USDA_110|WP_038968086.1	USDA205|WP_037391811.1	7653R|AID33696.1	MAFF303099|WP_044551090.1
	174	113_2|113-2GL004764	7653R|AID28165.1	USDA_110|WP_011087339.1	USDA205|WP_037395884.1	USDA_110|WP_011086415.1	113_2|113-2GL005890	7653R|QGU20950.1
	175	113_2|113-2GL008160	USDA205|WP_050994522.1	Sm2011|AGG72737.1	7653R|AID34280.1	MAFF303099|WP_010913275.1	USDA_110|WP_011084241.1	USDA205|WP_015633453.1
	176	113_2|113-2GL006284	USDA205|WP_037398133.1	Sm2011|AGG72642.1	7653R|QGU20621.1	MAFF303099|WP_010916021.1	USDA_110|WP_011086022.1	MAFF303099|WP_010912608.1
	177	113_2|113-2GL001939	USDA_110|WP_011089974.1	USDA205|WP_037398363.1	Sm2011|AGG72712.1	7653R|AID32460.2	MAFF303099|WP_010911460.1	113_2|113-2GL002430
	178	113_2|113-2GL001563	USDA205|WP_153451341.1	Sm2011|AGG71441.1	7653R|AID29133.1	MAFF303099|WP_010915192.1	USDA_110|WP_011090307.1	Sm2011|AGG72074.1
	179	113_2|113-2GL008630	USDA205|WP_037400576.1	Sm2011|AGG70254.1	7653R|AID32894.2	MAFF303099|WP_010910706.1	USDA_110|WP_011083827.1	MAFF303099|WP_032933832.1
	180	113_2|113-2GL005445	USDA205|WP_037397984.1	Sm2011|AGG75563.1	7653R|AID33664.1	USDA_110|WP_011086814.1	MAFF303099|WP_010912782.1	7653R|AID33745.1
	181	113_2|113-2GL006353	USDA205|WP_037401882.1	Sm2011|AGG71436.1	MAFF303099|WP_010916116.1	USDA_110|WP_028172203.1	Sm2011|AGG73332.1	Sm2011|AGG74265.1
	182	113_2|113-2GL002251	USDA205|WP_037436013.1	7653R|AID32086.1	USDA_110|WP_011089703.1	Sm2011|AGG70641.1	7653R|AID29324.2	MAFF303099|WP_010911123.1
	183	113_2|113-2GL002409	Sm2011|AGG69868.1	7653R|AID28036.2	MAFF303099|WP_044549298.1	USDA_110|WP_011089546.1	USDA205|WP_037401353.1	7653R|AID28408.1
	184	113_2|113-2GL006777	USDA205|WP_037395441.1	Sm2011|AGG70100.1	7653R|AID28188.1	MAFF303099|WP_010914195.1	USDA_110|WP_011085551.1	Sm2011|AGG70348.1
	185	113_2|113-2GL008049	USDA205|WP_037435077.1	Sm2011|AGG71328.1	7653R|AID32974.1	MAFF303099|WP_010911984.1	USDA_110|WP_038965397.1	USDA205|WP_037436705.1
	186	113_2|113-2GL008047	USDA205|WP_037435078.1	Sm2011|AGG70504.1	7653R|AID31872.1	MAFF303099|WP_010911985.1	USDA_110|WP_038965393.1	7653R|AID32976.1
	187	113_2|113-2GL000923	7653R|QGU21064.1	7653R|QGU21210.1	USDA_110|WP_011090955.1	MAFF303099|WP_157866200.1	113_2|113-2GL007956	7653R|QGU21000.1
	188	113_2|113-2GL001811	Sm2011|AGG75173.1	7653R|AID32382.2	MAFF303099|WP_010911400.1	USDA_110|WP_011090089.1	USDA205|WP_037397019.1	Sm2011|AGG74805.1
	189	113_2|113-2GL003435	USDA205|WP_014328584.1	Sm2011|AGG74475.1	7653R|AID31473.1	MAFF303099|WP_044550708.1	USDA_110|WP_011088517.1	Sm2011|AGG70253.1
	190	USDA205|WP_153451404.1	USDA205|WP_153451314.1	Sm2011|AGG70188.1	Sm2011|AGG71682.1	MAFF303099|WP_010913459.1	MAFF303099|WP_010909791.1	113_2|113-2GL007719
	191	USDA205|WP_015633368.1	USDA205|WP_014857686.1	MAFF303099|WP_010916164.1	MAFF303099|WP_010915775.1	USDA_110|WP_011084508.1	113_2|113-2GL007954	113_2|113-2GL000925
	192	USDA205|WP_153451580.1	USDA205|WP_109982171.1	USDA205|WP_153451585.1	Sm2011|AGG72417.1	MAFF303099|WP_010909820.1	USDA_110|WP_011090320.1	113_2|113-2GL001547
	193	USDA205|WP_037434931.1	USDA205|WP_037436036.1	USDA_110|WP_028172264.1	113_2|113-2GL006442	Sm2011|AGG72025.1	7653R|AID31466.1	MAFF303099|WP_010910714.1
	194	USDA205|WP_042778501.1	USDA205|WP_015633547.1	USDA205|WP_014858027.1	Sm2011|AGG70996.1	7653R|AID34349.2	MAFF303099|WP_010915939.1	7653R|AID34594.2
	195	Sm2011|AGG75525.1	Sm2011|AGG72679.1	USDA205|WP_153451667.1	7653R|AID34998.1	USDA_110|WP_011088696.1	113_2|113-2GL003248	Sm2011|AGG70866.1
	196	Sm2011|AGG71294.1	Sm2011|AGG69689.1	Sm2011|AGG70684.1	Sm2011|AGG70817.1	Sm2011|AGG70988.1	Sm2011|AGG72482.1	USDA205|WP_086021249.1
	197	Sm2011|AGG70095.1	Sm2011|AGG70353.1	7653R|AID31753.1	MAFF303099|WP_010914156.1	USDA_110|WP_011086250.1	113_2|113-2GL006050	7653R|AID31699.1
	198	Sm2011|AGG69808.1	Sm2011|AGG69785.1	7653R|AID29589.1	USDA_110|WP_011088606.1	MAFF303099|WP_010911002.1	113_2|113-2GL003341	7653R|AID31951.2
	199	Sm2011|AGG70452.1	Sm2011|AGG75235.1	USDA205|WP_014331027.1	7653R|AID32685.1	MAFF303099|WP_010911711.1	USDA_110|WP_011084195.1	113_2|113-2GL008215
	200	Sm2011|AGG71742.1	Sm2011|AGG70153.1	USDA205|WP_037431956.1	7653R|AID28870.1	MAFF303099|WP_010914956.1	USDA_110|WP_011084291.1	113_2|113-2GL008104
	201	Sm2011|AGG73151.1	Sm2011|AGG72127.1	USDA205|WP_037394313.1	7653R|AID33468.1	MAFF303099|WP_010910348.1	MAFF303099|WP_010912494.1	7653R|AID31080.1
	202	USDA205|WP_037430485.1	Sm2011|AGG71835.1	7653R|AID33189.1	MAFF303099|WP_010912217.1	USDA_110|WP_011083139.1	113_2|113-2GL000574	7653R|AID33415.1
	203	USDA205|WP_037398646.1	Sm2011|AGG75916.1	7653R|AID33359.2	MAFF303099|WP_032932283.1	USDA_110|WP_011086640.1	113_2|113-2GL005647	Sm2011|AGG70811.1
	204	USDA205|WP_037433269.1	Sm2011|AGG70721.1	7653R|AID28083.2	MAFF303099|WP_010914517.1	USDA205|WP_060563899.1	USDA_110|WP_011089450.1	113_2|113-2GL002516
	205	USDA205|WP_037399852.1	USDA_110|WP_028175651.1	113_2|113-2GL000544	USDA205|WP_014329994.1	Sm2011|AGG75579.1	7653R|AID30591.1	MAFF303099|WP_032930572.1
	206	USDA205|WP_014328439.1	Sm2011|AGG69984.1	7653R|AID31182.1	MAFF303099|WP_010910438.1	7653R|AID31520.1	USDA_110|WP_038967414.1	113_2|113-2GL004734
	207	USDA205|WP_014330503.1	Sm2011|AGG72719.1	7653R|AID27847.1	MAFF303099|WP_010913350.1	USDA205|WP_037395065.1	USDA_110|WP_028173014.1	113_2|113-2GL002057
	208	USDA205|WP_037432470.1	Sm2011|AGG71024.1	7653R|AID30998.1	MAFF303099|WP_010910268.1	USDA_110|WP_011086110.1	113_2|113-2GL006195	MAFF303099|WP_010915908.1
	209	USDA205|WP_037394461.1	Sm2011|AGG75042.1	7653R|AID28506.2	MAFF303099|WP_010914629.1	USDA_110|WP_011086909.1	113_2|113-2GL005339	Sm2011|AGG69699.1
	210	USDA205|WP_037399209.1	7653R|AID28525.1	MAFF303099|WP_010914640.1	USDA_110|WP_011086398.1	113_2|113-2GL005907	USDA_110|WP_011083875.1	113_2|113-2GL008577
	211	USDA205|WP_037394072.1	Sm2011|AGG75497.1	7653R|AID34270.1	MAFF303099|WP_010913265.1	USDA_110|WP_011083963.1	113_2|113-2GL008478	113_2|113-2GL008477
	212	USDA205|WP_037391945.1	Sm2011|AGG73136.1	7653R|AID27934.2	MAFF303099|WP_044548915.1	USDA205|WP_060563590.1	USDA_110|WP_028173210.1	113_2|113-2GL003273
	213	USDA205|WP_060563286.1	Sm2011|AGG70345.1	7653R|AID28185.2	MAFF303099|WP_010914192.1	USDA_110|WP_011085554.1	113_2|113-2GL006774	MAFF303099|WP_010914036.1
	214	USDA205|WP_014330725.1	Sm2011|AGG72871.1	7653R|QGU20663.1	MAFF303099|WP_032933756.1	USDA205|WP_037402433.1	USDA_110|WP_038966726.1	113_2|113-2GL003015
	215	USDA205|WP_037434050.1	Sm2011|AGG71486.1	USDA_110|WP_011088528.1	113_2|113-2GL003424	7653R|AID32774.1	MAFF303099|WP_010911805.1	Sm2011|AGG71962.1
	216	USDA205|WP_014857941.1	7653R|AID31750.1	USDA_110|WP_011090709.1	113_2|113-2GL001099	USDA205|WP_153451394.1	Sm2011|AGG70294.1	7653R|AID31580.1
	217	USDA205|WP_014329813.1	Sm2011|AGG75438.1	7653R|AID32393.1	MAFF303099|WP_032933750.1	USDA_110|WP_011086736.1	113_2|113-2GL005529	Sm2011|AGG70162.1
	218	USDA205|WP_037435439.1	7653R|AID32420.2	MAFF303099|WP_010911435.1	USDA_110|WP_011089515.1	113_2|113-2GL002446	USDA205|WP_014327145.1	Sm2011|AGG70954.1
	219	USDA205|WP_153451274.1	USDA_110|WP_011085868.1	113_2|113-2GL006448	USDA205|WP_037434939.1	Sm2011|AGG73654.1	7653R|AID31467.1	MAFF303099|WP_010910715.1
	220	USDA205|WP_037399549.1	Sm2011|AGG73374.1	7653R|AID34973.1	MAFF303099|WP_010915465.1	USDA_110|WP_028174657.1	113_2|113-2GL001669	7653R|AID29390.1
	221	USDA205|WP_012706990.1	Sm2011|AGG73372.1	7653R|AID29352.1	MAFF303099|WP_010915433.1	MAFF303099|WP_010913529.1	USDA_110|WP_011090264.1	113_2|113-2GL001613
	222	USDA205|WP_153452103.1	Sm2011|AGG75159.1	7653R|AID28679.1	MAFF303099|WP_044549682.1	USDA_110|WP_011086009.1	113_2|113-2GL006297	7653R|AID28366.1
	223	USDA205|WP_037434377.1	7653R|AID34218.1	MAFF303099|WP_044548833.1	USDA_110|WP_028171619.1	113_2|113-2GL004223	USDA205|WP_037399553.1	Sm2011|AGG73373.1
	224	USDA205|WP_037397047.1	Sm2011|AGG74839.1	7653R|AID33894.1	MAFF303099|WP_032933947.1	USDA_110|WP_011088206.1	MAFF303099|WP_010915906.1	113_2|113-2GL003793
	225	USDA205|WP_037400895.1	Sm2011|AGG69771.1	MAFF303099|WP_044549546.1	USDA_110|WP_162494205.1	113_2|113-2GL006203	USDA_110|WP_038965238.1	113_2|113-2GL008591
	226	USDA205|WP_014327400.1	Sm2011|AGG73302.1	USDA205|WP_034859947.1	7653R|AID28053.1	MAFF303099|WP_010914126.1	USDA_110|WP_011090130.1	113_2|113-2GL001765
	227	USDA205|WP_037428525.1	7653R|AID28236.1	MAFF303099|WP_010914321.1	USDA_110|WP_011083214.1	113_2|113-2GL000493	Sm2011|AGG69711.1	Sm2011|AGG71103.1
	228	USDA205|WP_014329741.1	Sm2011|AGG70752.1	7653R|AID32065.1	USDA_110|WP_011083667.1	113_2|113-2GL008787	USDA_110|WP_038966584.1	113_2|113-2GL007347
	229	USDA205|WP_037391192.1	Sm2011|AGG73674.1	7653R|QGU21075.1	MAFF303099|WP_010913549.1	USDA_110|WP_011085328.1	113_2|113-2GL007070	MAFF303099|WP_010916028.1
	230	USDA205|WP_060563405.1	Sm2011|AGG71809.1	7653R|AID31558.1	MAFF303099|WP_010910882.1	USDA_110|WP_011087977.1	113_2|113-2GL004036	MAFF303099|WP_010910783.1
	231	USDA205|WP_037432048.1	Sm2011|AGG71009.1	7653R|AID31794.2	MAFF303099|WP_010916106.1	USDA_110|WP_082901046.1	113_2|113-2GL004047	MAFF303099|WP_010915332.1
	232	USDA205|WP_014332653.1	7653R|AID33098.2	MAFF303099|WP_010912105.1	USDA205|WP_060564021.1	Sm2011|AGG73706.1	USDA_110|WP_038967543.1	113_2|113-2GL005412
	233	USDA205|WP_014857922.1	Sm2011|AGG70304.1	MAFF303099|WP_010915335.1	USDA_110|WP_162494129.1	113_2|113-2GL003299	USDA_110|WP_014497709.1	113_2|113-2GL007515
	234	USDA205|WP_037395588.1	Sm2011|AGG70688.1	7653R|QGU20674.1	MAFF303099|WP_010911105.1	USDA_110|WP_011084069.1	113_2|113-2GL008343	Sm2011|AGG72160.1
	235	USDA205|WP_037438020.1	7653R|QGU21242.1	7653R|QGU21217.1	7653R|QGU20818.1	7653R|AID30571.2	7653R|QGU21154.1	MAFF303099|WP_010913789.1
	236	USDA205|WP_037397193.1	7653R|AID30360.1	MAFF303099|WP_032930445.1	USDA205|WP_014332002.1	Sm2011|AGG71185.1	USDA_110|WP_011088956.1	113_2|113-2GL002966
	237	USDA205|WP_014329345.1	Sm2011|AGG75107.1	7653R|AID30512.2	MAFF303099|WP_032933484.1	113_2|113-2GL001599	USDA_110|WP_011089377.1	113_2|113-2GL002594
	238	USDA205|WP_014857928.1	Sm2011|AGG70308.1	7653R|AID31719.1	MAFF303099|WP_010914245.1	Sm2011|AGG70352.1	MAFF303099|WP_010914170.1	MAFF303099|WP_044547274.1
	239	USDA205|WP_014328331.1	Sm2011|AGG74242.1	7653R|AID31894.1	MAFF303099|WP_010910946.1	USDA_110|WP_011087216.1	113_2|113-2GL004914	Sm2011|AGG71984.1
	240	USDA205|WP_037402011.1	7653R|AID31516.1	MAFF303099|WP_010910753.1	USDA_110|WP_028174796.1	113_2|113-2GL006726	USDA205|WP_014329335.1	Sm2011|AGG75097.1
	241	USDA205|WP_037396473.1	Sm2011|AGG74356.1	USDA205|WP_037402381.1	7653R|AID29693.1	MAFF303099|WP_010909104.1	USDA_110|WP_011088474.1	113_2|113-2GL003489
	242	USDA205|WP_060563497.1	MAFF303099|WP_080511778.1	USDA_110|WP_011085503.1	113_2|113-2GL006830	USDA205|WP_037401804.1	Sm2011|AGG71632.1	7653R|AID31814.1
	243	USDA205|WP_014327235.1	Sm2011|AGG73134.1	7653R|AID27931.2	MAFF303099|WP_032934029.1	USDA_110|WP_027547170.1	113_2|113-2GL004200	MAFF303099|WP_010912648.1
	244	USDA205|WP_014329613.1	Sm2011|AGG75650.1	USDA_110|WP_011086174.1	113_2|113-2GL006129	7653R|AID28059.1	MAFF303099|WP_044551470.1	Sm2011|AGG70944.1
	245	USDA205|WP_037431984.1	Sm2011|AGG71722.1	USDA205|WP_037435704.1	7653R|AID28532.2	MAFF303099|WP_010914648.1	USDA_110|WP_011090693.1	113_2|113-2GL001117
	246	USDA205|WP_037392300.1	Sm2011|AGG70414.1	7653R|AID32607.1	MAFF303099|WP_044552293.1	MAFF303099|WP_010911636.1	USDA_110|WP_011086166.1	113_2|113-2GL006138
	247	USDA205|WP_014858007.1	7653R|AID34354.2	MAFF303099|WP_044547305.1	USDA_110|WP_014490278.1	113_2|113-2GL000831	USDA_110|WP_028176021.1	113_2|113-2GL007732
	248	USDA205|WP_037399611.1	Sm2011|AGG73303.1	7653R|AID33204.1	MAFF303099|WP_010912230.1	USDA_110|WP_011084122.1	113_2|113-2GL008298	Sm2011|AGG74276.1
	249	USDA205|WP_037428921.1	Sm2011|AGG74830.1	7653R|AID28615.1	MAFF303099|WP_010914712.1	Sm2011|AGG70943.1	USDA_110|WP_018645270.1	113_2|113-2GL007777
	250	USDA205|WP_014330457.1	7653R|AID33151.1	MAFF303099|WP_010912176.1	USDA_110|WP_011088305.1	113_2|113-2GL003678	7653R|AID33727.1	MAFF303099|WP_010912765.1
	251	USDA205|WP_037393079.1	Sm2011|AGG71569.1	7653R|AID34993.2	MAFF303099|WP_010913552.1	7653R|QGU21255.1	MAFF303099|WP_010912866.1	7653R|AID33861.1
	252	USDA205|WP_014328162.1	Sm2011|AGG74042.1	7653R|AID29992.1	MAFF303099|WP_010909347.1	USDA_110|WP_038967356.1	113_2|113-2GL001544	Sm2011|AGG69729.1
	253	USDA205|WP_060563208.1	USDA_110|WP_011090628.1	113_2|113-2GL001199	USDA205|WP_037435049.1	7653R|AID31329.1	MAFF303099|WP_010910569.1	Sm2011|AGG70935.1
	254	USDA205|WP_037434919.1	Sm2011|AGG72534.1	7653R|AID28586.1	MAFF303099|WP_010914694.1	USDA_110|WP_011086512.1	113_2|113-2GL005795	MAFF303099|WP_010913556.1
	255	USDA205|WP_014327465.1	Sm2011|AGG73346.1	7653R|AID28306.1	MAFF303099|WP_032933113.1	USDA_110|WP_038965283.1	113_2|113-2GL008471	Sm2011|AGG70784.1
	256	USDA205|WP_037436135.1	Sm2011|AGG71162.1	USDA205|WP_037433118.1	7653R|AID30592.1	MAFF303099|WP_032930573.1	USDA_110|WP_011083160.1	113_2|113-2GL000552
	257	USDA205|WP_037399507.1	Sm2011|AGG73396.1	7653R|AID33606.2	MAFF303099|WP_010912669.1	USDA205|WP_141322263.1	USDA_110|WP_063921504.1	113_2|113-2GL002949
	258	USDA205|WP_014329069.1	Sm2011|AGG74905.1	7653R|AID31888.1	MAFF303099|WP_032931318.1	USDA_110|WP_011082959.1	113_2|113-2GL000764	MAFF303099|WP_032930708.1
	259	USDA205|WP_037393001.1	Sm2011|AGG71513.1	7653R|AID33287.1	MAFF303099|WP_010912308.1	USDA_110|WP_011087119.1	113_2|113-2GL005097	MAFF303099|WP_157865997.1
	260	USDA205|WP_037391199.1	Sm2011|AGG73675.1	7653R|QGU21155.1	7653R|QGU21076.1	MAFF303099|WP_010916029.1	USDA_110|WP_011085327.1	113_2|113-2GL007071
	261	USDA205|WP_037394039.1	Sm2011|AGG75518.1	7653R|AID30911.1	MAFF303099|WP_010910184.1	USDA_110|WP_011090883.1	113_2|113-2GL002261	113_2|113-2GL001011
	262	USDA205|WP_037434459.1	Sm2011|AGG72004.1	7653R|AID31295.1	MAFF303099|WP_010910532.1	USDA_110|WP_011085007.1	113_2|113-2GL007471	Sm2011|AGG71381.1
	263	USDA205|WP_153452130.1	Sm2011|AGG73562.1	7653R|AID29771.1	MAFF303099|WP_010909177.1	USDA_110|WP_011087107.1	113_2|113-2GL005110	Sm2011|AGG73563.1
	264	USDA205|WP_037395829.1	Sm2011|AGG71026.1	7653R|AID32477.1	USDA_110|WP_011089210.1	113_2|113-2GL002776	USDA_110|WP_011089253.1	113_2|113-2GL002731
	265	USDA205|WP_037396069.1	Sm2011|AGG74997.1	7653R|AID29766.2	MAFF303099|WP_010909172.1	USDA_110|WP_011085949.1	113_2|113-2GL006357	Sm2011|AGG70634.1
	266	USDA205|WP_037430480.1	USDA_110|WP_008130072.1	113_2|113-2GL004139	USDA205|WP_014328191.1	Sm2011|AGG74072.1	7653R|AID30166.1	MAFF303099|WP_010909560.1
	267	USDA205|WP_060563704.1	Sm2011|AGG72554.1	7653R|AID31547.1	MAFF303099|WP_010910774.1	USDA_110|WP_011086912.1	113_2|113-2GL005336	Sm2011|AGG70945.1
	268	USDA205|WP_037391193.1	Sm2011|AGG73673.1	7653R|QGU21074.1	MAFF303099|WP_006333927.1	USDA_110|WP_011085329.1	113_2|113-2GL007069	MAFF303099|WP_010916027.1
	269	USDA205|WP_014857904.1	MAFF303099|WP_010914178.1	USDA_110|WP_011085546.1	113_2|113-2GL006782	7653R|AID31732.1	7653R|AID30420.2	7653R|AID31713.1
	270	USDA205|WP_037397937.1	Sm2011|AGG69994.1	7653R|AID28460.1	MAFF303099|WP_010911233.1	USDA_110|WP_011085589.1	113_2|113-2GL006738	MAFF303099|WP_010914590.1
	271	USDA205|WP_060563289.1	7653R|QGU20918.1	7653R|QGU20922.1	7653R|QGU20937.1	7653R|QGU20981.1	7653R|QGU20983.1	7653R|QGU20992.1
	272	USDA205|WP_060563640.1	7653R|AID34127.1	MAFF303099|WP_010913112.1	USDA_110|WP_011086352.1	113_2|113-2GL005953	Sm2011|AGG70421.1	7653R|AID32599.2
	273	USDA205|WP_037399237.1	7653R|AID33647.1	MAFF303099|WP_010912706.1	USDA_110|WP_038966185.1	113_2|113-2GL005903	USDA_110|WP_011089915.1	113_2|113-2GL002010
	274	USDA205|WP_037428561.1	Sm2011|AGG72383.1	7653R|AID32305.1	MAFF303099|WP_010911326.1	USDA_110|WP_028170962.1	113_2|113-2GL005568	Sm2011|AGG69816.1
	275	USDA205|WP_014327747.1	Sm2011|AGG73619.1	7653R|AID29644.1	MAFF303099|WP_010914940.1	USDA_110|WP_028174100.1	113_2|113-2GL004917	MAFF303099|WP_044547401.1
	276	USDA205|WP_014328828.1	Sm2011|AGG74639.1	7653R|AID33553.1	MAFF303099|WP_010912573.1	Sm2011|AGG71949.1	USDA_110|WP_011085494.1	113_2|113-2GL006839
	277	USDA205|WP_010875356.1	Sm2011|AGG70157.1	7653R|QGU21228.1	MAFF303099|WP_010913829.1	USDA_110|WP_011084823.1	113_2|113-2GL004001	USDA_110|WP_011088009.1
	278	USDA205|WP_052340290.1	Sm2011|AGG73680.1	7653R|QGU21073.1	MAFF303099|WP_010916026.1	USDA_110|WP_028175624.1	113_2|113-2GL007059	MAFF303099|WP_010913550.1
	279	USDA205|WP_014327096.1	Sm2011|AGG73009.1	7653R|AID31334.1	MAFF303099|WP_010910575.1	USDA_110|WP_011086797.1	113_2|113-2GL005463	Sm2011|AGG71477.1
	280	USDA205|WP_037393556.1	Sm2011|AGG70606.1	7653R|AID31722.1	MAFF303099|WP_032928907.1	USDA_110|WP_011090045.1	113_2|113-2GL001863	Sm2011|AGG70055.1
	281	USDA205|WP_060563410.1	Sm2011|AGG74798.1	7653R|AID32635.1	MAFF303099|WP_010911664.1	USDA_110|WP_038967133.1	113_2|113-2GL005065	MAFF303099|WP_044548228.1
	282	USDA205|WP_037395543.1	Sm2011|AGG69754.1	7653R|AID31870.1	MAFF303099|WP_010910929.1	USDA_110|WP_011090748.1	113_2|113-2GL005763	USDA_110|WP_011086543.1
	283	MAFF303099|WP_010910827.1	Sm2011|AGG70894.1	7653R|AID31626.1	USDA_110|WP_038967349.1	113_2|113-2GL001531	USDA_110|WP_011089062.1	113_2|113-2GL002853
	284	USDA205|WP_037397653.1	Sm2011|AGG74156.1	7653R|QGU21104.1	7653R|AID31931.2	MAFF303099|WP_010910981.1	USDA_110|WP_011090112.1	113_2|113-2GL001784
	285	USDA205|WP_014329579.1	Sm2011|AGG75282.1	7653R|AID31216.1	MAFF303099|WP_010909953.1	USDA_110|WP_011089995.1	113_2|113-2GL001917	7653R|AID30621.2
	286	USDA205|WP_037403146.1	Sm2011|AGG69813.1	7653R|AID30197.1	MAFF303099|WP_010916186.1	USDA_110|WP_028175323.1	113_2|113-2GL000558	MAFF303099|WP_044547671.1
	287	USDA205|WP_037395827.1	Sm2011|AGG71028.1	7653R|AID32479.1	USDA_110|WP_027544749.1	113_2|113-2GL002730	USDA_110|WP_011086238.1	113_2|113-2GL006063
	288	USDA205|WP_037394253.1	Sm2011|AGG71474.1	7653R|QGU20946.1	MAFF303099|WP_044549436.1	USDA_110|WP_063921569.1	113_2|113-2GL001408	USDA_110|WP_011090437.1
	289	USDA205|WP_014329196.1	Sm2011|AGG72149.1	7653R|AID28316.1	MAFF303099|WP_010914417.1	USDA_110|WP_011090144.1	113_2|113-2GL001748	7653R|AID31372.2
	290	Sm2011|AGG71437.1	7653R|AID30063.2	MAFF303099|WP_010909457.1	USDA_110|WP_038966769.1	113_2|113-2GL002918	USDA_110|WP_011086652.1	113_2|113-2GL005630
	291	Sm2011|AGG73731.1	7653R|AID29120.2	MAFF303099|WP_010915181.1	USDA_110|WP_063921454.1	113_2|113-2GL005373	USDA_110|WP_011084755.1	113_2|113-2GL007706
	292	USDA_110|WP_011090919.1	7653R|QGU21083.1	7653R|QGU20959.1	7653R|QGU20764.1	7653R|QGU20692.1	7653R|AID35002.2	113_2|113-2GL000961
	293	7653R|QGU21028.1	7653R|QGU20915.1	7653R|QGU20928.1	7653R|QGU20930.1	7653R|QGU20933.1	7653R|QGU21010.1	7653R|QGU21032.1
	294	113_2|113-2GL000038	USDA205|WP_014327072.1	Sm2011|AGG72985.1	7653R|AID34312.1	MAFF303099|WP_044548867.1	USDA_110|WP_011083617.1
	295	113_2|113-2GL004264	USDA205|WP_014327909.1	Sm2011|AGG73804.1	7653R|AID29549.1	MAFF303099|WP_010915608.1	USDA_110|WP_011087781.1
	296	113_2|113-2GL005440	USDA205|WP_014330545.1	Sm2011|AGG72765.1	7653R|AID34213.1	MAFF303099|WP_010915569.1	USDA_110|WP_011086819.1
	297	113_2|113-2GL005429	USDA205|WP_141322066.1	Sm2011|AGG74159.1	7653R|AID31914.1	MAFF303099|WP_010910963.1	USDA_110|WP_162494218.1
	298	113_2|113-2GL000199	USDA205|WP_037398701.1	Sm2011|AGG72585.1	7653R|AID33452.1	MAFF303099|WP_010912480.1	USDA_110|WP_011083466.1
	299	113_2|113-2GL006362	USDA205|WP_153451595.1	Sm2011|AGG72401.1	USDA_110|WP_038966068.1	7653R|AID29867.2	MAFF303099|WP_010909246.1
	300	113_2|113-2GL004040	Sm2011|AGG71115.1	7653R|AID30199.1	MAFF303099|WP_010909589.1	USDA_110|WP_011087973.1	Sm2011|AGG72031.1
	301	113_2|113-2GL000302	USDA205|WP_153451994.1	Sm2011|AGG72815.1	7653R|AID32270.1	MAFF303099|WP_010911299.1	USDA_110|WP_011083388.1
	302	113_2|113-2GL003665	USDA205|WP_037401785.1	Sm2011|AGG73993.1	7653R|AID29789.2	MAFF303099|WP_010909193.1	USDA_110|WP_028176079.1
	303	113_2|113-2GL001721	USDA205|WP_037400563.1	Sm2011|AGG74487.1	7653R|AID32023.1	MAFF303099|WP_010911066.1	USDA_110|WP_011090165.1
	304	113_2|113-2GL003616	USDA205|WP_014328346.1	Sm2011|AGG74220.1	7653R|AID29751.1	MAFF303099|WP_010909160.1	USDA_110|WP_011088357.1
	305	113_2|113-2GL000702	USDA205|WP_037394636.1	Sm2011|AGG75267.1	7653R|AID32750.1	MAFF303099|WP_010911780.1	USDA_110|WP_011083018.1
	306	113_2|113-2GL001565	7653R|AID31414.1	MAFF303099|WP_010910659.1	USDA_110|WP_011090305.1	USDA205|WP_037392360.1	Sm2011|AGG72348.1
	307	113_2|113-2GL000379	USDA205|WP_037393760.1	Sm2011|AGG75804.1	7653R|AID33289.2	MAFF303099|WP_010912310.1	USDA_110|WP_011083319.1
	308	113_2|113-2GL008395	USDA205|WP_037428385.1	Sm2011|AGG72463.1	7653R|AID32569.1	MAFF303099|WP_010911598.1	USDA_110|WP_162494051.1
	309	113_2|113-2GL007057	USDA205|WP_037391179.1	Sm2011|AGG73682.1	7653R|AID29048.1	MAFF303099|WP_010915120.1	USDA_110|WP_011085339.1
	310	113_2|113-2GL005101	USDA205|WP_014328409.1	Sm2011|AGG74315.1	7653R|AID29655.2	MAFF303099|WP_044550339.1	USDA_110|WP_011087115.1
	311	113_2|113-2GL000308	USDA205|WP_014330118.1	Sm2011|AGG75671.1	7653R|AID33243.1	MAFF303099|WP_044548441.1	USDA_110|WP_011083382.1
	312	113_2|113-2GL007088	USDA205|WP_080577281.1	Sm2011|AGG73422.1	7653R|AID28749.1	MAFF303099|WP_010914834.1	USDA_110|WP_038965922.1
	313	113_2|113-2GL000704	USDA205|WP_014329564.1	Sm2011|AGG75265.1	7653R|AID32746.1	MAFF303099|WP_019861454.1	USDA_110|WP_011083016.1
	314	113_2|113-2GL004626	USDA205|WP_037397677.1	Sm2011|AGG74166.1	7653R|AID30231.1	MAFF303099|WP_010909613.1	USDA_110|WP_011087458.1
	315	113_2|113-2GL002340	USDA205|WP_014327337.1	Sm2011|AGG73240.1	7653R|AID32243.1	MAFF303099|WP_010911274.1	USDA_110|WP_011089613.1
	316	113_2|113-2GL001831	USDA205|WP_014329652.1	Sm2011|AGG75317.1	7653R|AID32893.2	MAFF303099|WP_010911914.1	USDA_110|WP_011090072.1
	317	113_2|113-2GL001036	USDA205|WP_081318981.1	Sm2011|AGG75432.1	7653R|AID28879.1	MAFF303099|WP_044551553.1	USDA_110|WP_038967714.1
	318	113_2|113-2GL003685	USDA205|WP_014328116.1	Sm2011|AGG73996.1	7653R|AID29792.1	MAFF303099|WP_010909196.1	USDA_110|WP_011088299.1
	319	113_2|113-2GL000597	USDA205|WP_037398018.1	Sm2011|AGG75595.1	7653R|AID34206.1	MAFF303099|WP_010913190.1	USDA_110|WP_011083120.1
	320	113_2|113-2GL007523	USDA205|WP_037434376.1	Sm2011|AGG74280.1	7653R|AID28373.1	MAFF303099|WP_010913490.1	USDA_110|WP_011084957.1
	321	113_2|113-2GL004108	USDA205|WP_153451830.1	Sm2011|AGG73990.1	7653R|AID30176.1	MAFF303099|WP_010909567.1	USDA_110|WP_011087914.1
	322	113_2|113-2GL005392	USDA205|WP_014327832.1	Sm2011|AGG73725.1	7653R|AID29114.2	MAFF303099|WP_010915175.1	USDA_110|WP_011086861.1
	323	113_2|113-2GL002640	USDA205|WP_037431034.1	Sm2011|AGG74756.1	7653R|AID30975.1	MAFF303099|WP_010910246.1	USDA_110|WP_011089334.1
	324	113_2|113-2GL008483	7653R|AID27920.1	MAFF303099|WP_010913422.1	USDA_110|WP_011083958.1	USDA205|WP_037391961.1	Sm2011|AGG73130.1
	325	113_2|113-2GL004060	USDA205|WP_037399415.1	USDA_110|WP_038967947.1	Sm2011|AGG72288.1	USDA_110|WP_038965423.1	113_2|113-2GL001789
	326	113_2|113-2GL004540	USDA205|WP_086018602.1	Sm2011|AGG74105.1	7653R|AID30541.2	MAFF303099|WP_044550554.1	USDA_110|WP_011087521.1
	327	113_2|113-2GL002369	USDA205|WP_037395279.1	Sm2011|AGG73271.1	7653R|AID32297.1	MAFF303099|WP_010911318.1	USDA_110|WP_011089586.1
	328	113_2|113-2GL000171	USDA205|WP_037398340.1	Sm2011|AGG72721.1	7653R|AID27849.2	MAFF303099|WP_010913352.1	USDA_110|WP_011083494.1
	329	113_2|113-2GL004481	USDA205|WP_037400469.1	Sm2011|AGG74018.1	7653R|AID30127.1	MAFF303099|WP_010909520.1	USDA_110|WP_011087574.1
	330	113_2|113-2GL000418	USDA205|WP_037393717.1	Sm2011|AGG75640.1	7653R|AID33306.1	MAFF303099|WP_010912332.1	USDA_110|WP_011083284.1
	331	113_2|113-2GL007717	MAFF303099|WP_010909675.1	USDA_110|WP_080584299.1	113_2|113-2GL005792	7653R|AID30308.1	USDA_110|WP_038966236.1
	332	113_2|113-2GL005123	USDA205|WP_153452025.1	Sm2011|AGG74329.1	7653R|AID29636.1	MAFF303099|WP_010915732.1	USDA_110|WP_011087096.1
	333	113_2|113-2GL000155	USDA205|WP_037397410.1	Sm2011|AGG72912.1	7653R|AID33617.2	MAFF303099|WP_010912678.1	USDA_110|WP_011083509.1
	334	113_2|113-2GL004868	USDA205|WP_080579998.1	Sm2011|AGG74036.1	7653R|AID29987.2	MAFF303099|WP_044547560.1	USDA_110|WP_161537076.1
	335	113_2|113-2GL005422	USDA205|WP_014327817.1	Sm2011|AGG73704.1	7653R|AID29092.1	MAFF303099|WP_010915158.1	USDA_110|WP_011086837.1
	336	113_2|113-2GL000132	USDA205|WP_037397262.1	Sm2011|AGG72866.1	7653R|AID33909.1	MAFF303099|WP_010912911.1	USDA_110|WP_011083531.1
	337	Sm2011|AGG71729.1	USDA205|WP_080577561.1	7653R|AID32945.1	MAFF303099|WP_010911957.1	USDA_110|WP_028176066.1	113_2|113-2GL007972
	338	113_2|113-2GL002390	USDA205|WP_080577419.1	Sm2011|AGG75098.1	USDA_110|WP_038965673.1	7653R|AID33215.2	MAFF303099|WP_010912239.1
	339	113_2|113-2GL003869	USDA205|WP_014328072.1	Sm2011|AGG73952.1	7653R|AID29914.2	MAFF303099|WP_032933400.1	USDA_110|WP_008136332.1
	340	113_2|113-2GL000833	USDA205|WP_015633557.1	Sm2011|AGG70180.1	7653R|AID34364.2	MAFF303099|WP_010916090.1	USDA_110|WP_011082895.1
	341	113_2|113-2GL004427	USDA205|WP_014328199.1	Sm2011|AGG74080.1	7653R|AID30153.1	MAFF303099|WP_032930328.1	USDA_110|WP_011087622.1
	342	113_2|113-2GL002123	USDA205|WP_037396106.1	7653R|AID30616.1	MAFF303099|WP_010909947.1	USDA_110|WP_038965516.1	Sm2011|AGG74623.1
	343	113_2|113-2GL001816	USDA205|WP_037396763.1	Sm2011|AGG74910.1	7653R|AID31892.1	MAFF303099|WP_044548240.1	USDA_110|WP_011090085.1
	344	113_2|113-2GL003016	USDA205|WP_014328424.1	Sm2011|AGG74139.1	7653R|AID30246.1	MAFF303099|WP_010909625.1	USDA_110|WP_011088912.1
	345	113_2|113-2GL001668	USDA205|WP_037399547.1	Sm2011|AGG73375.1	7653R|AID29391.1	MAFF303099|WP_010915466.1	USDA_110|WP_038967295.1
	346	113_2|113-2GL004158	USDA205|WP_014328016.1	Sm2011|AGG73878.1	7653R|AID30332.2	MAFF303099|WP_010909700.1	USDA_110|WP_011087873.1
	347	113_2|113-2GL002091	USDA205|WP_012709330.1	Sm2011|AGG75374.1	7653R|AID32941.1	MAFF303099|WP_010911953.1	USDA_110|WP_008131172.1
	348	113_2|113-2GL002529	USDA205|WP_037394087.1	Sm2011|AGG75490.1	7653R|AID29360.1	MAFF303099|WP_044551663.1	USDA_110|WP_038967668.1
	349	113_2|113-2GL000797	USDA205|WP_014328325.1	Sm2011|AGG74249.1	7653R|AID31977.2	MAFF303099|WP_010911026.1	USDA_110|WP_011082929.1
	350	113_2|113-2GL001147	USDA205|WP_037397312.1	Sm2011|AGG72882.1	7653R|AID28727.2	MAFF303099|WP_044551513.1	USDA_110|WP_011090664.1
	351	113_2|113-2GL001449	USDA205|WP_037401343.1	USDA_110|WP_038967835.1	Sm2011|AGG75535.1	7653R|AID31979.1	MAFF303099|WP_010911028.1
	352	113_2|113-2GL004371	USDA205|WP_014327997.1	Sm2011|AGG73859.1	7653R|AID30772.1	MAFF303099|WP_010910098.1	USDA_110|WP_011087671.1
	353	113_2|113-2GL002590	USDA205|WP_037395146.1	Sm2011|AGG73330.1	7653R|QGU20724.1	MAFF303099|WP_010910517.1	USDA_110|WP_011089381.1
	354	113_2|113-2GL004216	USDA205|WP_037391095.1	Sm2011|AGG73780.1	7653R|AID29495.2	MAFF303099|WP_010915560.1	USDA_110|WP_011087818.1
	355	113_2|113-2GL002577	USDA205|WP_037396982.1	Sm2011|AGG74782.1	USDA_110|WP_038966407.1	7653R|AID31941.1	MAFF303099|WP_010910988.1
	356	113_2|113-2GL006908	USDA205|WP_037392660.1	Sm2011|AGG73461.1	7653R|AID28788.1	MAFF303099|WP_010914873.1	USDA_110|WP_011085438.1
	357	113_2|113-2GL008484	USDA205|WP_014327211.1	Sm2011|AGG73108.1	7653R|AID27878.1	MAFF303099|WP_010913380.1	USDA_110|WP_011083957.1
	358	113_2|113-2GL004560	USDA205|WP_080577354.1	Sm2011|AGG74119.1	7653R|AID30527.2	MAFF303099|WP_010909880.1	USDA_110|WP_011087501.1
	359	113_2|113-2GL006212	USDA205|WP_014330186.1	7653R|AID32991.1	MAFF303099|WP_010912001.1	USDA_110|WP_011086094.1	Sm2011|AGG75875.1
	360	113_2|113-2GL003801	USDA205|WP_037435586.1	7653R|AID28936.1	MAFF303099|WP_010915011.1	USDA_110|WP_011088199.1	Sm2011|AGG72349.1
	361	113_2|113-2GL002445	USDA205|WP_037430330.1	Sm2011|AGG70955.1	7653R|AID32421.1	MAFF303099|WP_010911436.1	USDA_110|WP_011089516.1
	362	113_2|113-2GL006758	USDA205|WP_037391092.1	Sm2011|AGG73788.1	7653R|AID29528.1	MAFF303099|WP_032929885.1	USDA_110|WP_011085568.1
	363	113_2|113-2GL005414	USDA205|WP_037428508.1	Sm2011|AGG72408.1	7653R|AID31399.1	MAFF303099|WP_010910644.1	USDA_110|WP_011086845.1
	364	113_2|113-2GL000400	USDA205|WP_060563366.1	Sm2011|AGG75830.1	7653R|AID33330.1	MAFF303099|WP_010912357.1	USDA_110|WP_011083299.1
	365	113_2|113-2GL005951	USDA205|WP_153451297.1	Sm2011|AGG71299.1	7653R|AID34124.2	MAFF303099|WP_010913109.1	USDA_110|WP_051000397.1
	366	113_2|113-2GL003852	USDA205|WP_014328064.1	Sm2011|AGG73935.1	7653R|AID29897.1	MAFF303099|WP_010909273.1	USDA_110|WP_011088151.1
	367	113_2|113-2GL007039	USDA205|WP_037392674.1	Sm2011|AGG73446.1	7653R|AID28766.2	MAFF303099|WP_044551520.1	USDA_110|WP_011085356.1
	368	113_2|113-2GL000672	USDA205|WP_014329509.1	Sm2011|AGG75205.1	7653R|AID32642.2	MAFF303099|WP_010911671.1	USDA_110|WP_011083048.1
	369	113_2|113-2GL006910	USDA205|WP_037392662.1	Sm2011|AGG73458.1	7653R|AID28793.1	MAFF303099|WP_010914877.1	USDA_110|WP_028175335.1
	370	113_2|113-2GL008717	USDA205|WP_037402686.1	Sm2011|AGG72511.1	7653R|AID33211.2	MAFF303099|WP_010912235.1	USDA_110|WP_011083747.1
	371	113_2|113-2GL003870	USDA205|WP_003536508.1	Sm2011|AGG73953.1	USDA_110|WP_011088137.1	7653R|AID29915.1	MAFF303099|WP_006205449.1
	372	113_2|113-2GL000966	USDA_110|WP_011090914.1	Sm2011|AGG72313.1	Sm2011|AGG71844.1	113_2|113-2GL000897	USDA_110|WP_063921588.1
	373	113_2|113-2GL000074	USDA205|WP_014330814.1	Sm2011|AGG72938.1	7653R|AID32464.2	MAFF303099|WP_157866168.1	USDA_110|WP_011083582.1
	374	113_2|113-2GL001353	USDA205|WP_037393790.1	Sm2011|AGG75777.1	7653R|AID33385.1	MAFF303099|WP_010912407.1	USDA_110|WP_011090486.1
	375	113_2|113-2GL000437	USDA205|WP_014330097.1	Sm2011|AGG75764.1	7653R|AID33101.1	MAFF303099|WP_010912108.1	USDA_110|WP_011083266.1
	376	113_2|113-2GL006255	USDA205|WP_037394055.1	Sm2011|AGG75510.1	7653R|AID30794.1	MAFF303099|WP_010910120.1	USDA_110|WP_011086051.1
	377	113_2|113-2GL004324	USDA205|WP_014328344.1	Sm2011|AGG74222.1	7653R|AID29942.1	MAFF303099|WP_010909303.1	USDA_110|WP_038966309.1
	378	113_2|113-2GL003741	Sm2011|AGG69739.1	7653R|AID31022.1	MAFF303099|WP_010910291.1	USDA_110|WP_038967514.1	USDA205|WP_014328748.1
	379	113_2|113-2GL008040	USDA205|WP_037393645.1	Sm2011|AGG75340.1	7653R|AID33028.1	MAFF303099|WP_010912034.1	USDA_110|WP_011084353.1
	380	113_2|113-2GL005357	USDA205|WP_014327849.1	Sm2011|AGG73745.1	7653R|AID29161.1	MAFF303099|WP_010915217.1	USDA_110|WP_011086893.1
	381	113_2|113-2GL001048	USDA205|WP_060563577.1	Sm2011|AGG72648.1	7653R|AID34134.1	MAFF303099|WP_010913119.1	USDA_110|WP_038968081.1
	382	113_2|113-2GL002085	USDA205|WP_037393588.1	Sm2011|AGG75376.1	7653R|AID32953.1	MAFF303099|WP_010911966.1	USDA_110|WP_011089851.1
	383	113_2|113-2GL000401	USDA205|WP_037435864.1	Sm2011|AGG75829.1	7653R|AID33331.1	MAFF303099|WP_010912358.1	USDA_110|WP_011083298.1
	384	113_2|113-2GL005498	USDA205|WP_037397349.1	Sm2011|AGG72894.1	7653R|AID28348.1	MAFF303099|WP_010914447.1	USDA_110|WP_038966922.1
	385	113_2|113-2GL000741	USDA205|WP_153451359.1	Sm2011|AGG72325.1	7653R|AID28267.1	MAFF303099|WP_010914369.1	USDA_110|WP_011082981.1
	386	113_2|113-2GL000262	USDA205|WP_014330349.1	Sm2011|AGG75922.1	7653R|AID33156.1	MAFF303099|WP_044548410.1	USDA_110|WP_038965110.1
	387	113_2|113-2GL000733	USDA205|WP_012709747.1	Sm2011|AGG75857.1	7653R|AID32988.1	MAFF303099|WP_008873823.1	USDA_110|WP_011082989.1
	388	113_2|113-2GL003858	USDA205|WP_014328067.1	Sm2011|AGG73941.1	7653R|AID29903.1	MAFF303099|WP_010909278.1	USDA_110|WP_011088146.1
	389	113_2|113-2GL004366	USDA205|WP_012707628.1	Sm2011|AGG73854.1	7653R|AID30777.1	MAFF303099|WP_032930717.1	USDA_110|WP_026232873.1
	390	113_2|113-2GL003564	USDA205|WP_037392955.1	Sm2011|AGG74333.1	7653R|AID29709.1	MAFF303099|WP_010909120.1	USDA_110|WP_011088405.1
	391	113_2|113-2GL004759	USDA205|WP_014332127.1	Sm2011|AGG71709.1	7653R|AID32191.2	MAFF303099|WP_044548289.1	USDA_110|WP_011087344.1
	392	113_2|113-2GL006099	USDA205|WP_037431936.1	Sm2011|AGG71209.1	7653R|AID29778.2	MAFF303099|WP_044550355.1	USDA_110|WP_011086203.1
	393	113_2|113-2GL003959	USDA205|WP_037391143.1	Sm2011|AGG73739.1	7653R|AID29573.1	MAFF303099|WP_044551713.1	USDA_110|WP_011088051.1
	394	113_2|113-2GL004209	USDA205|WP_012707403.1	Sm2011|AGG73649.1	7653R|AID29030.1	MAFF303099|WP_010915102.1	USDA_110|WP_011087824.1
	395	113_2|113-2GL007076	USDA205|WP_037392705.1	Sm2011|AGG73433.1	7653R|AID28762.1	MAFF303099|WP_010914845.1	USDA_110|WP_011085323.1
	396	113_2|113-2GL000279	USDA205|WP_014330120.1	Sm2011|AGG75669.1	7653R|AID33245.1	MAFF303099|WP_010912270.1	USDA_110|WP_011083393.1
	397	113_2|113-2GL001070	USDA205|WP_037391801.1	Sm2011|AGG73005.1	7653R|AID33717.1	MAFF303099|WP_010912755.1	USDA_110|WP_011090828.1
	398	113_2|113-2GL007091	7653R|AID28988.2	MAFF303099|WP_010915060.1	USDA_110|WP_011085310.1	USDA205|WP_014327738.1	Sm2011|AGG73610.1
	399	113_2|113-2GL008526	USDA205|WP_014327203.1	Sm2011|AGG73099.1	7653R|AID27893.2	MAFF303099|WP_010913395.1	USDA_110|WP_011083919.1
	400	113_2|113-2GL001887	USDA205|WP_037399502.1	Sm2011|AGG73402.1	7653R|AID33611.1	MAFF303099|WP_010912672.1	USDA_110|WP_011090022.1
	401	113_2|113-2GL003876	USDA205|WP_012707773.1	Sm2011|AGG73959.1	7653R|AID29921.1	MAFF303099|WP_006205443.1	USDA_110|WP_011088132.1
	402	113_2|113-2GL008335	USDA205|WP_014327291.1	Sm2011|AGG73194.1	7653R|AID27975.1	MAFF303099|WP_010914061.1	USDA_110|WP_011084077.1
	403	113_2|113-2GL007058	USDA205|WP_037391181.1	Sm2011|AGG73681.1	7653R|AID30733.2	MAFF303099|WP_044547924.1	USDA_110|WP_011085338.1
	404	113_2|113-2GL002463	USDA205|WP_014327380.1	Sm2011|AGG73284.1	7653R|AID28034.1	MAFF303099|WP_010914109.1	USDA_110|WP_011089499.1
	405	113_2|113-2GL008162	USDA205|WP_037398717.1	Sm2011|AGG72803.1	7653R|AID34282.2	MAFF303099|WP_010913277.1	USDA_110|WP_011084239.1
	406	113_2|113-2GL005103	USDA205|WP_014328407.1	Sm2011|AGG74317.1	7653R|AID29653.2	MAFF303099|WP_080512014.1	USDA_110|WP_011087113.1
	407	113_2|113-2GL000361	USDA205|WP_037398635.1	Sm2011|AGG75909.1	7653R|AID33383.1	MAFF303099|WP_010912405.1	USDA_110|WP_011083334.1
	408	113_2|113-2GL007876	USDA205|WP_014857655.1	Sm2011|AGG70129.1	7653R|AID34807.2	MAFF303099|WP_006333856.1	USDA_110|WP_011084584.1
	409	113_2|113-2GL005156	USDA205|WP_037401524.1	Sm2011|AGG73902.1	7653R|AID29808.1	MAFF303099|WP_010909211.1	USDA_110|WP_011087067.1
	410	113_2|113-2GL005714	7653R|QGU20739.1	MAFF303099|WP_010910149.1	USDA_110|WP_011086584.1	7653R|QGU20938.1	7653R|QGU20982.1
	411	113_2|113-2GL002386	USDA205|WP_037428599.1	Sm2011|AGG71428.1	7653R|AID28284.1	MAFF303099|WP_010914385.1	USDA_110|WP_011089569.1
	412	113_2|113-2GL001616	USDA205|WP_153451759.1	Sm2011|AGG73362.1	7653R|AID28324.2	MAFF303099|WP_010914426.1	USDA_110|WP_038967312.1
	413	113_2|113-2GL003560	USDA205|WP_037392946.1	Sm2011|AGG74337.1	7653R|AID29705.2	MAFF303099|WP_010909116.1	USDA_110|WP_011088409.1
	414	113_2|113-2GL002734	USDA205|WP_014328911.1	Sm2011|AGG74714.1	7653R|AID30898.1	MAFF303099|WP_010910180.1	USDA_110|WP_011089250.1
	415	113_2|113-2GL000667	USDA205|WP_037394662.1	Sm2011|AGG75255.1	7653R|AID32732.1	MAFF303099|WP_010911759.1	USDA_110|WP_011083053.1
	416	113_2|113-2GL003711	USDA205|WP_014328121.1	Sm2011|AGG74001.1	USDA_110|WP_011088273.1	7653R|AID30396.2	MAFF303099|WP_032930477.1
	417	113_2|113-2GL008102	USDA205|WP_060564113.1	Sm2011|AGG74048.1	7653R|AID32524.1	MAFF303099|WP_010911516.1	USDA_110|WP_011084293.1
	418	113_2|113-2GL006395	USDA205|WP_037391265.1	Sm2011|AGG73603.1	7653R|AID28980.2	MAFF303099|WP_010915054.1	USDA_110|WP_011085917.1
	419	113_2|113-2GL002628	USDA205|WP_012708634.1	Sm2011|AGG74767.1	7653R|AID30982.1	MAFF303099|WP_010910255.1	USDA_110|WP_011089343.1
	420	113_2|113-2GL002518	Sm2011|AGG75711.1	7653R|AID28590.1	MAFF303099|WP_010913928.1	USDA_110|WP_038967671.1	MAFF303099|WP_010914698.1
	421	113_2|113-2GL002330	USDA205|WP_014327334.1	Sm2011|AGG73237.1	7653R|AID32240.1	MAFF303099|WP_010911271.1	USDA_110|WP_011089623.1
	422	113_2|113-2GL004545	USDA205|WP_037393416.1	Sm2011|AGG74111.1	7653R|AID30536.1	MAFF303099|WP_010909889.1	USDA_110|WP_011087516.1
	423	113_2|113-2GL008389	USDA205|WP_037391675.1	Sm2011|AGG71848.1	7653R|AID33844.1	MAFF303099|WP_010912849.1	USDA_110|WP_011084045.1
	424	113_2|113-2GL002089	USDA205|WP_034855051.1	Sm2011|AGG75375.1	7653R|AID32942.1	MAFF303099|WP_010911954.1	USDA_110|WP_011089847.1
	425	113_2|113-2GL001660	USDA205|WP_014330414.1	Sm2011|AGG72627.1	7653R|AID33944.1	MAFF303099|WP_010912944.1	USDA_110|WP_011090218.1
	426	113_2|113-2GL000740	USDA205|WP_060563692.1	Sm2011|AGG72326.1	7653R|AID28268.1	MAFF303099|WP_010914370.1	USDA_110|WP_011082982.1
	427	113_2|113-2GL005354	USDA205|WP_086018579.1	Sm2011|AGG73768.1	7653R|AID29315.1	MAFF303099|WP_044550119.1	USDA_110|WP_011086896.1
	428	113_2|113-2GL000169	USDA205|WP_014330765.1	Sm2011|AGG72917.1	7653R|AID33563.1	MAFF303099|WP_010912584.1	USDA_110|WP_011083496.1
	429	113_2|113-2GL001731	USDA205|WP_014329249.1	Sm2011|AGG75014.1	7653R|AID30619.1	MAFF303099|WP_010909951.1	USDA_110|WP_008544592.1
	430	113_2|113-2GL001098	USDA205|WP_014857942.1	Sm2011|AGG70293.1	7653R|AID31749.1	USDA_110|WP_011090710.1	USDA205|WP_014857912.1
	431	113_2|113-2GL008337	USDA205|WP_014327288.1	Sm2011|AGG73191.1	7653R|AID27978.1	MAFF303099|WP_010914063.1	USDA_110|WP_011084075.1
	432	113_2|113-2GL000238	Sm2011|AGG72020.1	USDA_110|WP_038965114.1	USDA205|WP_037395746.1	7653R|AID34069.2	MAFF303099|WP_010913056.1
	433	113_2|113-2GL000009	USDA205|WP_012706806.1	Sm2011|AGG73188.1	7653R|AID27981.1	USDA_110|WP_011083644.1	MAFF303099|WP_010914066.1
	434	113_2|113-2GL000219	USDA205|WP_037393766.1	Sm2011|AGG75802.1	7653R|AID33258.2	MAFF303099|WP_044551021.1	USDA_110|WP_038965122.1
	435	113_2|113-2GL007648	USDA205|WP_015633485.1	7653R|QGU21231.1	USDA_110|WP_011084828.1	Sm2011|AGG70154.1	MAFF303099|WP_010913823.1
	436	113_2|113-2GL004785	USDA205|WP_014327256.1	Sm2011|AGG73159.1	7653R|AID33743.1	MAFF303099|WP_010912780.1	USDA_110|WP_011087320.1
	437	113_2|113-2GL008062	USDA205|WP_037393597.1	Sm2011|AGG75370.1	7653R|AID33041.1	MAFF303099|WP_010912047.1	USDA_110|WP_011084334.1
	438	113_2|113-2GL000183	USDA205|WP_014330418.1	Sm2011|AGG72631.1	7653R|AID33876.1	USDA_110|WP_011083482.1	MAFF303099|WP_010912882.1
	439	113_2|113-2GL002092	USDA205|WP_037398410.1	Sm2011|AGG71099.1	7653R|AID33629.1	MAFF303099|WP_010912689.1	USDA_110|WP_011089845.1
	440	113_2|113-2GL008502	USDA205|WP_037397782.1	Sm2011|AGG72061.1	7653R|AID31095.1	MAFF303099|WP_032930886.1	USDA_110|WP_038965265.1
	441	113_2|113-2GL002724	USDA205|WP_014328916.1	Sm2011|AGG74724.1	7653R|AID30923.1	MAFF303099|WP_010910195.1	USDA_110|WP_011089261.1
	442	113_2|113-2GL001522	USDA205|WP_037394452.1	Sm2011|AGG75046.1	7653R|AID31042.1	MAFF303099|WP_010910312.1	USDA_110|WP_011090342.1
	443	113_2|113-2GL007204	USDA205|WP_060563672.1	Sm2011|AGG71333.1	7653R|QGU20909.1	MAFF303099|WP_032929285.1	USDA_110|WP_011085211.1
	444	USDA205|WP_060563788.1	USDA205|WP_014329112.1	USDA205|WP_037437137.1	7653R|AID33097.2	Sm2011|AGG72847.1	MAFF303099|WP_010912104.1
	445	USDA205|WP_080577236.1	USDA205|WP_080577615.1	USDA205|WP_080579102.1	USDA205|WP_080589559.1	USDA205|WP_109023308.1	USDA205|WP_141322123.1
	446	USDA205|WP_153451453.1	USDA205|WP_050984061.1	7653R|AID31928.1	MAFF303099|WP_010910978.1	USDA_110|WP_011088894.1	113_2|113-2GL003035
	447	USDA205|WP_037430364.1	USDA205|WP_014329191.1	Sm2011|AGG71802.1	Sm2011|AGG72144.1	7653R|AID33979.1	MAFF303099|WP_044551110.1
	448	USDA205|WP_037395621.1	USDA205|WP_037395823.1	7653R|AID33670.1	MAFF303099|WP_010914477.1	USDA_110|WP_038967378.1	113_2|113-2GL007231
	449	USDA205|WP_141321956.1	USDA205|WP_014327424.1	USDA205|WP_037397185.1	USDA205|WP_037400800.1	USDA205|WP_060563239.1	USDA205|WP_060563260.1
	450	USDA205|WP_037436772.1	USDA205|WP_037436774.1	USDA_110|WP_038967362.1	113_2|113-2GL001568	USDA205|WP_050994683.1	MAFF303099|WP_010911554.1
	451	USDA205|WP_086018634.1	USDA205|WP_100209385.1	USDA205|WP_153451383.1	USDA205|WP_153451892.1	USDA205|WP_153452004.1	USDA205|WP_153452023.1
	452	USDA205|WP_080579109.1	USDA205|WP_080577789.1	USDA205|WP_080580012.1	USDA205|WP_153451648.1	USDA205|WP_153452021.1	USDA205|WP_080577312.1
	453	USDA205|WP_037403195.1	USDA205|WP_014330046.1	MAFF303099|WP_010912325.1	USDA_110|WP_011083642.1	113_2|113-2GL000013	7653R|QGU20727.1
	454	USDA205|WP_037436481.1	USDA205|WP_078070602.1	USDA205|WP_014331518.1	Sm2011|AGG72067.1	7653R|QGU20855.1	MAFF303099|WP_010915614.1
	455	Sm2011|AGG75185.1	Sm2011|AGG75183.1	USDA_110|WP_011085661.1	113_2|113-2GL006663	Sm2011|AGG69850.1	7653R|AID28681.1
	456	Sm2011|AGG69892.1	Sm2011|AGG70692.1	USDA205|WP_080577514.1	USDA_110|WP_011089695.1	113_2|113-2GL005193	USDA_110|WP_063921457.1
	457	Sm2011|AGG75158.1	Sm2011|AGG72155.1	USDA_110|WP_028173320.1	113_2|113-2GL003426	7653R|AID32772.1	MAFF303099|WP_032931897.1
	458	Sm2011|AGG74812.1	Sm2011|AGG70655.1	USDA205|WP_037432835.1	USDA_110|WP_038966772.1	113_2|113-2GL002905	MAFF303099|WP_010913790.1
	459	Sm2011|AGG74762.1	Sm2011|AGG70018.1	7653R|AID28343.1	MAFF303099|WP_010914441.1	USDA_110|WP_011089853.1	113_2|113-2GL002083
	460	Sm2011|AGG70349.1	Sm2011|AGG70099.1	USDA205|WP_080577493.1	7653R|AID28189.1	MAFF303099|WP_010914032.1	MAFF303099|WP_010914196.1
	461	Sm2011|AGG73003.1	Sm2011|AGG72481.1	Sm2011|AGG72558.1	Sm2011|AGG72596.1	Sm2011|AGG73002.1	MAFF303099|WP_157866005.1
	462	Sm2011|AGG74191.1	Sm2011|AGG74380.1	Sm2011|AGG74381.1	Sm2011|AGG70005.1	USDA205|WP_080579314.1	MAFF303099|WP_010913256.1
	463	Sm2011|AGG75874.1	Sm2011|AGG71407.1	Sm2011|AGG73736.1	Sm2011|AGG73737.1	Sm2011|AGG74739.1	Sm2011|AGG75868.1
	464	Sm2011|AGG75165.1	7653R|AID29192.1	MAFF303099|WP_010915241.1	USDA_110|WP_011089227.1	MAFF303099|WP_010914470.1	113_2|113-2GL002759
	465	Sm2011|AGG73635.1	Sm2011|AGG71295.1	Sm2011|AGG72483.1	Sm2011|AGG73175.1	Sm2011|AGG75591.1	Sm2011|AGG71640.1
	466	Sm2011|AGG71139.1	Sm2011|AGG70474.1	Sm2011|AGG71109.1	USDA205|WP_037399966.1	USDA_110|WP_038965309.1	113_2|113-2GL008408
	467	Sm2011|AGG75700.1	Sm2011|AGG75725.1	MAFF303099|WP_010915853.1	USDA_110|WP_011084703.1	113_2|113-2GL007940	113_2|113-2GL000896
	468	USDA205|WP_037391133.1	Sm2011|AGG73744.1	7653R|AID29163.1	MAFF303099|WP_010915218.1	USDA_110|WP_038967273.1	113_2|113-2GL001727
	469	USDA205|WP_010970356.1	Sm2011|AGG75606.1	7653R|AID30215.1	MAFF303099|WP_010909598.1	USDA_110|WP_011085227.1	113_2|113-2GL007187
	470	USDA205|WP_153451258.1	Sm2011|AGG75366.1	7653R|AID33050.2	MAFF303099|WP_010912059.1	USDA_110|WP_028173455.1	113_2|113-2GL008072
	471	USDA205|WP_037400430.1	Sm2011|AGG74005.1	7653R|AID30391.2	MAFF303099|WP_010909753.1	USDA_110|WP_011088297.1	113_2|113-2GL003687
	472	USDA205|WP_037396660.1	Sm2011|AGG74445.1	7653R|AID30067.1	MAFF303099|WP_010909461.1	USDA_110|WP_011084047.1	113_2|113-2GL008387
	473	USDA205|WP_037394132.1	Sm2011|AGG75485.1	7653R|AID28701.1	MAFF303099|WP_010914791.1	USDA_110|WP_011086178.1	113_2|113-2GL006125
	474	USDA205|WP_037401220.1	Sm2011|AGG73358.1	7653R|AID28319.2	MAFF303099|WP_044549468.1	USDA_110|WP_011090275.1	113_2|113-2GL001600
	475	USDA205|WP_014328447.1	Sm2011|AGG74165.1	7653R|AID30233.1	MAFF303099|WP_010909615.1	USDA_110|WP_011087459.1	113_2|113-2GL004625
	476	USDA205|WP_012709859.1	Sm2011|AGG72614.1	7653R|AID33931.1	MAFF303099|WP_010912931.1	USDA_110|WP_007598398.1	113_2|113-2GL000082
	477	USDA205|WP_014329550.1	Sm2011|AGG75249.1	7653R|AID32715.2	MAFF303099|WP_010911741.1	USDA_110|WP_011084209.1	113_2|113-2GL008198
	478	USDA205|WP_037430521.1	Sm2011|AGG71853.1	7653R|AID32578.1	MAFF303099|WP_010911607.1	USDA_110|WP_011090670.1	113_2|113-2GL001140
	479	USDA205|WP_060563626.1	Sm2011|AGG74274.1	7653R|AID28911.1	MAFF303099|WP_044551555.1	USDA_110|WP_011086701.1	113_2|113-2GL005565
	480	USDA205|WP_037398288.1	Sm2011|AGG72748.1	7653R|AID31836.1	MAFF303099|WP_010910908.1	USDA_110|WP_063921410.1	113_2|113-2GL007238
	481	USDA205|WP_014330094.1	Sm2011|AGG75761.1	7653R|AID33105.1	MAFF303099|WP_010912111.1	USDA_110|WP_027523570.1	113_2|113-2GL000440
	482	USDA205|WP_014857925.1	Sm2011|AGG70306.1	MAFF303099|WP_010914169.1	USDA205|WP_014857927.1	Sm2011|AGG70307.1	7653R|AID31751.1
	483	USDA205|WP_014328152.1	Sm2011|AGG74031.1	7653R|AID29984.1	MAFF303099|WP_010909338.1	USDA_110|WP_011087249.1	113_2|113-2GL004879
	484	USDA205|WP_037399600.1	Sm2011|AGG73376.1	7653R|AID29396.1	MAFF303099|WP_010915472.1	USDA_110|WP_011090213.1	113_2|113-2GL001666
	485	USDA205|WP_037432416.1	Sm2011|AGG71041.1	7653R|AID30600.1	MAFF303099|WP_044547845.1	USDA_110|WP_011083235.1	113_2|113-2GL000469
	486	USDA205|WP_037401899.1	Sm2011|AGG74256.1	7653R|AID30044.1	MAFF303099|WP_010909436.1	USDA_110|WP_028173978.1	113_2|113-2GL004746
	487	USDA205|WP_014327895.1	Sm2011|AGG73790.1	7653R|AID29534.2	MAFF303099|WP_010915593.1	USDA_110|WP_011087793.1	113_2|113-2GL004245
	488	USDA205|WP_037394629.1	Sm2011|AGG75273.1	7653R|AID32754.1	MAFF303099|WP_010911784.1	USDA_110|WP_011083022.1	113_2|113-2GL000698
	489	USDA205|WP_037392664.1	Sm2011|AGG73453.1	7653R|AID28775.1	MAFF303099|WP_010914858.1	USDA_110|WP_011085442.1	113_2|113-2GL006902
	490	USDA205|WP_037398498.1	Sm2011|AGG73334.1	7653R|AID34219.2	MAFF303099|WP_010913201.1	USDA_110|WP_011087813.1	113_2|113-2GL004222
	491	USDA205|WP_037400610.1	Sm2011|AGG74464.1	7653R|AID30082.1	MAFF303099|WP_006205209.1	USDA_110|WP_011090847.1	113_2|113-2GL001051
	492	USDA205|WP_037399997.1	Sm2011|AGG70664.1	MAFF303099|WP_052292097.1	USDA205|WP_037401401.1	7653R|AID28519.1	MAFF303099|WP_080512120.1
	493	USDA205|WP_037435149.1	Sm2011|AGG71864.1	7653R|AID31301.1	MAFF303099|WP_010910544.1	USDA_110|WP_038966607.1	113_2|113-2GL007281
	494	USDA205|WP_037402220.1	113_2|113-2GL008573	USDA205|WP_037395842.1	Sm2011|AGG71038.1	USDA_110|WP_011089131.1	USDA_110|WP_011083879.1
	495	USDA205|WP_153451660.1	Sm2011|AGG75381.1	7653R|AID32961.2	MAFF303099|WP_044548379.1	USDA_110|WP_011089872.1	113_2|113-2GL002062
	496	USDA205|WP_014329508.1	Sm2011|AGG75204.1	7653R|AID32641.2	MAFF303099|WP_010911670.1	USDA_110|WP_011083049.1	113_2|113-2GL000671
	497	USDA205|WP_014328021.1	Sm2011|AGG73883.1	7653R|AID30192.1	MAFF303099|WP_010909583.1	USDA_110|WP_028171586.1	113_2|113-2GL004172
	498	USDA205|WP_037393430.1	Sm2011|AGG74101.1	7653R|AID30546.2	MAFF303099|WP_010909898.1	USDA_110|WP_063921471.1	113_2|113-2GL004535
	499	USDA205|WP_060563370.1	Sm2011|AGG75672.1	7653R|AID33241.1	MAFF303099|WP_010912266.1	USDA_110|WP_038967768.1	113_2|113-2GL003607
	500	USDA205|WP_037396602.1	Sm2011|AGG74412.1	7653R|AID32098.1	MAFF303099|WP_044548276.1	USDA_110|WP_028175030.1	113_2|113-2GL007138
	501	USDA205|WP_080577551.1	Sm2011|AGG72204.1	USDA_110|WP_028174242.1	113_2|113-2GL007410	7653R|AID32874.1	MAFF303099|WP_010911895.1
	502	USDA205|WP_141322177.1	Sm2011|AGG70189.1	MAFF303099|WP_010911559.1	USDA_110|WP_038966489.1	113_2|113-2GL002775	Sm2011|AGG70020.1
	503	USDA205|WP_037428335.1	Sm2011|AGG72498.1	7653R|AID28553.1	MAFF303099|WP_010914669.1	USDA_110|WP_011085122.1	113_2|113-2GL007314
	504	USDA205|WP_037396557.1	Sm2011|AGG74401.1	7653R|AID30294.2	MAFF303099|WP_010909665.1	USDA_110|WP_011088628.1	113_2|113-2GL003318
	505	USDA205|WP_037393622.1	Sm2011|AGG75353.1	7653R|AID32898.2	MAFF303099|WP_032931981.1	USDA_110|WP_063921605.1	113_2|113-2GL008055
	506	USDA205|WP_037399637.1	Sm2011|AGG72982.1	7653R|AID34309.1	MAFF303099|WP_010913304.1	USDA_110|WP_011083621.1	113_2|113-2GL000034
	507	USDA205|WP_037398722.1	Sm2011|AGG72809.1	7653R|AID34286.1	MAFF303099|WP_010913281.1	USDA_110|WP_038966071.1	113_2|113-2GL001054
	508	USDA205|WP_014327364.1	Sm2011|AGG73269.1	7653R|AID32295.1	MAFF303099|WP_010911316.1	USDA_110|WP_028175235.1	113_2|113-2GL002367
	509	USDA205|WP_037435755.1	Sm2011|AGG72508.1	7653R|AID33214.1	MAFF303099|WP_010912238.1	USDA_110|WP_011083891.1	113_2|113-2GL008558
	510	USDA205|WP_014328363.1	Sm2011|AGG74203.1	7653R|AID29950.2	MAFF303099|WP_010909309.1	USDA_110|WP_011087225.1	113_2|113-2GL004904
	511	USDA205|WP_014329402.1	Sm2011|AGG70865.1	7653R|QGU20755.1	MAFF303099|WP_010910076.1	USDA_110|WP_011088780.1	113_2|113-2GL003162
	512	USDA205|WP_037398676.1	Sm2011|AGG75928.1	7653R|AID34116.1	MAFF303099|WP_044548801.1	USDA_110|WP_011084127.1	113_2|113-2GL008292
	513	USDA205|WP_037391267.1	Sm2011|AGG73601.1	7653R|AID28978.2	MAFF303099|WP_027046649.1	USDA_110|WP_038965709.1	113_2|113-2GL006397
	514	USDA205|WP_037434945.1	Sm2011|AGG72524.1	7653R|AID30264.1	MAFF303099|WP_010909639.1	USDA_110|WP_011084267.1	113_2|113-2GL008130
	515	USDA205|WP_050984020.1	Sm2011|AGG75760.1	7653R|AID33108.1	MAFF303099|WP_162034373.1	USDA_110|WP_038965055.1	113_2|113-2GL000441
	516	USDA205|WP_014330421.1	Sm2011|AGG72634.1	7653R|AID33872.1	MAFF303099|WP_010912877.1	USDA_110|WP_011083479.1	113_2|113-2GL000187
	517	USDA205|WP_037434511.1	Sm2011|AGG71404.1	7653R|AID32696.1	MAFF303099|WP_010911721.1	USDA_110|WP_011083556.1	113_2|113-2GL000105
	518	USDA205|WP_014329529.1	Sm2011|AGG75226.1	7653R|AID32675.1	MAFF303099|WP_010911701.1	USDA_110|WP_011084158.1	113_2|113-2GL008255
	519	USDA205|WP_037396997.1	Sm2011|AGG74795.1	7653R|AID31031.1	MAFF303099|WP_010910301.1	USDA_110|WP_011089552.1	113_2|113-2GL002403
	520	USDA205|WP_014330409.1	Sm2011|AGG72622.1	7653R|AID33939.1	MAFF303099|WP_010912939.1	USDA_110|WP_011090868.1	113_2|113-2GL001028
	521	USDA205|WP_014330538.1	Sm2011|AGG72750.1	7653R|AID34157.1	MAFF303099|WP_032932780.1	USDA_110|WP_011083626.1	113_2|113-2GL000028
	522	USDA205|WP_012709376.1	Sm2011|AGG75416.1	7653R|AID32355.1	MAFF303099|WP_010911372.1	USDA_110|WP_007597092.1	113_2|113-2GL001385
	523	USDA205|WP_014328270.1	Sm2011|AGG74311.1	7653R|AID30492.1	MAFF303099|WP_010909784.1	USDA_110|WP_011090891.1	113_2|113-2GL001004
	524	USDA205|WP_037436470.1	Sm2011|AGG72878.1	7653R|AID28304.1	MAFF303099|WP_010914407.1	USDA_110|WP_011090239.1	113_2|113-2GL001637
	525	USDA205|WP_014327040.1	Sm2011|AGG72956.1	7653R|AID33555.2	MAFF303099|WP_010912576.1	USDA_110|WP_011083501.1	113_2|113-2GL000164
	526	USDA205|WP_014327949.1	Sm2011|AGG73812.1	7653R|AID29567.1	MAFF303099|WP_044550248.1	USDA_110|WP_038966321.1	113_2|113-2GL004294
	527	USDA205|WP_037394740.1	Sm2011|AGG75207.1	7653R|AID32647.1	MAFF303099|WP_010911675.1	USDA_110|WP_038966657.1	113_2|113-2GL000674
	528	USDA205|WP_037430271.1	Sm2011|AGG71773.1	MAFF303099|WP_044548324.1	USDA_110|WP_162494137.1	113_2|113-2GL002870	Sm2011|AGG71648.1
	529	USDA205|WP_037393011.1	Sm2011|AGG74126.1	7653R|AID30370.1	MAFF303099|WP_080512027.1	USDA_110|WP_038967189.1	113_2|113-2GL003463
	530	USDA205|WP_037392634.1	Sm2011|AGG73472.1	7653R|AID29581.1	MAFF303099|WP_010915629.1	USDA_110|WP_011083903.1	113_2|113-2GL008545
	531	USDA205|WP_153452007.1	Sm2011|AGG73818.1	7653R|AID33690.1	MAFF303099|WP_010912726.1	USDA_110|WP_011088749.1	MAFF303099|WP_010912638.1
	532	USDA205|WP_037435759.1	Sm2011|AGG72515.1	7653R|AID29302.1	MAFF303099|WP_010915389.1	USDA_110|WP_038965912.1	113_2|113-2GL007051
	533	USDA205|WP_014327035.1	Sm2011|AGG72951.1	7653R|AID29724.1	MAFF303099|WP_032933381.1	USDA_110|WP_038967088.1	113_2|113-2GL003964
	534	USDA205|WP_014329646.1	Sm2011|AGG75311.1	7653R|AID32170.2	MAFF303099|WP_010911197.1	USDA_110|WP_038967810.1	113_2|113-2GL007502
	535	USDA205|WP_060563186.1	Sm2011|AGG72989.1	7653R|AID34317.1	MAFF303099|WP_010913314.1	USDA_110|WP_011083613.1	113_2|113-2GL000042
	536	USDA205|WP_037400485.1	Sm2011|AGG74012.1	7653R|AID30381.2	MAFF303099|WP_010909743.1	USDA_110|WP_011087127.1	113_2|113-2GL005087
	537	USDA205|WP_153452045.1	Sm2011|AGG74254.1	7653R|AID30042.1	MAFF303099|WP_010909434.1	USDA_110|WP_162494131.1	113_2|113-2GL003033
	538	USDA205|WP_037435034.1	MAFF303099|WP_044548312.1	USDA205|WP_153451858.1	USDA_110|WP_038966276.1	113_2|113-2GL005628	7653R|AID32370.1
	539	USDA205|WP_037436835.1	Sm2011|AGG74462.1	7653R|AID30078.1	MAFF303099|WP_010909472.1	USDA_110|WP_011086521.1	113_2|113-2GL005787
	540	USDA205|WP_014327824.1	Sm2011|AGG73714.1	7653R|AID29103.1	MAFF303099|WP_010915167.1	USDA_110|WP_011086852.1	113_2|113-2GL005404
	541	USDA205|WP_037391900.1	Sm2011|AGG73096.1	7653R|AID27890.1	MAFF303099|WP_010913392.1	USDA_110|WP_011083916.1	113_2|113-2GL008529
	542	USDA205|WP_037396049.1	Sm2011|AGG72141.1	7653R|AID30211.1	MAFF303099|WP_010909595.1	USDA_110|WP_011084227.1	113_2|113-2GL008177
	543	USDA205|WP_037437113.1	Sm2011|AGG74947.1	7653R|AID32073.1	MAFF303099|WP_010911109.1	USDA_110|WP_011090174.1	113_2|113-2GL001706
	544	USDA205|WP_014327950.1	Sm2011|AGG73813.1	7653R|AID29568.1	MAFF303099|WP_044550251.1	USDA_110|WP_164930927.1	113_2|113-2GL004295
	545	USDA205|WP_014330397.1	Sm2011|AGG72608.1	7653R|AID33922.1	MAFF303099|WP_010912922.1	USDA_110|WP_011083568.1	113_2|113-2GL000089
	546	USDA205|WP_014328227.1	Sm2011|AGG74110.1	7653R|AID30537.1	MAFF303099|WP_010909890.1	USDA_110|WP_011087517.1	113_2|113-2GL004544
	547	USDA205|WP_060563302.1	Sm2011|AGG75449.1	7653R|AID34021.1	MAFF303099|WP_010913016.1	USDA_110|WP_011089861.1	113_2|113-2GL002074
	548	USDA205|WP_037400018.1	Sm2011|AGG70535.1	7653R|AID32021.1	MAFF303099|WP_044548267.1	USDA_110|WP_051000352.1	113_2|113-2GL003903
	549	USDA205|WP_014330542.1	Sm2011|AGG72768.1	7653R|AID34341.1	MAFF303099|WP_010913338.1	USDA_110|WP_011083588.1	113_2|113-2GL000068
	550	USDA205|WP_037431995.1	Sm2011|AGG71472.1	7653R|AID28367.1	USDA_110|WP_011088911.1	113_2|113-2GL003017	Sm2011|AGG74823.1
	551	USDA205|WP_037392553.1	Sm2011|AGG73508.1	7653R|AID28832.1	MAFF303099|WP_032929383.1	USDA_110|WP_038967973.1	113_2|113-2GL007121
	552	USDA205|WP_037397656.1	Sm2011|AGG74158.1	7653R|AID31915.1	MAFF303099|WP_010910964.1	USDA_110|WP_011085297.1	113_2|113-2GL007107
	553	USDA205|WP_014857654.1	Sm2011|AGG70130.1	7653R|AID34806.1	MAFF303099|WP_010913569.1	USDA_110|WP_011084583.1	113_2|113-2GL007877
	554	USDA205|WP_037393726.1	Sm2011|AGG75643.1	7653R|AID33311.1	MAFF303099|WP_010912338.1	USDA_110|WP_008145224.1	113_2|113-2GL000414
	555	USDA205|WP_037431982.1	Sm2011|AGG71726.1	7653R|AID31073.1	MAFF303099|WP_010910341.1	USDA_110|WP_038965384.1	113_2|113-2GL008097
	556	USDA205|WP_153451634.1	Sm2011|AGG70340.1	7653R|AID32556.2	MAFF303099|WP_044548333.1	USDA_110|WP_038966289.1	113_2|113-2GL004399
	557	USDA205|WP_037435944.1	Sm2011|AGG74320.1	7653R|AID29650.1	MAFF303099|WP_010909063.1	USDA_110|WP_011087110.1	113_2|113-2GL005106
	558	USDA205|WP_037398318.1	Sm2011|AGG72738.1	7653R|QGU20623.1	MAFF303099|WP_080512084.1	USDA_110|WP_038967706.1	113_2|113-2GL001015
	559	USDA205|WP_037391103.1	Sm2011|AGG73772.1	7653R|AID29487.1	MAFF303099|WP_010915555.1	USDA_110|WP_011086908.1	113_2|113-2GL005340
	560	USDA205|WP_040961719.1	Sm2011|AGG75435.1	7653R|AID28882.1	MAFF303099|WP_010914968.1	USDA_110|WP_011089199.1	113_2|113-2GL002792
	561	USDA205|WP_014328274.1	Sm2011|AGG74307.1	7653R|AID30478.1	MAFF303099|WP_010909770.1	USDA_110|WP_028171284.1	113_2|113-2GL005079
	562	USDA205|WP_080577673.1	Sm2011|AGG75925.1	7653R|AID33153.1	MAFF303099|WP_044548408.1	USDA_110|WP_011083407.1	113_2|113-2GL000264
	563	USDA205|WP_080577606.1	Sm2011|AGG74620.1	7653R|AID28503.1	MAFF303099|WP_010914626.1	USDA_110|WP_011088551.1	113_2|113-2GL003398
	564	USDA205|WP_014328956.1	Sm2011|AGG74771.1	7653R|AID30986.1	MAFF303099|WP_010910259.1	USDA_110|WP_011089347.1	113_2|113-2GL002624
	565	USDA205|WP_014329027.1	7653R|AID31034.1	MAFF303099|WP_010910304.1	USDA_110|WP_027546512.1	113_2|113-2GL006728	MAFF303099|WP_010916232.1
	566	USDA205|WP_037401398.1	Sm2011|AGG72008.1	USDA_110|WP_011087571.1	113_2|113-2GL004484	7653R|AID34188.1	MAFF303099|WP_010913172.1
	567	USDA205|WP_014330519.1	Sm2011|AGG72734.1	7653R|AID34276.1	MAFF303099|WP_010913271.1	USDA_110|WP_038965361.1	113_2|113-2GL008156
	568	USDA205|WP_014328493.1	Sm2011|AGG74377.1	7653R|AID29668.1	MAFF303099|WP_010909079.1	USDA_110|WP_011088491.1	113_2|113-2GL003470
	569	USDA205|WP_037393530.1	Sm2011|AGG75398.1	7653R|AID32340.1	MAFF303099|WP_010911358.1	USDA_110|WP_011084315.1	113_2|113-2GL008080
	570	USDA205|WP_037392649.1	Sm2011|AGG73466.1	USDA_110|WP_011087070.1	113_2|113-2GL005152	7653R|AID28843.2	MAFF303099|WP_044549767.1
	571	USDA205|WP_014327051.1	Sm2011|AGG72965.1	7653R|AID32501.1	MAFF303099|WP_010911492.1	USDA_110|WP_011083566.1	113_2|113-2GL000092
	572	USDA205|WP_014327327.1	Sm2011|AGG73230.1	7653R|AID32232.1	MAFF303099|WP_010911264.1	USDA_110|WP_011089615.1	113_2|113-2GL002338
	573	USDA205|WP_060563207.1	Sm2011|AGG71840.1	7653R|AID29454.2	MAFF303099|WP_044550182.1	USDA_110|WP_011088981.1	113_2|113-2GL002939
	574	USDA205|WP_014327726.1	Sm2011|AGG73597.1	7653R|AID28974.1	MAFF303099|WP_010915048.1	USDA_110|WP_011085910.1	113_2|113-2GL006402
	575	USDA205|WP_012707899.1	Sm2011|AGG74083.1	7653R|AID30150.2	MAFF303099|WP_032930326.1	USDA_110|WP_011087619.1	113_2|113-2GL004431
	576	USDA205|WP_037394238.1	Sm2011|AGG69935.1	7653R|AID30011.1	MAFF303099|WP_044548328.1	USDA_110|WP_011088699.1	113_2|113-2GL003245
	577	USDA205|WP_037435386.1	Sm2011|AGG73000.1	7653R|AID33721.1	MAFF303099|WP_010912759.1	USDA_110|WP_011090830.1	113_2|113-2GL001068
	578	USDA205|WP_037394084.1	Sm2011|AGG75491.1	7653R|AID33062.1	MAFF303099|WP_010912070.1	USDA_110|WP_011087355.1	113_2|113-2GL004747
	579	USDA205|WP_037391937.1	Sm2011|AGG73121.1	7653R|AID27861.1	MAFF303099|WP_010913363.1	USDA_110|WP_011083967.1	113_2|113-2GL008473
	580	USDA205|WP_037396757.1	Sm2011|AGG74912.1	7653R|AID31911.1	MAFF303099|WP_044548242.1	USDA_110|WP_011090106.1	113_2|113-2GL001791
	581	USDA205|WP_037393818.1	Sm2011|AGG75790.1	7653R|AID33263.2	MAFF303099|WP_032932222.1	USDA_110|WP_011083445.1	113_2|113-2GL000224
	582	USDA205|WP_014327717.1	Sm2011|AGG73589.1	7653R|AID28949.1	MAFF303099|WP_010915024.1	USDA_110|WP_011085886.1	113_2|113-2GL006431
	583	USDA205|WP_014328341.1	Sm2011|AGG74226.1	7653R|AID30049.1	MAFF303099|WP_032930262.1	USDA_110|WP_011087360.1	113_2|113-2GL004742
	584	USDA205|WP_037392593.1	Sm2011|AGG73491.1	7653R|AID28815.1	MAFF303099|WP_010914898.1	USDA_110|WP_011084133.1	113_2|113-2GL008285
	585	USDA205|WP_014328174.1	Sm2011|AGG74055.1	7653R|AID29310.1	MAFF303099|WP_010915399.1	USDA_110|WP_011087220.1	113_2|113-2GL004909
	586	USDA205|WP_014328142.1	Sm2011|AGG74021.1	7653R|AID29972.1	MAFF303099|WP_010909324.1	USDA_110|WP_011087568.1	113_2|113-2GL004487
	587	USDA205|WP_153451690.1	Sm2011|AGG73486.1	7653R|AID28808.1	MAFF303099|WP_044549752.1	USDA_110|WP_011083993.1	113_2|113-2GL008446
	588	USDA205|WP_037401536.1	Sm2011|AGG73891.1	7653R|AID30185.1	MAFF303099|WP_010909575.1	USDA_110|WP_011087850.1	113_2|113-2GL004183
	589	USDA205|WP_014327358.1	Sm2011|AGG73262.1	7653R|AID32266.1	MAFF303099|WP_010911295.1	USDA_110|WP_028175231.1	113_2|113-2GL002360
	590	USDA205|WP_014327710.1	Sm2011|AGG73583.1	USDA_110|WP_011085858.1	113_2|113-2GL006460	7653R|AID28944.1	MAFF303099|WP_010915019.1
	591	USDA205|WP_060564115.1	Sm2011|AGG74095.1	7653R|AID30557.1	MAFF303099|WP_010909906.1	USDA_110|WP_011087247.1	113_2|113-2GL004881
	592	USDA205|WP_037431946.1	Sm2011|AGG71750.1	7653R|AID28864.1	MAFF303099|WP_010914951.1	USDA_110|WP_038967035.1	113_2|113-2GL003279
	593	USDA205|WP_014328423.1	Sm2011|AGG74138.1	7653R|AID30249.1	MAFF303099|WP_010909627.1	USDA_110|WP_011087466.1	113_2|113-2GL004616
	594	USDA205|WP_014857660.1	Sm2011|AGG70125.1	7653R|AID34754.1	MAFF303099|WP_010913564.1	USDA_110|WP_011084566.1	113_2|113-2GL007889
	595	USDA205|WP_014327112.1	Sm2011|AGG73023.1	7653R|AID33691.2	MAFF303099|WP_019862432.1	USDA_110|WP_011090821.1	113_2|113-2GL001077
	596	USDA205|WP_037436842.1	Sm2011|AGG72593.1	7653R|AID34026.1	MAFF303099|WP_010913019.1	USDA_110|WP_011083645.1	113_2|113-2GL000008
	597	USDA205|WP_014328695.1	Sm2011|AGG74526.1	7653R|AID30633.1	MAFF303099|WP_044547873.1	USDA_110|WP_011086589.1	113_2|113-2GL005709
	598	USDA205|WP_014327996.1	Sm2011|AGG73858.1	7653R|AID30773.1	MAFF303099|WP_010910099.1	USDA_110|WP_011087672.1	113_2|113-2GL004370
	599	USDA205|WP_037394690.1	Sm2011|AGG75238.1	7653R|AID32699.1	MAFF303099|WP_044548349.1	USDA_110|WP_011084198.1	113_2|113-2GL008210
	600	USDA205|WP_100209475.1	Sm2011|AGG73910.1	7653R|AID29817.2	MAFF303099|WP_106406542.1	USDA_110|WP_097531964.1	113_2|113-2GL005141
	601	USDA205|WP_037393414.1	Sm2011|AGG74112.1	7653R|AID30535.1	MAFF303099|WP_010909888.1	USDA_110|WP_028171844.1	113_2|113-2GL004547
	602	USDA205|WP_012706640.1	Sm2011|AGG72994.1	7653R|AID32493.1	MAFF303099|WP_032931669.1	USDA_110|WP_011083554.1	113_2|113-2GL000107
	603	USDA205|WP_014328317.1	Sm2011|AGG74257.1	7653R|AID30047.1	MAFF303099|WP_010909440.1	USDA_110|WP_011087357.1	113_2|113-2GL004745
	604	USDA205|WP_037393732.1	Sm2011|AGG75633.1	7653R|AID33300.2	MAFF303099|WP_010912323.1	USDA_110|WP_011083278.1	113_2|113-2GL000424
	605	USDA205|WP_014331455.1	Sm2011|AGG72328.1	7653R|AID28270.1	MAFF303099|WP_010914372.1	USDA_110|WP_011082984.1	113_2|113-2GL000738
	606	USDA205|WP_014328974.1	Sm2011|AGG74791.1	7653R|AID31026.1	MAFF303099|WP_010910295.1	USDA_110|WP_011089425.1	113_2|113-2GL002543
	607	USDA205|WP_014327587.1	Sm2011|AGG73476.1	7653R|AID28781.1	MAFF303099|WP_010914863.1	USDA_110|WP_011085415.1	113_2|113-2GL006934
	608	USDA205|WP_014329837.1	Sm2011|AGG75463.1	7653R|AID32299.2	MAFF303099|WP_044548301.1	USDA_110|WP_011090485.1	113_2|113-2GL001354
	609	USDA205|WP_014327985.1	Sm2011|AGG73844.1	7653R|AID30786.1	MAFF303099|WP_010910112.1	USDA_110|WP_008136158.1	113_2|113-2GL004356
	610	USDA205|WP_014328169.1	Sm2011|AGG74051.1	USDA_110|WP_011084296.1	113_2|113-2GL008099	7653R|AID32520.1	MAFF303099|WP_010911512.1
	611	USDA205|WP_014327079.1	Sm2011|AGG72991.1	7653R|AID34319.1	MAFF303099|WP_010913316.1	USDA_110|WP_011088686.1	113_2|113-2GL003258
	612	USDA205|WP_037393982.1	Sm2011|AGG75813.1	7653R|AID33350.1	MAFF303099|WP_010912376.1	USDA_110|WP_011083356.1	113_2|113-2GL000336
	613	USDA205|WP_080578989.1	Sm2011|AGG72457.1	7653R|AID30654.1	MAFF303099|WP_010909986.1	USDA_110|WP_011086732.1	113_2|113-2GL005534
	614	USDA205|WP_037432939.1	Sm2011|AGG73969.1	7653R|AID29929.2	MAFF303099|WP_010909295.1	USDA_110|WP_011085424.1	113_2|113-2GL006925
	615	USDA205|WP_037391123.1	Sm2011|AGG73785.1	7653R|AID29520.1	MAFF303099|WP_010915582.1	USDA_110|WP_038966342.1	113_2|113-2GL004240
	616	USDA205|WP_014330107.1	Sm2011|AGG75782.1	7653R|AID33407.1	MAFF303099|WP_010912431.1	USDA_110|WP_028174970.1	113_2|113-2GL000247
	617	USDA205|WP_037428374.1	Sm2011|AGG72467.1	7653R|AID32574.2	MAFF303099|WP_010911603.1	USDA_110|WP_011084043.1	113_2|113-2GL008391
	618	USDA205|WP_014327833.1	Sm2011|AGG73726.1	7653R|AID29115.2	MAFF303099|WP_027053294.1	USDA_110|WP_011086862.1	113_2|113-2GL005391
	619	USDA_110|WP_063921493.1	113_2|113-2GL003683	USDA205|WP_014328114.1	Sm2011|AGG73995.1	7653R|AID29791.1	MAFF303099|WP_032930124.1
	620	USDA205|WP_014329617.1	Sm2011|AGG75654.1	7653R|AID31621.1	MAFF303099|WP_010910823.1	USDA_110|WP_011086177.1	113_2|113-2GL006126
	621	USDA205|WP_037396528.1	Sm2011|AGG74375.1	7653R|AID29670.2	MAFF303099|WP_010909081.1	USDA_110|WP_011088490.1	113_2|113-2GL003472
	622	USDA205|WP_037398696.1	Sm2011|AGG72583.1	7653R|AID33450.1	MAFF303099|WP_010912478.1	USDA_110|WP_011083465.1	113_2|113-2GL000200
	623	USDA205|WP_014329540.1	Sm2011|AGG75239.1	7653R|AID32700.1	MAFF303099|WP_010911726.1	USDA_110|WP_038965353.1	113_2|113-2GL008212
	624	USDA205|WP_014329155.1	Sm2011|AGG74977.1	7653R|AID29427.1	MAFF303099|WP_010915503.1	USDA_110|WP_038967228.1	113_2|113-2GL004491
	625	USDA205|WP_037396450.1	Sm2011|AGG74181.1	7653R|AID30012.1	MAFF303099|WP_010909359.1	USDA_110|WP_011087285.1	113_2|113-2GL004837
	626	USDA205|WP_037391931.1	Sm2011|AGG73113.1	7653R|AID27875.1	MAFF303099|WP_010913377.1	USDA_110|WP_011083978.1	113_2|113-2GL008462
	627	USDA205|WP_014328954.1	Sm2011|AGG74769.1	7653R|AID30984.1	MAFF303099|WP_010910257.1	USDA_110|WP_011089345.1	113_2|113-2GL002626
	628	USDA205|WP_014328065.1	Sm2011|AGG73936.1	7653R|AID29898.1	MAFF303099|WP_010909274.1	USDA_110|WP_011088150.1	113_2|113-2GL003853
	629	USDA205|WP_014328326.1	Sm2011|AGG74247.1	7653R|AID30133.1	MAFF303099|WP_010909527.1	USDA_110|WP_011087593.1	113_2|113-2GL004458
	630	USDA205|WP_014328068.1	Sm2011|AGG73944.1	7653R|AID29906.1	MAFF303099|WP_010909280.1	USDA_110|WP_011088143.1	113_2|113-2GL003861
	631	USDA205|WP_014328069.1	Sm2011|AGG73947.1	7653R|AID29909.1	MAFF303099|WP_010909281.1	USDA_110|WP_011088141.1	113_2|113-2GL003864
	632	USDA205|WP_014330540.1	Sm2011|AGG72753.1	7653R|AID34339.2	MAFF303099|WP_010913336.1	USDA_110|WP_011083589.1	113_2|113-2GL000067
	633	USDA205|WP_014330019.1	Sm2011|AGG75605.1	7653R|AID30216.1	MAFF303099|WP_010909599.1	USDA_110|WP_011085226.1	113_2|113-2GL007188
	634	USDA205|WP_014330549.1	Sm2011|AGG72761.1	7653R|AID33621.1	MAFF303099|WP_010912682.1	USDA_110|WP_011083506.1	113_2|113-2GL000160
	635	USDA205|WP_037436126.1	Sm2011|AGG69760.1	7653R|AID33963.2	MAFF303099|WP_044548750.1	USDA_110|WP_011085828.1	113_2|113-2GL006490
	636	USDA205|WP_014330154.1	Sm2011|AGG75819.1	7653R|AID33341.1	MAFF303099|WP_010912366.1	USDA_110|WP_011083291.1	113_2|113-2GL000409
	637	USDA205|WP_037393447.1	Sm2011|AGG74082.1	7653R|AID30151.1	MAFF303099|WP_010909544.1	USDA_110|WP_011087620.1	113_2|113-2GL004430
	638	USDA205|WP_014327537.1	Sm2011|AGG73425.1	7653R|AID28753.2	MAFF303099|WP_027041409.1	USDA_110|WP_011085319.1	113_2|113-2GL007082
	639	USDA205|WP_050984128.1	Sm2011|AGG72962.1	7653R|AID32498.1	MAFF303099|WP_010911489.1	USDA_110|WP_011083547.1	113_2|113-2GL000114
	640	USDA205|WP_014328702.1	Sm2011|AGG74532.1	7653R|AID30800.1	MAFF303099|WP_010910126.1	USDA_110|WP_011086056.1	113_2|113-2GL006250
	641	USDA205|WP_060563864.1	Sm2011|AGG72760.1	7653R|AID32530.2	MAFF303099|WP_010911522.1	USDA_110|WP_011083732.1	113_2|113-2GL008733
	642	USDA205|WP_060564100.1	Sm2011|AGG73970.1	7653R|AID28449.1	MAFF303099|WP_010914578.1	USDA_110|WP_011088926.1	113_2|113-2GL002998
	643	USDA205|WP_037400467.1	Sm2011|AGG74017.1	7653R|AID30128.1	MAFF303099|WP_010909521.1	USDA_110|WP_011087575.1	113_2|113-2GL004480
	644	USDA205|WP_042779273.1	Sm2011|AGG70136.1	7653R|AID34764.2	MAFF303099|WP_010913610.1	USDA_110|WP_011084553.1	113_2|113-2GL007904
	645	USDA205|WP_037435154.1	Sm2011|AGG71859.1	7653R|AID31355.1	MAFF303099|WP_010910602.1	USDA_110|WP_011090513.1	113_2|113-2GL001323
	646	USDA205|WP_037428923.1	Sm2011|AGG74829.1	7653R|AID28616.1	MAFF303099|WP_010914713.1	USDA_110|WP_011084695.1	113_2|113-2GL007776
	647	USDA205|WP_014329274.1	Sm2011|AGG75038.1	7653R|AID33779.1	MAFF303099|WP_010912814.1	USDA_110|WP_011086003.1	113_2|113-2GL006302
	648	USDA205|WP_014327118.1	Sm2011|AGG73030.1	7653R|AID33682.1	MAFF303099|WP_032932475.1	USDA_110|WP_049832616.1	113_2|113-2GL001081
	649	USDA205|WP_153452128.1	Sm2011|AGG73510.1	7653R|AID28833.1	MAFF303099|WP_010914916.1	USDA_110|WP_011085283.1	113_2|113-2GL007123
	650	USDA205|WP_014329526.1	Sm2011|AGG75222.1	7653R|AID32670.1	MAFF303099|WP_044548345.1	USDA_110|WP_011088523.1	113_2|113-2GL003429
	651	USDA205|WP_012709410.1	Sm2011|AGG75450.1	7653R|AID34020.1	MAFF303099|WP_032932694.1	USDA_110|WP_011089862.1	113_2|113-2GL002073
	652	USDA205|WP_014328489.1	Sm2011|AGG74372.1	7653R|AID29676.1	MAFF303099|WP_010909086.1	USDA_110|WP_011088452.1	113_2|113-2GL003512
	653	USDA205|WP_012709746.1	Sm2011|AGG75856.1	7653R|AID32989.1	MAFF303099|WP_010911999.1	USDA_110|WP_161532582.1	113_2|113-2GL000734
	654	USDA205|WP_037396064.1	Sm2011|AGG74999.1	7653R|AID30624.2	MAFF303099|WP_010909956.1	USDA_110|WP_038966881.1	113_2|113-2GL005567
	655	USDA205|WP_014328093.1	Sm2011|AGG73975.1	7653R|AID30761.2	MAFF303099|WP_010910087.1	USDA_110|WP_011088013.1	113_2|113-2GL003997
	656	USDA205|WP_014327990.1	Sm2011|AGG73850.1	7653R|AID30781.1	MAFF303099|WP_010910107.1	USDA_110|WP_011087678.1	113_2|113-2GL004363
	657	USDA205|WP_014327141.1	Sm2011|AGG73063.1	7653R|AID28873.1	MAFF303099|WP_010914959.1	USDA_110|WP_011086011.1	113_2|113-2GL006295
	658	USDA205|WP_014329141.1	Sm2011|AGG74959.1	7653R|AID32107.2	MAFF303099|WP_010911141.1	USDA_110|WP_011085250.1	113_2|113-2GL007159
	659	USDA205|WP_012707029.1	Sm2011|AGG73414.1	7653R|AID28740.1	MAFF303099|WP_010914827.1	USDA_110|WP_007599451.1	113_2|113-2GL008433
	660	USDA205|WP_014858070.1	Sm2011|AGG70156.1	7653R|QGU21229.1	MAFF303099|WP_010913821.1	USDA_110|WP_011084824.1	113_2|113-2GL007651
	661	USDA205|WP_014328558.1	Sm2011|AGG74452.1	7653R|AID30074.1	MAFF303099|WP_010909468.1	USDA_110|WP_011085099.1	113_2|113-2GL007338
	662	USDA205|WP_037396927.1	Sm2011|AGG74757.1	7653R|AID30976.1	MAFF303099|WP_010910247.1	USDA_110|WP_011089335.1	113_2|113-2GL002638
	663	USDA205|WP_037394315.1	Sm2011|AGG75112.1	7653R|AID30507.1	MAFF303099|WP_032930518.1	USDA_110|WP_038966245.1	113_2|113-2GL005739
	664	USDA205|WP_060563690.1	Sm2011|AGG72327.1	7653R|AID28269.1	MAFF303099|WP_010914371.1	USDA_110|WP_011082983.1	113_2|113-2GL000739
	665	USDA205|WP_014330129.1	Sm2011|AGG75845.1	7653R|AID33296.1	MAFF303099|WP_010912318.1	USDA_110|WP_011083318.1	113_2|113-2GL000381
	666	USDA205|WP_037396542.1	Sm2011|AGG74391.1	7653R|AID30278.1	MAFF303099|WP_010909649.1	USDA_110|WP_011089988.1	113_2|113-2GL001925
	667	USDA205|WP_012706883.1	Sm2011|AGG73265.1	7653R|AID32269.1	MAFF303099|WP_010911298.1	USDA_110|WP_008130649.1	113_2|113-2GL002363
	668	USDA205|WP_014329552.1	Sm2011|AGG75251.1	7653R|AID32722.2	MAFF303099|WP_010911748.1	USDA_110|WP_028173537.1	113_2|113-2GL008196
	669	USDA205|WP_014329832.1	Sm2011|AGG75459.1	7653R|AID33996.1	MAFF303099|WP_044548762.1	USDA_110|WP_011090493.1	113_2|113-2GL001346
	670	USDA205|WP_014329644.1	Sm2011|AGG75309.1	7653R|AID32172.1	MAFF303099|WP_006203583.1	USDA_110|WP_008138878.1	113_2|113-2GL007492
	671	USDA205|WP_037397705.1	Sm2011|AGG74137.1	7653R|AID30255.1	MAFF303099|WP_010909632.1	USDA_110|WP_011087470.1	113_2|113-2GL004611
	672	USDA205|WP_014327531.1	Sm2011|AGG73418.1	7653R|AID28744.1	MAFF303099|WP_044551515.1	USDA_110|WP_011085306.1	113_2|113-2GL007096
	673	USDA205|WP_037399621.1	Sm2011|AGG72971.1	7653R|AID32510.1	MAFF303099|WP_010911501.1	USDA_110|WP_028174654.1	113_2|113-2GL001665
	674	USDA205|WP_037396741.1	Sm2011|AGG74923.1	USDA_110|WP_028171220.1	113_2|113-2GL005174	7653R|AID32044.1	MAFF303099|WP_010911084.1
	675	USDA205|WP_037392622.1	Sm2011|AGG73480.1	7653R|AID28784.2	MAFF303099|WP_010914867.1	USDA_110|WP_011085401.1	113_2|113-2GL006948
	676	USDA205|WP_014330671.1	Sm2011|AGG72828.1	7653R|AID34335.1	MAFF303099|WP_010913332.1	USDA_110|WP_011083591.1	113_2|113-2GL000064
	677	USDA205|WP_037430514.1	Sm2011|AGG71847.1	7653R|AID33843.2	MAFF303099|WP_044548694.1	USDA_110|WP_011084046.1	113_2|113-2GL008388
	678	USDA205|WP_015633488.1	Sm2011|AGG70158.1	7653R|QGU21221.1	MAFF303099|WP_044549143.1	USDA_110|WP_011084822.1	113_2|113-2GL007652
	679	USDA205|WP_014327460.1	Sm2011|AGG73341.1	7653R|QGU20858.1	MAFF303099|WP_010915551.1	USDA_110|WP_011086749.1	113_2|113-2GL005516
	680	USDA205|WP_037434412.1	Sm2011|AGG71875.1	7653R|AID32851.1	MAFF303099|WP_010911873.1	USDA_110|WP_011086031.1	113_2|113-2GL006275
	681	USDA205|WP_037430524.1	Sm2011|AGG71857.1	7653R|AID32216.1	MAFF303099|WP_010911248.1	USDA_110|WP_011085402.1	113_2|113-2GL006947
	682	USDA205|WP_014330444.1	MAFF303099|WP_010915138.1	USDA205|WP_050994704.1	USDA_110|WP_011088611.1	113_2|113-2GL003336	7653R|AID29067.2
	683	USDA205|WP_014330326.1	Sm2011|AGG75900.1	7653R|AID32362.1	MAFF303099|WP_044548311.1	USDA_110|WP_011087610.1	113_2|113-2GL004440
	684	USDA205|WP_037398314.1	Sm2011|AGG72740.1	7653R|QGU20622.1	MAFF303099|WP_010912590.1	USDA_110|WP_011087321.1	113_2|113-2GL004784
	685	USDA205|WP_014328211.1	Sm2011|AGG74094.1	7653R|AID30560.2	MAFF303099|WP_032930558.1	USDA_110|WP_038967575.1	113_2|113-2GL004882
	686	USDA205|WP_153451418.1	Sm2011|AGG74442.1	7653R|AID30057.1	MAFF303099|WP_010909451.1	USDA_110|WP_011086535.1	113_2|113-2GL005772
	687	USDA205|WP_060563372.1	Sm2011|AGG75783.1	7653R|AID33406.1	MAFF303099|WP_027047556.1	USDA_110|WP_011083424.1	113_2|113-2GL000246
	688	USDA205|WP_037432056.1	Sm2011|AGG71706.1	7653R|AID33640.1	MAFF303099|WP_010912701.1	USDA_110|WP_011090615.1	113_2|113-2GL001213
	689	USDA205|WP_037396310.1	Sm2011|AGG72117.1	7653R|AID32196.1	MAFF303099|WP_010911234.1	USDA_110|WP_162494075.1	113_2|113-2GL006734
	690	USDA205|WP_037394213.1	Sm2011|AGG75433.1	7653R|AID28880.1	MAFF303099|WP_010914966.1	USDA_110|WP_038965697.1	113_2|113-2GL002455
	691	USDA205|WP_080577284.1	Sm2011|AGG73411.1	7653R|AID28737.1	MAFF303099|WP_010914824.1	USDA_110|WP_038965917.1	113_2|113-2GL007072
	692	USDA205|WP_037431314.1	Sm2011|AGG72910.1	7653R|AID34030.2	MAFF303099|WP_044551122.1	USDA_110|WP_011083542.1	113_2|113-2GL000119
	693	USDA205|WP_012707650.1	Sm2011|AGG73875.1	7653R|AID30336.1	MAFF303099|WP_006201775.1	USDA_110|WP_007603295.1	113_2|113-2GL004153
	694	USDA205|WP_037396518.1	Sm2011|AGG74367.1	7653R|AID29680.1	MAFF303099|WP_044550342.1	USDA_110|WP_063921631.1	113_2|113-2GL003635
	695	USDA205|WP_086018604.1	Sm2011|AGG74100.1	7653R|AID30547.1	MAFF303099|WP_010909899.1	USDA_110|WP_011087527.1	113_2|113-2GL004534
	696	USDA205|WP_012709651.1	Sm2011|AGG75753.1	7653R|AID33117.1	MAFF303099|WP_010912121.1	USDA_110|WP_011083252.1	113_2|113-2GL000451
	697	USDA205|WP_014328100.1	Sm2011|AGG73982.1	7653R|AID30746.2	MAFF303099|WP_010910074.1	USDA_110|WP_011088007.1	113_2|113-2GL004005
	698	USDA205|WP_014329545.1	Sm2011|AGG75244.1	7653R|AID32709.2	MAFF303099|WP_010911735.1	USDA_110|WP_011084205.1	113_2|113-2GL008202
	699	USDA205|WP_037391244.1	Sm2011|AGG73627.1	7653R|AID28998.2	MAFF303099|WP_010915070.1	USDA_110|WP_011087843.1	113_2|113-2GL004189
	700	USDA205|WP_037401515.1	Sm2011|AGG73898.1	7653R|AID29804.1	MAFF303099|WP_010909207.1	USDA_110|WP_011087059.1	113_2|113-2GL005164
	701	USDA205|WP_037393763.1	Sm2011|AGG75803.1	7653R|AID29199.2	USDA_110|WP_038967749.1	113_2|113-2GL003349	MAFF303099|WP_044549931.1
	702	USDA205|WP_037391222.1	Sm2011|AGG73652.1	7653R|AID29033.2	MAFF303099|WP_010915105.1	USDA_110|WP_011087821.1	113_2|113-2GL004212
	703	USDA205|WP_014328665.1	Sm2011|AGG74508.1	7653R|AID34006.1	MAFF303099|WP_010913001.1	USDA_110|WP_028170829.1	113_2|113-2GL005784
	704	USDA205|WP_037396578.1	Sm2011|AGG74406.1	7653R|QGU20673.1	MAFF303099|WP_010911127.1	USDA_110|WP_011085538.1	113_2|113-2GL006790
	705	USDA205|WP_086018596.1	Sm2011|AGG74335.1	7653R|AID29707.1	MAFF303099|WP_010909118.1	USDA_110|WP_011088407.1	113_2|113-2GL003562
	706	USDA205|WP_014330344.1	Sm2011|AGG75917.1	7653R|AID33180.1	MAFF303099|WP_010912207.1	USDA_110|WP_011083331.1	113_2|113-2GL000366
	707	USDA205|WP_014327303.1	Sm2011|AGG73204.1	7653R|AID29558.2	MAFF303099|WP_010915615.1	USDA_110|WP_011090290.1	113_2|113-2GL001581
	708	USDA205|WP_014327646.1	Sm2011|AGG73523.1	USDA_110|WP_011084297.1	113_2|113-2GL008098	7653R|AID32521.1	MAFF303099|WP_010911513.1
	709	USDA205|WP_014327718.1	Sm2011|AGG73590.1	7653R|AID31828.1	MAFF303099|WP_010910901.1	USDA_110|WP_011085887.1	113_2|113-2GL006429
	710	USDA205|WP_037394619.1	Sm2011|AGG75280.1	7653R|AID32759.2	MAFF303099|WP_010911789.1	USDA_110|WP_011084138.1	113_2|113-2GL008280
	711	USDA205|WP_012709372.1	Sm2011|AGG75412.1	7653R|AID32346.1	MAFF303099|WP_010911365.1	USDA_110|WP_028173863.1	113_2|113-2GL001374
	712	USDA205|WP_014328446.1	Sm2011|AGG74164.1	7653R|AID30234.1	MAFF303099|WP_044547678.1	USDA_110|WP_011087461.1	113_2|113-2GL004623
	713	USDA205|WP_014328281.1	Sm2011|AGG74303.1	7653R|AID29773.1	MAFF303099|WP_010909179.1	USDA_110|WP_011087171.1	113_2|113-2GL004972
	714	USDA205|WP_014327336.1	Sm2011|AGG73239.1	7653R|AID32242.1	MAFF303099|WP_010911273.1	USDA_110|WP_011089614.1	113_2|113-2GL002339
	715	USDA205|WP_037399508.1	Sm2011|AGG73394.1	7653R|AID29419.1	MAFF303099|WP_010915495.1	USDA_110|WP_011090225.1	113_2|113-2GL001652
	716	USDA205|WP_014329028.1	Sm2011|AGG74868.1	7653R|AID31033.2	MAFF303099|WP_010910303.1	USDA_110|WP_011088652.1	113_2|113-2GL003294
	717	USDA205|WP_153451289.1	Sm2011|AGG73650.1	7653R|AID29031.2	MAFF303099|WP_010915103.1	USDA_110|WP_011087823.1	113_2|113-2GL004210
	718	USDA205|WP_060563388.1	Sm2011|AGG75363.1	7653R|AID32914.1	MAFF303099|WP_027047479.1	USDA_110|WP_011084320.1	113_2|113-2GL008075
	719	USDA205|WP_014329216.1	Sm2011|AGG72195.1	7653R|AID27904.1	MAFF303099|WP_010913403.1	USDA_110|WP_038966050.1	113_2|113-2GL006312
	720	USDA205|WP_037400932.1	Sm2011|AGG74687.1	7653R|AID30872.1	MAFF303099|WP_010910153.1	USDA_110|WP_028173081.1	113_2|113-2GL002160
	721	USDA205|WP_014328323.1	Sm2011|AGG74251.1	7653R|AID30039.1	MAFF303099|WP_010909431.1	USDA_110|WP_038966719.1	113_2|113-2GL003030
	722	USDA205|WP_037394092.1	Sm2011|AGG75489.1	7653R|AID33692.1	MAFF303099|WP_010912728.1	USDA_110|WP_011089363.1	113_2|113-2GL002608
	723	USDA205|WP_037393935.1	Sm2011|AGG75818.1	7653R|AID33342.1	MAFF303099|WP_032932275.1	USDA_110|WP_038965065.1	113_2|113-2GL000410
	724	USDA205|WP_037391110.1	Sm2011|AGG73760.1	7653R|AID29758.2	MAFF303099|WP_010909167.1	USDA_110|WP_011085353.1	113_2|113-2GL007042
	725	USDA205|WP_060563216.1	Sm2011|AGG70957.1	7653R|AID32424.1	MAFF303099|WP_010911438.1	USDA_110|WP_011089518.1	113_2|113-2GL002442
	726	USDA205|WP_014327828.1	Sm2011|AGG73720.1	7653R|AID29109.1	MAFF303099|WP_010915171.1	USDA_110|WP_011086857.1	113_2|113-2GL005397
	727	USDA205|WP_037398013.1	Sm2011|AGG75589.1	7653R|AID28234.1	MAFF303099|WP_010914319.1	USDA_110|WP_011088863.1	113_2|113-2GL003069
	728	USDA205|WP_014327106.1	Sm2011|AGG73019.1	7653R|AID33700.1	MAFF303099|WP_010912736.1	USDA_110|WP_011090823.1	113_2|113-2GL001075
	729	USDA205|WP_037395492.1	Sm2011|AGG74491.1	7653R|AID30091.2	MAFF303099|WP_010909483.1	USDA_110|WP_011086515.1	113_2|113-2GL005793
	730	USDA205|WP_037392031.1	Sm2011|AGG73247.1	7653R|AID32250.1	MAFF303099|WP_010911281.1	USDA_110|WP_028175224.1	113_2|113-2GL002347
	731	USDA205|WP_014330548.1	Sm2011|AGG72762.1	7653R|AID33620.1	MAFF303099|WP_010912681.1	USDA_110|WP_011083507.1	113_2|113-2GL000158
	732	USDA205|WP_014327962.1	Sm2011|AGG73824.1	7653R|AID29590.1	MAFF303099|WP_010915637.1	USDA_110|WP_011087725.1	113_2|113-2GL004309
	733	USDA205|WP_014328859.1	Sm2011|AGG74658.1	7653R|AID30853.2	MAFF303099|WP_010910140.1	USDA_110|WP_011089237.1	113_2|113-2GL002749
	734	USDA205|WP_037391799.1	Sm2011|AGG73001.1	7653R|AID33719.1	MAFF303099|WP_010912757.1	USDA_110|WP_038966077.1	113_2|113-2GL001069
	735	USDA205|WP_037393677.1	Sm2011|AGG75322.1	7653R|AID33008.1	MAFF303099|WP_010912016.1	USDA_110|WP_011090137.1	113_2|113-2GL001757
	736	USDA205|WP_014329996.1	Sm2011|AGG72136.1	7653R|AID31550.1	MAFF303099|WP_010910777.1	USDA_110|WP_011089492.1	113_2|113-2GL002471
	737	USDA205|WP_014328903.1	Sm2011|AGG74704.1	7653R|AID30889.1	MAFF303099|WP_010910171.1	USDA_110|WP_038966261.1	113_2|113-2GL005691
	738	USDA205|WP_014329147.1	Sm2011|AGG74966.1	7653R|AID32159.2	MAFF303099|WP_010911186.1	USDA_110|WP_011085244.1	113_2|113-2GL007167
	739	USDA205|WP_012708193.1	Sm2011|AGG74395.1	7653R|AID30287.1	MAFF303099|WP_010909658.1	USDA_110|WP_027544155.1	113_2|113-2GL006476
	740	USDA205|WP_014328343.1	Sm2011|AGG74224.1	7653R|AID29939.1	MAFF303099|WP_010909302.1	USDA_110|WP_011087712.1	113_2|113-2GL004322
	741	USDA205|WP_037398686.1	Sm2011|AGG75935.1	7653R|AID33442.2	MAFF303099|WP_010912470.1	USDA_110|WP_011083459.1	113_2|113-2GL000208
	742	USDA205|WP_012708843.1	Sm2011|AGG74948.1	7653R|AID32109.1	MAFF303099|WP_010911143.1	USDA_110|WP_011085422.1	113_2|113-2GL006927
	743	USDA205|WP_037397722.1	Sm2011|AGG70112.1	7653R|AID33738.1	MAFF303099|WP_010912775.1	USDA_110|WP_011086605.1	113_2|113-2GL005685
	744	USDA205|WP_153451282.1	Sm2011|AGG73694.1	7653R|AID29062.2	MAFF303099|WP_010915133.1	USDA_110|WP_011087175.1	113_2|113-2GL004969
	745	USDA205|WP_012709319.1	Sm2011|AGG75365.1	7653R|AID33051.1	MAFF303099|WP_010912060.1	USDA_110|WP_011084323.1	113_2|113-2GL008073
	746	USDA205|WP_037432984.1	Sm2011|AGG74459.1	7653R|AID31213.1	MAFF303099|WP_010910462.1	USDA_110|WP_011088050.1	113_2|113-2GL003960
	747	USDA205|WP_037392735.1	Sm2011|AGG73408.1	7653R|AID34215.1	MAFF303099|WP_010913197.1	USDA_110|WP_028170828.1	113_2|113-2GL005785
	748	USDA205|WP_037393932.1	Sm2011|AGG75820.1	7653R|AID33340.1	MAFF303099|WP_010912365.1	USDA_110|WP_011083292.1	113_2|113-2GL000408
	749	USDA205|WP_037395629.1	Sm2011|AGG72005.1	7653R|AID31294.1	MAFF303099|WP_010910531.1	USDA_110|WP_011085006.1	113_2|113-2GL007472
	750	USDA205|WP_014327199.1	Sm2011|AGG73094.1	7653R|AID27888.1	MAFF303099|WP_010913390.1	USDA_110|WP_011083915.1	113_2|113-2GL008531
	751	USDA205|WP_014329318.1	Sm2011|AGG75081.1	7653R|AID30962.2	MAFF303099|WP_010910232.1	USDA_110|WP_011090335.1	113_2|113-2GL001530
	752	USDA205|WP_037402679.1	Sm2011|AGG72516.1	7653R|AID29301.1	MAFF303099|WP_010915388.1	USDA_110|WP_011085346.1	113_2|113-2GL007050
	753	USDA205|WP_014329070.1	Sm2011|AGG74906.1	7653R|QGU20678.1	MAFF303099|WP_010910943.1	USDA_110|WP_011090084.1	113_2|113-2GL001817
	754	USDA205|WP_037435840.1	Sm2011|AGG73423.1	7653R|AID28758.1	MAFF303099|WP_044549725.1	USDA_110|WP_011085312.1	113_2|113-2GL007089
	755	USDA205|WP_014327839.1	Sm2011|AGG73733.1	7653R|AID29122.1	MAFF303099|WP_010915183.1	USDA_110|WP_011086881.1	113_2|113-2GL005371
	756	USDA205|WP_037392684.1	Sm2011|AGG73460.1	7653R|AID28789.2	MAFF303099|WP_013532792.1	USDA_110|WP_008132970.1	113_2|113-2GL006909
	757	USDA205|WP_012707766.1	Sm2011|AGG73950.1	7653R|AID29912.1	MAFF303099|WP_010909283.1	USDA_110|WP_011088138.1	113_2|113-2GL003867
	758	USDA205|WP_037391986.1	Sm2011|AGG73190.1	7653R|AID27979.1	MAFF303099|WP_010914064.1	USDA_110|WP_011084074.1	113_2|113-2GL008338
	759	USDA205|WP_037430759.1	Sm2011|AGG73511.1	7653R|AID28836.1	MAFF303099|WP_010914919.1	USDA_110|WP_063921419.1	113_2|113-2GL007073
	760	USDA205|WP_012707743.1	Sm2011|AGG73923.1	7653R|AID29883.1	MAFF303099|WP_010909262.1	USDA_110|WP_011088164.1	113_2|113-2GL003837
	761	USDA205|WP_014328345.1	Sm2011|AGG74221.1	7653R|AID29749.1	MAFF303099|WP_010909158.1	USDA_110|WP_028175425.1	113_2|113-2GL003617
	762	USDA205|WP_011975176.1	Sm2011|AGG73943.1	7653R|AID29905.1	MAFF303099|WP_006205459.1	USDA_110|WP_011088144.1	113_2|113-2GL003860
	763	USDA205|WP_153451819.1	Sm2011|AGG74928.1	7653R|AID32048.2	MAFF303099|WP_032933687.1	USDA_110|WP_038967291.1	113_2|113-2GL001687
	764	USDA205|WP_037393941.1	Sm2011|AGG75815.1	7653R|AID33345.1	MAFF303099|WP_010912371.1	USDA_110|WP_038965096.1	113_2|113-2GL000330
	765	USDA205|WP_060563365.1	Sm2011|AGG75859.1	7653R|AID32985.2	MAFF303099|WP_044548382.1	USDA_110|WP_011082991.1	113_2|113-2GL000731
	766	USDA205|WP_014327592.1	Sm2011|AGG73481.1	7653R|AID28803.2	MAFF303099|WP_032929369.1	USDA_110|WP_162185888.1	113_2|113-2GL008451
	767	USDA205|WP_037398289.1	Sm2011|AGG72747.1	7653R|AID32480.2	MAFF303099|WP_032931658.1	USDA_110|WP_038965134.1	113_2|113-2GL000149
	768	USDA205|WP_014330017.1	Sm2011|AGG75603.1	7653R|AID30218.1	MAFF303099|WP_010909601.1	USDA_110|WP_011085224.1	113_2|113-2GL007190
	769	USDA205|WP_014328360.1	Sm2011|AGG74206.1	7653R|AID29954.1	MAFF303099|WP_032933407.1	USDA_110|WP_011084228.1	113_2|113-2GL008175
	770	USDA205|WP_037435718.1	Sm2011|AGG74544.1	7653R|AID30790.1	MAFF303099|WP_010910116.1	USDA_110|WP_011086047.1	113_2|113-2GL006259
	771	USDA205|WP_037392973.1	Sm2011|AGG74324.1	7653R|AID29643.1	MAFF303099|WP_010909056.1	USDA_110|WP_011087103.1	113_2|113-2GL005114
	772	USDA205|WP_153451531.1	Sm2011|AGG74309.1	7653R|AID30480.1	MAFF303099|WP_010909772.1	USDA_110|WP_038967114.1	113_2|113-2GL005081
	773	USDA205|WP_037393566.1	Sm2011|AGG75388.1	7653R|AID32325.1	MAFF303099|WP_010911343.1	USDA_110|WP_038967940.1	113_2|113-2GL007598
	774	USDA205|WP_037398331.1	Sm2011|AGG72724.1	7653R|AID27853.1	MAFF303099|WP_032932922.1	USDA_110|WP_011084254.1	113_2|113-2GL008145
	775	USDA205|WP_034859623.1	MAFF303099|WP_010913994.1	USDA_110|WP_014497729.1	113_2|113-2GL007547	USDA_110|WP_011084940.1	113_2|113-2GL007546
	776	USDA205|WP_014328105.1	USDA_110|WP_038965504.1	113_2|113-2GL002054	Sm2011|AGG74549.1	7653R|AID30032.2	MAFF303099|WP_010909426.1
	777	USDA205|WP_060563783.1	Sm2011|AGG74924.1	7653R|AID32045.2	MAFF303099|WP_010911085.1	USDA_110|WP_011083722.1	113_2|113-2GL008745
	778	USDA205|WP_014329100.1	Sm2011|AGG74935.1	7653R|AID32059.1	MAFF303099|WP_044550834.1	USDA_110|WP_038967285.1	113_2|113-2GL001702
	779	USDA205|WP_037435190.1	Sm2011|AGG75427.1	7653R|AID33141.1	MAFF303099|WP_010912167.1	USDA_110|WP_011083084.1	113_2|113-2GL000637
	780	USDA205|WP_153451842.1	Sm2011|AGG74760.1	7653R|AID30979.1	MAFF303099|WP_010910250.1	USDA_110|WP_011089338.1	113_2|113-2GL002634
	781	USDA205|WP_014329134.1	Sm2011|AGG74951.1	7653R|AID32078.1	MAFF303099|WP_010911114.1	USDA_110|WP_011090171.1	113_2|113-2GL001710
	782	USDA205|WP_037433194.1	Sm2011|AGG71005.1	7653R|AID32718.2	MAFF303099|WP_010911744.1	USDA_110|WP_011090560.1	113_2|113-2GL001271
	783	USDA205|WP_037393410.1	Sm2011|AGG74116.1	7653R|AID30530.2	MAFF303099|WP_010909883.1	USDA_110|WP_011087505.1	113_2|113-2GL004556
	784	USDA205|WP_014329802.1	Sm2011|AGG75428.1	7653R|AID33144.1	MAFF303099|WP_010912170.1	USDA_110|WP_011083082.1	113_2|113-2GL000639
	785	USDA205|WP_037435833.1	Sm2011|AGG73459.1	7653R|AID28792.1	MAFF303099|WP_010914876.1	USDA_110|WP_011083635.1	113_2|113-2GL000020
	786	USDA205|WP_153451880.1	Sm2011|AGG75882.1	7653R|AID29457.1	MAFF303099|WP_010915532.1	USDA_110|WP_011084139.1	113_2|113-2GL008279
	787	USDA205|WP_037394472.1	Sm2011|AGG75048.1	7653R|AID31038.1	MAFF303099|WP_010910308.1	USDA_110|WP_011085622.1	113_2|113-2GL006703
	788	USDA205|WP_037398698.1	Sm2011|AGG72584.1	7653R|AID33451.1	MAFF303099|WP_010912479.1	USDA_110|WP_039187079.1	113_2|113-2GL001744
	789	USDA205|WP_014327233.1	Sm2011|AGG73132.1	7653R|AID27922.1	MAFF303099|WP_010913424.1	USDA_110|WP_011084012.1	113_2|113-2GL008426
	790	USDA205|WP_014330142.1	Sm2011|AGG75835.1	7653R|AID33322.1	MAFF303099|WP_010912349.1	USDA_110|WP_011083303.1	113_2|113-2GL000396
	791	USDA205|WP_037398154.1	Sm2011|AGG72618.1	7653R|AID33935.1	MAFF303099|WP_010912935.1	USDA_110|WP_011083579.1	113_2|113-2GL000077
	792	USDA205|WP_041409417.1	Sm2011|AGG75330.1	7653R|AID33019.1	MAFF303099|WP_010912026.1	USDA_110|WP_038965498.1	113_2|113-2GL002044
	793	USDA205|WP_037393421.1	Sm2011|AGG74104.1	7653R|AID30542.1	MAFF303099|WP_010909895.1	USDA_110|WP_011087522.1	113_2|113-2GL004539
	794	USDA205|WP_014328910.1	Sm2011|AGG74713.1	7653R|AID30897.2	MAFF303099|WP_010910179.1	USDA_110|WP_011089249.1	113_2|113-2GL002735
	795	USDA205|WP_014330095.1	Sm2011|AGG75762.1	7653R|AID33104.2	MAFF303099|WP_010912110.1	USDA_110|WP_011083264.1	113_2|113-2GL000439
	796	USDA205|WP_014329503.1	Sm2011|AGG75199.1	7653R|AID32630.1	MAFF303099|WP_044550932.1	USDA_110|WP_038965357.1	113_2|113-2GL008182
	797	USDA205|WP_037394296.1	7653R|AID34051.1	MAFF303099|WP_010912528.1	USDA_110|WP_011089747.1	113_2|113-2GL002202	MAFF303099|WP_010913041.1
	798	USDA205|WP_037428395.1	Sm2011|AGG72459.1	7653R|AID29944.2	MAFF303099|WP_044550377.1	USDA_110|WP_011088112.1	113_2|113-2GL003897
	799	USDA205|WP_014327692.1	Sm2011|AGG73564.1	7653R|AID28937.1	MAFF303099|WP_010915012.1	USDA_110|WP_011083208.1	113_2|113-2GL000499
	800	USDA205|WP_037435152.1	Sm2011|AGG71860.1	7653R|AID31701.2	MAFF303099|WP_010914154.1	USDA_110|WP_011086242.1	113_2|113-2GL006059
	801	USDA205|WP_014330086.1	Sm2011|AGG75754.1	7653R|AID33116.1	MAFF303099|WP_010912120.1	USDA_110|WP_011083253.1	113_2|113-2GL000450
	802	USDA205|WP_060563583.1	Sm2011|AGG72615.1	7653R|AID33932.1	MAFF303099|WP_010912932.1	USDA_110|WP_063921368.1	113_2|113-2GL000081
	803	USDA205|WP_014328339.1	Sm2011|AGG74228.1	7653R|AID30051.1	MAFF303099|WP_010909444.1	USDA_110|WP_011088524.1	113_2|113-2GL003428
	804	USDA205|WP_080579105.1	Sm2011|AGG72286.1	7653R|AID33987.2	MAFF303099|WP_010912984.1	USDA_110|WP_011085807.1	113_2|113-2GL006511
	805	USDA205|WP_014328337.1	Sm2011|AGG74236.1	7653R|AID30324.1	MAFF303099|WP_010909690.1	USDA_110|WP_011087373.1	113_2|113-2GL004728
	806	USDA205|WP_037435970.1	Sm2011|AGG71587.1	USDA_110|WP_011086432.1	113_2|113-2GL005872	7653R|AID28859.1	MAFF303099|WP_010914947.1
	807	USDA205|WP_037436934.1	Sm2011|AGG72819.1	7653R|AID34325.1	MAFF303099|WP_010913322.1	USDA_110|WP_011083605.1	113_2|113-2GL000050
	808	USDA205|WP_037393580.1	Sm2011|AGG75379.1	7653R|AID32957.1	MAFF303099|WP_010911969.1	USDA_110|WP_038967322.1	113_2|113-2GL001595
	809	USDA205|WP_003525618.1	Sm2011|AGG75067.1	7653R|AID33795.1	MAFF303099|WP_010912829.1	USDA_110|WP_007605424.1	113_2|113-2GL008126
	810	USDA205|WP_014328040.1	Sm2011|AGG73900.1	7653R|AID29806.2	MAFF303099|WP_010909209.1	USDA_110|WP_011087064.1	113_2|113-2GL005159
	811	USDA205|WP_037434067.1	MAFF303099|WP_010910603.1	USDA205|WP_037435291.1	Sm2011|AGG70805.1	USDA_110|WP_011083104.1	113_2|113-2GL000613
	812	USDA205|WP_014330408.1	Sm2011|AGG72621.1	7653R|AID33938.1	MAFF303099|WP_010912938.1	USDA_110|WP_011090869.1	113_2|113-2GL001027
	813	USDA205|WP_037396511.1	Sm2011|AGG74364.1	7653R|AID29684.1	MAFF303099|WP_010909094.1	USDA_110|WP_011088464.1	113_2|113-2GL003498
	814	USDA205|WP_060563536.1	Sm2011|AGG75577.1	7653R|AID30589.1	MAFF303099|WP_010909925.1	USDA_110|WP_011083169.1	113_2|113-2GL000542
	815	USDA205|WP_153451256.1	Sm2011|AGG75360.1	USDA205|WP_037395926.1	USDA_110|WP_051000417.1	113_2|113-2GL001457	MAFF303099|WP_010912144.1
	816	USDA205|WP_037393643.1	Sm2011|AGG75341.1	7653R|AID33029.1	MAFF303099|WP_010912035.1	USDA_110|WP_011084352.1	113_2|113-2GL008041
	817	USDA205|WP_080577651.1	Sm2011|AGG72729.1	7653R|AID27857.2	MAFF303099|WP_044548885.1	USDA_110|WP_011084250.1	113_2|113-2GL008149
	818	USDA205|WP_037435871.1	Sm2011|AGG75836.1	7653R|QGU20634.1	MAFF303099|WP_044548471.1	USDA_110|WP_011083304.1	113_2|113-2GL000395
	819	USDA205|WP_014329645.1	Sm2011|AGG75310.1	7653R|AID32171.2	MAFF303099|WP_010911198.1	USDA_110|WP_007600538.1	113_2|113-2GL007499
	820	USDA205|WP_037396212.1	Sm2011|AGG71730.1	7653R|AID32946.1	MAFF303099|WP_010911958.1	113_2|113-2GL007970	USDA_110|WP_011084494.1
	821	USDA205|WP_014328019.1	Sm2011|AGG73881.1	7653R|AID30194.1	MAFF303099|WP_010909585.1	USDA_110|WP_011087864.1	113_2|113-2GL004167
	822	USDA205|WP_014328522.1	Sm2011|AGG74411.1	7653R|AID32096.2	MAFF303099|WP_032933697.1	USDA_110|WP_038967182.1	113_2|113-2GL003447
	823	USDA205|WP_037433199.1	Sm2011|AGG70715.1	7653R|AID28093.1	MAFF303099|WP_032929095.1	USDA_110|WP_011089566.1	113_2|113-2GL002389
	824	USDA205|WP_037394631.1	Sm2011|AGG75269.1	7653R|AID32752.2	MAFF303099|WP_010911782.1	USDA_110|WP_028175815.1	113_2|113-2GL000700
	825	USDA205|WP_037430450.1	Sm2011|AGG71823.1	7653R|AID29542.1	MAFF303099|WP_010915601.1	USDA_110|WP_038966485.1	113_2|113-2GL002757
	826	USDA205|WP_014327815.1	Sm2011|AGG73702.1	7653R|AID29090.1	MAFF303099|WP_010915156.1	USDA_110|WP_011086835.1	113_2|113-2GL005424
	827	USDA205|WP_014329098.1	Sm2011|AGG74932.1	7653R|AID28021.1	MAFF303099|WP_010914096.1	USDA_110|WP_038967289.1	113_2|113-2GL001693
	828	USDA205|WP_037393506.1	Sm2011|AGG75415.1	7653R|AID32354.1	MAFF303099|WP_010911371.1	USDA_110|WP_011090455.1	113_2|113-2GL001384
	829	USDA205|WP_014764680.1	Sm2011|AGG74153.1	7653R|AID31968.1	MAFF303099|WP_008877613.1	USDA_110|WP_011090113.1	113_2|113-2GL001782
	830	USDA205|WP_014327594.1	Sm2011|AGG73483.1	7653R|AID28805.1	MAFF303099|WP_010914889.1	USDA_110|WP_011083990.1	113_2|113-2GL008449
	831	USDA205|WP_037396773.1	Sm2011|AGG74899.1	7653R|AID31826.1	MAFF303099|WP_010910899.1	USDA_110|WP_038965070.1	113_2|113-2GL000389
	832	Sm2011|AGG72796.1	7653R|AID33707.1	USDA_110|WP_063921525.1	USDA_110|WP_011087740.1	113_2|113-2GL004292	MAFF303099|WP_010912745.1
	833	USDA205|WP_037399723.1	Sm2011|AGG72561.1	7653R|AID33228.1	MAFF303099|WP_010912253.1	USDA_110|WP_011090545.1	113_2|113-2GL001286
	834	USDA205|WP_080578994.1	Sm2011|AGG72461.1	7653R|AID28915.1	MAFF303099|WP_044549788.1	USDA_110|WP_011085838.1	113_2|113-2GL006480
	835	USDA205|WP_014327870.1	Sm2011|AGG73767.1	7653R|QGU20884.1	MAFF303099|WP_010915253.1	USDA_110|WP_011086897.1	113_2|113-2GL005353
	836	USDA205|WP_014327042.1	Sm2011|AGG72958.1	7653R|AID32515.1	MAFF303099|WP_010911507.1	USDA_110|WP_011083503.1	113_2|113-2GL000162
	837	USDA205|WP_014327905.1	Sm2011|AGG73800.1	7653R|AID29545.1	MAFF303099|WP_044550233.1	USDA_110|WP_028171637.1	113_2|113-2GL004260
	838	USDA205|WP_037402826.1	Sm2011|AGG74703.1	7653R|QGU20738.1	MAFF303099|WP_010910161.1	USDA_110|WP_011089243.1	113_2|113-2GL002742
	839	USDA205|WP_014330354.1	Sm2011|AGG75926.1	7653R|AID33146.1	MAFF303099|WP_010912172.1	USDA_110|WP_028174953.1	113_2|113-2GL000269
	840	USDA205|WP_014328403.1	Sm2011|AGG74321.1	7653R|AID29649.1	MAFF303099|WP_027046762.1	USDA_110|WP_008143006.1	113_2|113-2GL005109
	841	USDA205|WP_037396705.1	Sm2011|AGG74940.1	7653R|AID32064.1	MAFF303099|WP_010911102.1	USDA_110|WP_028174674.1	113_2|113-2GL001698
	842	USDA205|WP_014329094.1	Sm2011|AGG74930.1	7653R|AID32050.1	MAFF303099|WP_044550831.1	USDA_110|WP_011090196.1	113_2|113-2GL001685
	843	USDA205|WP_060563368.1	Sm2011|AGG75664.1	7653R|AID33250.2	MAFF303099|WP_010912275.1	USDA_110|WP_011083397.1	113_2|113-2GL000274
	844	USDA205|WP_037394235.1	Sm2011|AGG75417.1	7653R|AID34176.2	MAFF303099|WP_010913162.1	USDA_110|WP_011087307.1	113_2|113-2GL004800
	845	USDA205|WP_060563187.1	Sm2011|AGG73098.1	7653R|AID27892.1	MAFF303099|WP_010913394.1	USDA_110|WP_011083918.1	113_2|113-2GL008527
	846	USDA205|WP_037399664.1	Sm2011|AGG72992.1	7653R|AID34320.1	MAFF303099|WP_044551168.1	USDA_110|WP_011083610.1	113_2|113-2GL000045
	847	USDA205|WP_037393714.1	Sm2011|AGG75639.1	7653R|AID33305.2	MAFF303099|WP_010912331.1	USDA_110|WP_011083283.1	113_2|113-2GL000419
	848	USDA205|WP_014327986.1	Sm2011|AGG73846.1	7653R|AID30784.1	MAFF303099|WP_010910110.1	USDA_110|WP_011087683.1	113_2|113-2GL004358
	849	USDA205|WP_037435388.1	Sm2011|AGG72998.1	7653R|AID33723.1	MAFF303099|WP_032932506.1	USDA_110|WP_028175976.1	113_2|113-2GL001066
	850	USDA205|WP_037395402.1	Sm2011|AGG74546.1	7653R|AID30737.2	MAFF303099|WP_010910066.1	USDA_110|WP_038966032.1	113_2|113-2GL006266
	851	USDA205|WP_037393355.1	Sm2011|AGG74301.1	7653R|AID29775.1	MAFF303099|WP_044547469.1	USDA_110|WP_011087183.1	113_2|113-2GL004953
	852	USDA205|WP_080577672.1	Sm2011|AGG75939.1	7653R|AID33447.2	MAFF303099|WP_044548520.1	USDA_110|WP_011083463.1	113_2|113-2GL000203
	853	USDA205|WP_037393883.1	Sm2011|AGG75839.1	7653R|QGU20926.1	MAFF303099|WP_010912390.1	USDA_110|WP_038965072.1	113_2|113-2GL000387
	854	USDA205|WP_037395082.1	Sm2011|AGG70537.1	7653R|AID28219.1	MAFF303099|WP_010914305.1	USDA_110|WP_038966764.1	113_2|113-2GL002885
	855	USDA205|WP_014328654.1	Sm2011|AGG74496.1	7653R|AID30595.2	MAFF303099|WP_010909931.1	USDA_110|WP_011088674.1	113_2|113-2GL003271
	856	USDA205|WP_012707765.1	Sm2011|AGG73949.1	7653R|AID29911.1	MAFF303099|WP_006205453.1	USDA_110|WP_011088139.1	113_2|113-2GL003866
	857	USDA205|WP_060564133.1	Sm2011|AGG69779.1	7653R|AID29515.1	MAFF303099|WP_044550210.1	USDA_110|WP_038965809.1	113_2|113-2GL006729
	858	USDA205|WP_037393483.1	Sm2011|AGG74037.1	7653R|AID29988.1	MAFF303099|WP_010909343.1	USDA_110|WP_011087259.1	113_2|113-2GL004867
	859	USDA205|WP_037393736.1	Sm2011|AGG75636.1	7653R|AID33303.1	MAFF303099|WP_010912328.1	USDA_110|WP_038965061.1	113_2|113-2GL000420
	860	USDA205|WP_037393633.1	Sm2011|AGG75349.1	7653R|AID33064.2	MAFF303099|WP_010912072.1	USDA_110|WP_038965392.1	113_2|113-2GL008052
	861	USDA205|WP_080577272.1	Sm2011|AGG73494.1	7653R|AID28820.1	MAFF303099|WP_010914903.1	USDA_110|WP_011084307.1	113_2|113-2GL008088
	862	USDA205|WP_037428481.1	Sm2011|AGG72449.1	7653R|AID29936.1	MAFF303099|WP_010909300.1	USDA_110|WP_011086942.1	113_2|113-2GL005302
	863	USDA205|WP_014330090.1	Sm2011|AGG75758.1	7653R|AID33111.1	MAFF303099|WP_010912116.1	USDA_110|WP_011083260.1	113_2|113-2GL000443
	864	USDA205|WP_014327693.1	Sm2011|AGG73565.1	7653R|AID29697.2	MAFF303099|WP_010909108.1	USDA_110|WP_011090008.1	113_2|113-2GL001901
	865	USDA205|WP_037401518.1	Sm2011|AGG73897.1	7653R|AID29801.1	MAFF303099|WP_010909205.1	USDA_110|WP_038966849.1	113_2|113-2GL005165
	866	USDA205|WP_014330036.1	Sm2011|AGG75622.1	7653R|AID33127.1	MAFF303099|WP_010912153.1	USDA_110|WP_011083273.1	113_2|113-2GL000430
	867	USDA205|WP_037392642.1	Sm2011|AGG73469.1	7653R|AID30787.1	MAFF303099|WP_010910113.1	USDA_110|WP_011085206.1	113_2|113-2GL007210
	868	USDA205|WP_037395262.1	Sm2011|AGG73278.1	7653R|AID33955.1	MAFF303099|WP_010912954.1	USDA_110|WP_011083723.1	113_2|113-2GL008744
	869	USDA205|WP_014328328.1	Sm2011|AGG74245.1	7653R|AID30131.2	MAFF303099|WP_010909525.1	USDA_110|WP_011087578.1	113_2|113-2GL004477
	870	USDA205|WP_037395251.1	Sm2011|AGG73294.1	7653R|AID28046.1	MAFF303099|WP_010914119.1	USDA_110|WP_011086587.1	113_2|113-2GL005711
	871	USDA205|WP_037397667.1	Sm2011|AGG74160.1	7653R|AID33762.1	MAFF303099|WP_010912797.1	USDA_110|WP_038965170.1	113_2|113-2GL000011
	872	USDA205|WP_060563203.1	Sm2011|AGG73244.1	7653R|AID32247.1	MAFF303099|WP_032931517.1	USDA_110|WP_011089609.1	113_2|113-2GL002344
	873	USDA205|WP_014328036.1	Sm2011|AGG73896.1	7653R|AID29800.1	MAFF303099|WP_010909204.1	USDA_110|WP_011087052.1	113_2|113-2GL005173
	874	USDA205|WP_037391213.1	Sm2011|AGG73659.1	7653R|AID32218.1	MAFF303099|WP_010911250.1	USDA_110|WP_028172917.1	113_2|113-2GL001894
	875	USDA205|WP_012707619.1	Sm2011|AGG73845.1	7653R|AID30785.1	MAFF303099|WP_013531090.1	USDA_110|WP_028171711.1	113_2|113-2GL004357
	876	USDA205|WP_014328027.1	Sm2011|AGG73889.1	7653R|AID30188.1	MAFF303099|WP_032930345.1	USDA_110|WP_028171591.1	113_2|113-2GL004178
	877	USDA205|WP_037435671.1	Sm2011|AGG70200.1	MAFF303099|WP_157866198.1	USDA_110|WP_011086326.1	113_2|113-2GL005976	Sm2011|AGG71366.1
	878	USDA205|WP_014327854.1	Sm2011|AGG73750.1	7653R|AID29158.1	MAFF303099|WP_010915214.1	USDA_110|WP_011090205.1	113_2|113-2GL001675
	879	USDA205|WP_003507760.1	Sm2011|AGG73930.1	7653R|AID29892.1	MAFF303099|WP_006333356.1	USDA_110|WP_007603006.1	113_2|113-2GL003847
	880	USDA205|WP_153451988.1	Sm2011|AGG72807.1	7653R|AID32507.1	MAFF303099|WP_010911498.1	USDA_110|WP_011090575.1	113_2|113-2GL001256
	881	USDA205|WP_037390994.1	Sm2011|AGG73832.1	7653R|AID29601.2	MAFF303099|WP_010915647.1	USDA_110|WP_038966466.1	113_2|113-2GL002704
	882	USDA205|WP_014329853.1	Sm2011|AGG75478.1	7653R|AID33651.1	MAFF303099|WP_010912710.1	USDA_110|WP_011087273.1	113_2|113-2GL004851
	883	USDA205|WP_037396961.1	Sm2011|AGG74765.1	7653R|QGU20732.1	MAFF303099|WP_010910253.1	USDA_110|WP_011089341.1	113_2|113-2GL002630
	884	USDA205|WP_014327975.1	Sm2011|AGG73835.1	7653R|AID29604.1	MAFF303099|WP_010915650.1	USDA_110|WP_011087708.1	113_2|113-2GL004328
	885	USDA205|WP_014331590.1	Sm2011|AGG74828.1	7653R|AID28617.1	MAFF303099|WP_010914714.1	USDA_110|WP_011084696.1	113_2|113-2GL007775
	886	USDA205|WP_060563609.1	Sm2011|AGG75903.1	7653R|AID32359.1	MAFF303099|WP_010911377.1	USDA_110|WP_011083710.1	113_2|113-2GL008757
	887	USDA205|WP_014329099.1	Sm2011|AGG74934.1	7653R|AID32055.1	MAFF303099|WP_010911095.1	USDA_110|WP_011090176.1	113_2|113-2GL001704
	888	USDA205|WP_037402014.1	Sm2011|AGG70901.1	7653R|AID28082.1	USDA_110|WP_011089926.1	113_2|113-2GL001998	MAFF303099|WP_044549526.1
	889	USDA205|WP_037394625.1	Sm2011|AGG75275.1	7653R|AID32756.1	MAFF303099|WP_032931887.1	USDA_110|WP_162494184.1	113_2|113-2GL000696
	890	USDA205|WP_037430512.1	Sm2011|AGG71843.1	7653R|AID29450.1	MAFF303099|WP_010915526.1	USDA_110|WP_011088983.1	113_2|113-2GL002937
	891	USDA205|WP_060564017.1	Sm2011|AGG73734.1	7653R|AID29124.2	MAFF303099|WP_010915184.1	USDA_110|WP_028171097.1	113_2|113-2GL005370
	892	USDA205|WP_014330177.1	Sm2011|AGG75864.1	7653R|AID29336.2	MAFF303099|WP_044550130.1	USDA_110|WP_038966379.1	113_2|113-2GL004097
	893	USDA205|WP_014329263.1	Sm2011|AGG75027.1	7653R|AID32862.2	MAFF303099|WP_010911883.1	USDA_110|WP_011090521.1	113_2|113-2GL001314
	894	USDA205|WP_037393680.1	Sm2011|AGG75316.1	7653R|AID32892.2	MAFF303099|WP_032933831.1	USDA_110|WP_011090071.1	113_2|113-2GL001832
	895	USDA205|WP_037394036.1	Sm2011|AGG71705.1	7653R|AID33641.1	MAFF303099|WP_010912702.1	USDA_110|WP_038966876.1	113_2|113-2GL005575
	896	USDA205|WP_014330098.1	Sm2011|AGG75765.1	7653R|AID33100.2	MAFF303099|WP_032932117.1	USDA_110|WP_011083267.1	113_2|113-2GL000436
	897	7653R|AID31637.1	USDA_110|WP_011085070.1	MAFF303099|WP_010910838.1	113_2|113-2GL007396	USDA_110|WP_011087336.1	113_2|113-2GL004767
	898	USDA205|WP_037393929.1	Sm2011|AGG75822.1	7653R|AID33338.2	MAFF303099|WP_010912363.1	USDA_110|WP_011083294.1	113_2|113-2GL000405
	899	USDA205|WP_014329506.1	Sm2011|AGG75202.1	7653R|AID32639.1	MAFF303099|WP_010911668.1	USDA_110|WP_038966670.1	113_2|113-2GL000669
	900	USDA205|WP_003535434.1	Sm2011|AGG74043.1	7653R|AID29993.2	MAFF303099|WP_006202172.1	USDA_110|WP_007591126.1	113_2|113-2GL004862
	901	USDA205|WP_060563897.1	Sm2011|AGG71715.1	7653R|AID29003.1	MAFF303099|WP_044549814.1	USDA_110|WP_011087192.1	113_2|113-2GL004941
	902	USDA205|WP_037402824.1	Sm2011|AGG74708.1	7653R|AID30892.2	MAFF303099|WP_044547984.1	USDA_110|WP_011089245.1	113_2|113-2GL002739
	903	USDA205|WP_037393488.1	Sm2011|AGG74033.1	7653R|AID29985.1	MAFF303099|WP_010909339.1	USDA_110|WP_011087250.1	113_2|113-2GL004878
	904	USDA205|WP_014329524.1	Sm2011|AGG75219.1	7653R|AID32668.1	MAFF303099|WP_010911695.1	USDA_110|WP_011083036.1	113_2|113-2GL000685
	905	USDA205|WP_037399518.1	Sm2011|AGG73386.1	7653R|AID29408.2	MAFF303099|WP_044551682.1	USDA_110|WP_028174621.1	113_2|113-2GL001626
	906	USDA205|WP_014329187.1	Sm2011|AGG72138.1	7653R|AID31552.1	MAFF303099|WP_032931192.1	USDA_110|WP_038965701.1	113_2|113-2GL002472
	907	USDA205|WP_037393770.1	Sm2011|AGG75799.1	7653R|AID33262.1	MAFF303099|WP_010912286.1	USDA_110|WP_011083446.1	113_2|113-2GL000222
	908	USDA205|WP_037391933.1	Sm2011|AGG73114.1	7653R|AID27873.1	MAFF303099|WP_010913375.1	USDA_110|WP_011083977.1	113_2|113-2GL008463
	909	USDA205|WP_037435942.1	Sm2011|AGG74323.1	7653R|AID28588.1	MAFF303099|WP_010914696.1	USDA_110|WP_011087104.1	113_2|113-2GL005113
	910	USDA205|WP_014327904.1	Sm2011|AGG73799.1	7653R|AID29544.1	MAFF303099|WP_010915603.1	USDA_110|WP_011087787.1	113_2|113-2GL004258
	911	USDA205|WP_003536496.1	Sm2011|AGG73958.1	7653R|AID29920.1	MAFF303099|WP_006205444.1	USDA_110|WP_007603045.1	113_2|113-2GL003875
	912	USDA205|WP_014328182.1	Sm2011|AGG74063.1	7653R|AID29781.1	MAFF303099|WP_044550358.1	USDA_110|WP_007602550.1	113_2|113-2GL003645
	913	USDA205|WP_037436539.1	Sm2011|AGG71320.1	MAFF303099|WP_157866183.1	USDA_110|WP_162494224.1	113_2|113-2GL004196	USDA_110|WP_038966354.1
	914	USDA205|WP_037396958.1	Sm2011|AGG74764.1	7653R|QGU20733.1	MAFF303099|WP_044548032.1	USDA_110|WP_011089340.1	113_2|113-2GL002632
	915	USDA205|WP_037391153.1	Sm2011|AGG73732.1	7653R|AID29121.1	MAFF303099|WP_010915182.1	USDA_110|WP_038966780.1	113_2|113-2GL005372
	916	USDA205|WP_037392970.1	Sm2011|AGG74325.1	7653R|AID29642.2	MAFF303099|WP_010909055.1	USDA_110|WP_028171255.1	113_2|113-2GL005121
	917	USDA205|WP_037394318.1	Sm2011|AGG75111.1	7653R|AID30506.1	MAFF303099|WP_010909862.1	USDA_110|WP_011086563.1	113_2|113-2GL005738
	918	USDA205|WP_037396681.1	Sm2011|AGG74451.1	7653R|AID30073.2	MAFF303099|WP_010909467.1	USDA_110|WP_063921607.1	113_2|113-2GL007340
	919	USDA205|WP_014327992.1	Sm2011|AGG73852.1	7653R|AID30779.2	MAFF303099|WP_010910105.1	USDA_110|WP_011087677.1	113_2|113-2GL004364
	920	USDA205|WP_014330355.1	Sm2011|AGG75927.1	7653R|AID32911.1	MAFF303099|WP_044548374.1	USDA_110|WP_028173595.1	113_2|113-2GL008287
	921	USDA205|WP_037398020.1	Sm2011|AGG75596.1	7653R|AID34208.1	MAFF303099|WP_010913191.1	USDA_110|WP_011085920.1	113_2|113-2GL006392
	922	USDA205|WP_014330399.1	Sm2011|AGG72610.1	7653R|AID33924.1	MAFF303099|WP_010912924.1	USDA_110|WP_011083570.1	113_2|113-2GL000087
	923	USDA205|WP_037395307.1	Sm2011|AGG73254.1	7653R|AID32258.2	MAFF303099|WP_044548297.1	USDA_110|WP_011089600.1	113_2|113-2GL002353
	924	USDA205|WP_037395421.1	Sm2011|AGG74530.1	7653R|AID30735.1	MAFF303099|WP_010910064.1	USDA_110|WP_038966031.1	113_2|113-2GL006265
	925	USDA205|WP_037400593.1	Sm2011|AGG74467.1	7653R|AID30086.2	MAFF303099|WP_010909479.1	USDA_110|WP_038966223.1	113_2|113-2GL005789
	926	USDA205|WP_153451536.1	Sm2011|AGG74120.1	7653R|AID30526.2	MAFF303099|WP_044547806.1	USDA_110|WP_011087500.1	113_2|113-2GL004561
	927	USDA205|WP_153451688.1	Sm2011|AGG73482.1	7653R|AID28804.2	MAFF303099|WP_010914888.1	USDA_110|WP_011083989.1	113_2|113-2GL008450
	928	USDA205|WP_014330035.1	Sm2011|AGG75621.1	7653R|AID33126.2	MAFF303099|WP_032932130.1	USDA_110|WP_011083272.1	113_2|113-2GL000431
	929	USDA205|WP_037392952.1	Sm2011|AGG74334.1	7653R|AID29708.2	MAFF303099|WP_010909119.1	USDA_110|WP_011088406.1	113_2|113-2GL003563
	930	USDA205|WP_037393560.1	Sm2011|AGG75391.1	7653R|AID32331.1	MAFF303099|WP_044548306.1	USDA_110|WP_011090487.1	113_2|113-2GL001352
	931	USDA205|WP_037395311.1	Sm2011|AGG73252.1	7653R|AID32254.2	MAFF303099|WP_010911284.1	USDA_110|WP_011089603.1	113_2|113-2GL002350
	932	USDA205|WP_014329081.1	Sm2011|AGG74917.1	7653R|AID31950.2	MAFF303099|WP_010911001.1	USDA_110|WP_028174694.1	113_2|113-2GL001739
	933	USDA205|WP_037394321.1	Sm2011|AGG75110.1	7653R|AID30505.2	MAFF303099|WP_010909861.1	USDA_110|WP_011086564.1	113_2|113-2GL005737
	934	USDA205|WP_037392256.1	Sm2011|AGG72380.1	USDA_110|WP_011086695.1	113_2|113-2GL005571	USDA_110|WP_011089801.1	113_2|113-2GL002136
	935	USDA205|WP_037394219.1	Sm2011|AGG75429.1	7653R|AID32214.1	MAFF303099|WP_010911246.1	USDA_110|WP_011085762.1	113_2|113-2GL006560
	936	USDA205|WP_014328514.1	Sm2011|AGG74403.1	7653R|AID32083.2	MAFF303099|WP_010911120.1	USDA_110|WP_011085273.1	113_2|113-2GL007133
	937	USDA205|WP_037401731.1	Sm2011|AGG73972.1	7653R|AID30361.2	MAFF303099|WP_032930446.1	USDA_110|WP_011086743.1	113_2|113-2GL005522
	938	USDA205|WP_037393984.1	Sm2011|AGG75848.1	7653R|AID32999.1	MAFF303099|WP_010912010.1	USDA_110|WP_011086742.1	113_2|113-2GL005523
	939	USDA205|WP_014327767.1	Sm2011|AGG73643.1	7653R|AID29025.1	MAFF303099|WP_010915097.1	USDA_110|WP_008133017.1	113_2|113-2GL004206
	940	USDA205|WP_014330813.1	Sm2011|AGG72937.1	7653R|AID34167.1	MAFF303099|WP_010913153.1	USDA_110|WP_028170843.1	113_2|113-2GL005757
	941	USDA205|WP_014330021.1	Sm2011|AGG75608.1	7653R|AID30213.2	MAFF303099|WP_010909596.1	USDA_110|WP_038967390.1	113_2|113-2GL007185
	942	USDA205|WP_014327609.1	Sm2011|AGG73498.1	7653R|AID28824.1	MAFF303099|WP_010914907.1	USDA_110|WP_011084001.1	113_2|113-2GL008438
	943	USDA205|WP_080577800.1	Sm2011|AGG73907.1	7653R|AID29812.1	MAFF303099|WP_010909215.1	USDA_110|WP_011087078.1	113_2|113-2GL005144
	944	USDA205|WP_153451423.1	Sm2011|AGG74358.1	7653R|QGU20842.1	MAFF303099|WP_013895864.1	USDA_110|WP_011088473.1	113_2|113-2GL003491
	945	USDA205|WP_037398238.1	Sm2011|AGG72754.1	7653R|QGU20653.1	MAFF303099|WP_044548331.1	USDA_110|WP_011090853.1	113_2|113-2GL001045
	946	USDA205|WP_014330425.1	Sm2011|AGG72638.1	7653R|AID33868.2	USDA_110|WP_011083475.1	MAFF303099|WP_010912873.1	113_2|113-2GL000190
	947	USDA205|WP_014329569.1	Sm2011|AGG75272.1	7653R|AID32753.1	MAFF303099|WP_032931885.1	USDA_110|WP_011083021.1	113_2|113-2GL000699
	948	USDA205|WP_037435801.1	Sm2011|AGG73506.1	7653R|AID28830.1	MAFF303099|WP_010914913.1	USDA_110|WP_164930923.1	113_2|113-2GL007119
	949	USDA205|WP_037433148.1	Sm2011|AGG72426.1	7653R|AID31943.1	MAFF303099|WP_010910989.1	USDA_110|WP_011090532.1	113_2|113-2GL001302
	950	USDA205|WP_060563652.1	Sm2011|AGG72453.1	7653R|AID33124.1	MAFF303099|WP_010912150.1	USDA_110|WP_038965670.1	113_2|113-2GL002380
	951	USDA205|WP_014329197.1	Sm2011|AGG72173.1	7653R|AID33977.1	MAFF303099|WP_010912973.1	USDA_110|WP_038966721.1	113_2|113-2GL003025
	952	USDA205|WP_014329632.1	7653R|AID30568.2	MAFF303099|WP_010912643.1	USDA_110|WP_063921628.1	113_2|113-2GL005601	113_2|113-2GL008351
	953	USDA205|WP_037400926.1	Sm2011|AGG74694.1	7653R|AID30873.1	MAFF303099|WP_044547969.1	USDA_110|WP_028174057.1	113_2|113-2GL004857
	954	USDA205|WP_080577477.1	Sm2011|AGG73295.1	7653R|AID28047.1	MAFF303099|WP_010914120.1	USDA_110|WP_011089842.1	113_2|113-2GL002095
	955	USDA205|WP_014330518.1	Sm2011|AGG72733.1	7653R|AID34275.1	MAFF303099|WP_010913270.1	USDA_110|WP_011089907.1	113_2|113-2GL002018
	956	USDA205|WP_037391113.1	Sm2011|AGG73758.1	7653R|AID29140.1	MAFF303099|WP_010915198.1	USDA_110|WP_011090201.1	113_2|113-2GL001680
	957	USDA205|WP_014327835.1	Sm2011|AGG73729.1	7653R|AID29118.2	MAFF303099|WP_010915179.1	USDA_110|WP_011086877.1	113_2|113-2GL005375
	958	USDA205|WP_014327073.1	Sm2011|AGG72986.1	7653R|AID34313.1	MAFF303099|WP_032917757.1	USDA_110|WP_038965163.1	113_2|113-2GL000039
	959	USDA205|WP_080582738.1	Sm2011|AGG75212.1	7653R|AID32657.2	MAFF303099|WP_032931819.1	USDA_110|WP_038966655.1	113_2|113-2GL000681
	960	USDA205|WP_014330119.1	Sm2011|AGG75670.1	7653R|AID33244.1	MAFF303099|WP_032932212.1	USDA_110|WP_011083384.1	113_2|113-2GL000306
	961	USDA205|WP_014327114.1	Sm2011|AGG73025.1	7653R|AID33683.2	MAFF303099|WP_044548651.1	USDA_110|WP_011090819.1	113_2|113-2GL001079
	962	USDA205|WP_014329530.1	Sm2011|AGG75227.1	7653R|AID32676.1	MAFF303099|WP_010911702.1	USDA_110|WP_028173554.1	113_2|113-2GL008224
	963	USDA205|WP_080577480.1	Sm2011|AGG73257.1	7653R|AID32261.2	MAFF303099|WP_044548299.1	USDA_110|WP_011089597.1	113_2|113-2GL002356
	964	USDA205|WP_037395778.1	Sm2011|AGG71049.1	7653R|AID29448.1	MAFF303099|WP_010915524.1	USDA_110|WP_011088985.1	113_2|113-2GL002935
	965	USDA205|WP_014857653.1	Sm2011|AGG70131.1	7653R|AID34805.1	MAFF303099|WP_010913570.1	USDA_110|WP_011084582.1	113_2|113-2GL007878
	966	USDA205|WP_014327993.1	Sm2011|AGG73853.1	7653R|AID30778.1	MAFF303099|WP_010910104.1	USDA_110|WP_063921473.1	113_2|113-2GL004365
	967	USDA205|WP_095689662.1	Sm2011|AGG72948.1	7653R|QGU20597.1	MAFF303099|WP_010913341.1	USDA_110|WP_011083652.1	113_2|113-2GL000001
	968	USDA205|WP_037432414.1	Sm2011|AGG71040.1	7653R|AID30601.2	MAFF303099|WP_010909935.1	USDA_110|WP_051000229.1	113_2|113-2GL000468
	969	USDA205|WP_012708153.1	Sm2011|AGG74357.1	7653R|AID29692.1	MAFF303099|WP_010909103.1	USDA_110|WP_006614500.1	113_2|113-2GL003490
	970	USDA205|WP_037393785.1	Sm2011|AGG75774.1	7653R|AID33399.1	MAFF303099|WP_010912422.1	USDA_110|WP_011083330.1	113_2|113-2GL000367
	971	USDA205|WP_014328282.1	Sm2011|AGG74302.1	7653R|AID29774.2	MAFF303099|WP_032920553.1	USDA_110|WP_038967130.1	113_2|113-2GL004954
	972	USDA205|WP_037428868.1	Sm2011|AGG71440.1	7653R|AID29134.2	MAFF303099|WP_010915193.1	USDA_110|WP_011088745.1	113_2|113-2GL003200
	973	USDA205|WP_037391229.1	Sm2011|AGG73638.1	7653R|AID29017.1	MAFF303099|WP_010915090.1	USDA_110|WP_038966353.1	113_2|113-2GL004198
	974	USDA205|WP_037391112.1	Sm2011|AGG73759.1	7653R|AID29177.1	MAFF303099|WP_010915228.1	USDA_110|WP_011088785.1	113_2|113-2GL003157
	975	USDA205|WP_153451980.1	Sm2011|AGG74726.1	7653R|AID30929.1	MAFF303099|WP_010910200.1	USDA_110|WP_011089276.1	113_2|113-2GL002705
	976	USDA205|WP_037394490.1	Sm2011|AGG75034.1	7653R|AID33773.1	MAFF303099|WP_010912808.1	USDA_110|WP_011086008.1	113_2|113-2GL006298
	977	USDA205|WP_014331918.1	Sm2011|AGG70953.1	7653R|AID32419.1	MAFF303099|WP_010911434.1	USDA_110|WP_011089514.1	113_2|113-2GL002447
	978	USDA205|WP_037391003.1	Sm2011|AGG73826.1	7653R|AID29592.1	MAFF303099|WP_010915639.1	USDA_110|WP_011087727.1	113_2|113-2GL004307
	979	USDA205|WP_060563345.1	Sm2011|AGG74387.1	7653R|AID30274.1	MAFF303099|WP_032930382.1	USDA_110|WP_011088552.1	113_2|113-2GL003397
	980	USDA205|WP_037400920.1	Sm2011|AGG74696.1	7653R|AID30875.1	MAFF303099|WP_010910156.1	USDA_110|WP_028174055.1	113_2|113-2GL004855
	981	USDA205|WP_014857528.1	Sm2011|AGG70135.1	7653R|AID34765.1	MAFF303099|WP_010913609.1	USDA_110|WP_011084552.1	113_2|113-2GL007905
	982	USDA205|WP_014327422.1	Sm2011|AGG69819.1	7653R|AID28707.1	MAFF303099|WP_010914796.1	USDA_110|WP_011085983.1	113_2|113-2GL006322
	983	USDA205|WP_037392936.1	Sm2011|AGG74341.1	7653R|AID33625.1	MAFF303099|WP_010912685.1	USDA_110|WP_011088426.1	113_2|113-2GL003542
	984	USDA205|WP_037396051.1	Sm2011|AGG72139.1	7653R|AID31554.1	MAFF303099|WP_010910780.1	USDA_110|WP_011089490.1	113_2|113-2GL002473
	985	USDA205|WP_037392017.1	Sm2011|AGG73226.1	7653R|AID32256.1	MAFF303099|WP_010911285.1	USDA_110|WP_063921537.1	113_2|113-2GL002351
	986	USDA205|WP_014329533.1	Sm2011|AGG75230.1	7653R|AID32680.1	MAFF303099|WP_027047430.1	USDA_110|WP_011084192.1	113_2|113-2GL008218
	987	USDA205|WP_003537642.1	Sm2011|AGG73873.1	7653R|AID30346.2	MAFF303099|WP_010909712.1	USDA_110|WP_007603272.1	113_2|113-2GL004147
	988	USDA205|WP_153451807.1	Sm2011|AGG72966.1	7653R|AID32502.1	MAFF303099|WP_006200394.1	USDA_110|WP_008539997.1	113_2|113-2GL000091
	989	USDA205|WP_014327672.1	Sm2011|AGG73546.1	7653R|AID31025.1	MAFF303099|WP_010910294.1	USDA_110|WP_011085533.1	113_2|113-2GL006796
	990	USDA205|WP_060563195.1	Sm2011|AGG73174.1	7653R|AID32438.2	MAFF303099|WP_010912131.1	113_2|113-2GL000288	MAFF303099|WP_010915909.1
	991	USDA205|WP_080577423.1	Sm2011|AGG75056.1	7653R|AID33785.2	MAFF303099|WP_010912819.1	USDA_110|WP_011084275.1	113_2|113-2GL008121
	992	USDA205|WP_037398714.1	Sm2011|AGG72802.1	7653R|AID34281.1	MAFF303099|WP_010913276.1	USDA_110|WP_011084240.1	113_2|113-2GL008161
	993	USDA205|WP_014328190.1	Sm2011|AGG74071.1	7653R|AID30167.1	MAFF303099|WP_010909561.1	USDA_110|WP_011087891.1	113_2|113-2GL004138
	994	USDA205|WP_014327067.1	Sm2011|AGG72981.1	7653R|AID34142.1	MAFF303099|WP_010913127.1	USDA_110|WP_011083622.1	113_2|113-2GL000033
	995	USDA205|WP_037436629.1	Sm2011|AGG75620.1	7653R|AID33125.2	MAFF303099|WP_010912151.1	USDA_110|WP_011083271.1	113_2|113-2GL000432
	996	USDA205|WP_014327344.1	Sm2011|AGG73248.1	7653R|AID32251.1	MAFF303099|WP_010911282.1	USDA_110|WP_011089605.1	113_2|113-2GL002348
	997	USDA205|WP_012707462.1	Sm2011|AGG73717.1	7653R|AID29106.1	MAFF303099|WP_010915168.1	USDA_110|WP_011086854.1	113_2|113-2GL005401
	998	USDA205|WP_037393938.1	Sm2011|AGG75817.1	7653R|AID33343.1	MAFF303099|WP_010912368.1	USDA_110|WP_011083289.1	113_2|113-2GL000411
	999	USDA205|WP_060564140.1	Sm2011|AGG73931.1	7653R|AID29893.1	MAFF303099|WP_006202127.1	USDA_110|WP_011088154.1	113_2|113-2GL003848
	1000	USDA205|WP_037398160.1	Sm2011|AGG72616.1	7653R|AID33933.1	MAFF303099|WP_010912933.1	USDA_110|WP_011083576.1	113_2|113-2GL000080
	1001	USDA205|WP_060563215.1	Sm2011|AGG72505.1	7653R|AID28555.1	MAFF303099|WP_010914671.1	USDA_110|WP_011090562.1	113_2|113-2GL001269
	1002	USDA205|WP_014328581.1	Sm2011|AGG74474.1	7653R|AID33475.1	MAFF303099|WP_010912500.1	USDA_110|WP_011089318.1	113_2|113-2GL002656
	1003	USDA205|WP_037391249.1	Sm2011|AGG73621.1	7653R|AID28994.1	MAFF303099|WP_010915066.1	USDA_110|WP_038966123.1	113_2|113-2GL001191
	1004	USDA205|WP_037398290.1	Sm2011|AGG72746.1	7653R|AID32481.1	MAFF303099|WP_010911473.1	USDA_110|WP_011083514.1	113_2|113-2GL000150
	1005	USDA205|WP_037393487.1	Sm2011|AGG74034.1	7653R|QGU20822.1	MAFF303099|WP_010909340.1	USDA_110|WP_011087256.1	113_2|113-2GL004870
	1006	USDA205|WP_153451719.1	Sm2011|AGG73336.1	7653R|AID29480.2	MAFF303099|WP_044551699.1	USDA_110|WP_011086746.1	113_2|113-2GL005519
	1007	USDA205|WP_014328525.1	Sm2011|AGG74415.1	7653R|AID30298.2	MAFF303099|WP_044547695.1	USDA_110|WP_011088804.1	113_2|113-2GL003137
	1008	USDA205|WP_014329507.1	Sm2011|AGG75203.1	7653R|AID32640.2	MAFF303099|WP_010911669.1	USDA_110|WP_011083050.1	113_2|113-2GL000670
	1009	USDA205|WP_014330401.1	Sm2011|AGG72612.1	7653R|AID33926.1	MAFF303099|WP_044548743.1	USDA_110|WP_011083572.1	113_2|113-2GL000085
	1010	USDA205|WP_037391939.1	Sm2011|AGG73129.1	7653R|AID27919.1	MAFF303099|WP_010913421.1	USDA_110|WP_011083959.1	113_2|113-2GL008482
	1011	USDA205|WP_037395782.1	Sm2011|AGG71050.1	7653R|AID31955.1	MAFF303099|WP_010911006.1	USDA_110|WP_011090149.1	113_2|113-2GL001741
	1012	USDA205|WP_060563949.1	Sm2011|AGG69752.1	7653R|AID32517.2	MAFF303099|WP_010911509.1	USDA_110|WP_063921406.1	113_2|113-2GL007435
	1013	USDA205|WP_037393693.1	Sm2011|AGG75325.1	7653R|AID33011.1	MAFF303099|WP_010912019.1	USDA_110|WP_028174702.1	113_2|113-2GL001750
	1014	USDA205|WP_014329213.1	Sm2011|AGG72192.1	7653R|AID34070.1	MAFF303099|WP_010913057.1	USDA_110|WP_011088614.1	113_2|113-2GL003333
	1015	USDA205|WP_037396581.1	Sm2011|AGG74407.1	7653R|AID32093.1	MAFF303099|WP_010911129.1	USDA_110|WP_011085271.1	113_2|113-2GL007135
	1016	USDA205|WP_037398122.1	Sm2011|AGG72647.1	7653R|AID34135.1	MAFF303099|WP_010913120.1	USDA_110|WP_011083727.1	113_2|113-2GL008740
	1017	USDA205|WP_014327227.1	Sm2011|AGG73125.1	7653R|AID34272.1	MAFF303099|WP_044548848.1	USDA_110|WP_011083965.1	113_2|113-2GL008475
	1018	USDA205|WP_037397382.1	Sm2011|AGG72905.1	7653R|AID33567.1	MAFF303099|WP_010912588.1	USDA_110|WP_011089578.1	113_2|113-2GL002377
	1019	USDA205|WP_037437259.1	Sm2011|AGG75870.1	7653R|AID32940.1	MAFF303099|WP_010911952.1	USDA_110|WP_011083758.1	113_2|113-2GL008706
	1020	USDA205|WP_014330664.1	Sm2011|AGG72820.1	7653R|AID34326.2	MAFF303099|WP_010913323.1	USDA_110|WP_011083604.1	113_2|113-2GL000051
	1021	USDA205|WP_037393812.1	Sm2011|AGG75770.1	7653R|AID33403.2	MAFF303099|WP_044548497.1	USDA_110|WP_063921433.1	113_2|113-2GL006509
	1022	USDA205|WP_014327976.1	Sm2011|AGG73836.1	7653R|AID29605.1	MAFF303099|WP_010915651.1	USDA_110|WP_008547851.1	113_2|113-2GL004329
	1023	USDA205|WP_014327889.1	Sm2011|AGG73783.1	7653R|AID29499.1	MAFF303099|WP_010915563.1	USDA_110|WP_011087800.1	113_2|113-2GL004237
	1024	USDA205|WP_014327908.1	Sm2011|AGG73803.1	7653R|AID29548.1	MAFF303099|WP_010915607.1	USDA_110|WP_011087782.1	113_2|113-2GL004263
	1025	USDA205|WP_014327046.1	Sm2011|AGG72960.1	7653R|AID32496.1	MAFF303099|WP_010911487.1	USDA_110|WP_011083549.1	113_2|113-2GL000112
	1026	USDA205|WP_014330364.1	Sm2011|AGG75934.1	7653R|AID33441.2	MAFF303099|WP_010912469.1	USDA_110|WP_011083458.1	113_2|113-2GL000209
	1027	USDA205|WP_012709824.1	Sm2011|AGG75938.1	7653R|AID33446.2	MAFF303099|WP_010912474.1	USDA_110|WP_011083462.1	113_2|113-2GL000204
	1028	USDA205|WP_037400739.1	Sm2011|AGG75866.1	7653R|AID32933.1	MAFF303099|WP_010911945.1	USDA_110|WP_011083768.1	113_2|113-2GL008695
	1029	USDA205|WP_014328542.1	Sm2011|AGG74438.1	7653R|AID30322.2	MAFF303099|WP_010909688.1	USDA_110|WP_011086559.1	113_2|113-2GL005742
	1030	USDA205|WP_037395414.1	Sm2011|AGG74543.1	7653R|AID30736.1	MAFF303099|WP_010910065.1	USDA_110|WP_011086044.1	113_2|113-2GL006262
	1031	USDA205|WP_014328075.1	Sm2011|AGG73956.1	7653R|AID29918.2	MAFF303099|WP_010909288.1	USDA_110|WP_011088134.1	113_2|113-2GL003873
	1032	USDA205|WP_037396478.1	Sm2011|AGG74186.1	7653R|AID30016.2	MAFF303099|WP_010909365.1	USDA_110|WP_011087289.1	113_2|113-2GL004833
	1033	USDA205|WP_037393776.1	Sm2011|AGG75786.1	7653R|AID33270.1	MAFF303099|WP_010912292.1	USDA_110|WP_028174978.1	113_2|113-2GL000236
	1034	USDA205|WP_037393013.1	Sm2011|AGG74127.1	7653R|AID30369.1	MAFF303099|WP_044550512.1	USDA_110|WP_011088496.1	113_2|113-2GL003465
	1035	USDA205|WP_014327987.1	Sm2011|AGG73847.1	7653R|AID30783.1	MAFF303099|WP_010910109.1	USDA_110|WP_011087682.1	113_2|113-2GL004359
	1036	USDA205|WP_037394108.1	Sm2011|AGG75509.1	7653R|AID30795.2	MAFF303099|WP_010910121.1	USDA_110|WP_011086052.1	113_2|113-2GL006254
	1037	USDA205|WP_014327232.1	Sm2011|AGG73131.1	7653R|AID27921.1	MAFF303099|WP_032934027.1	USDA_110|WP_028173697.1	113_2|113-2GL008430
	1038	USDA205|WP_037396644.1	Sm2011|AGG74443.1	7653R|AID30061.1	MAFF303099|WP_010909455.1	USDA_110|WP_011089867.1	113_2|113-2GL002067
	1039	USDA205|WP_014327779.1	Sm2011|AGG73661.1	7653R|AID34103.1	MAFF303099|WP_010913083.1	USDA_110|WP_011090851.1	113_2|113-2GL001047
	1040	USDA205|WP_014857659.1	7653R|AID34814.1	MAFF303099|WP_010913565.1	USDA_110|WP_028153326.1	113_2|113-2GL007887	7653R|QGU21014.1
	1041	USDA205|WP_050984097.1	Sm2011|AGG72637.1	7653R|AID33869.2	MAFF303099|WP_019862614.1	USDA_110|WP_011083476.1	113_2|113-2GL000189
	1042	USDA205|WP_015633449.1	Sm2011|AGG70127.1	7653R|AID34812.2	MAFF303099|WP_010913567.1	USDA_110|WP_041960893.1	113_2|113-2GL007888
	1043	USDA205|WP_014327230.1	Sm2011|AGG73128.1	7653R|AID27918.1	MAFF303099|WP_044551183.1	USDA_110|WP_011083960.1	113_2|113-2GL008481
	1044	USDA205|WP_060563538.1	Sm2011|AGG75626.1	7653R|AID33132.1	MAFF303099|WP_010912159.1	USDA_110|WP_011083277.1	113_2|113-2GL000425
	1045	USDA205|WP_050999872.1	Sm2011|AGG73065.1	7653R|AID34227.2	MAFF303099|WP_044548837.1	USDA_110|WP_011084137.1	113_2|113-2GL008281
	1046	USDA205|WP_037435568.1	Sm2011|AGG72119.1	7653R|AID32198.1	MAFF303099|WP_044548290.1	USDA_110|WP_011085593.1	113_2|113-2GL006733
	1047	USDA205|WP_014328719.1	Sm2011|AGG74556.1	7653R|AID29081.1	MAFF303099|WP_010915150.1	USDA_110|WP_011088015.1	113_2|113-2GL003995
	1048	USDA205|WP_014327829.1	Sm2011|AGG73721.1	7653R|AID29110.2	MAFF303099|WP_010915172.1	USDA_110|WP_011086858.1	113_2|113-2GL005396
	1049	USDA205|WP_153451291.1	Sm2011|AGG75247.1	7653R|AID32713.1	MAFF303099|WP_010911739.1	USDA_110|WP_027544305.1	113_2|113-2GL008200
	1050	USDA205|WP_037399624.1	Sm2011|AGG72972.1	7653R|AID32512.2	MAFF303099|WP_010911503.1	USDA_110|WP_038965129.1	113_2|113-2GL000179
	1051	USDA205|WP_037394639.1	Sm2011|AGG75266.1	7653R|AID32747.1	MAFF303099|WP_010911777.1	USDA_110|WP_011083017.1	113_2|113-2GL000703
	1052	USDA205|WP_037428536.1	Sm2011|AGG72399.1	7653R|AID29869.1	MAFF303099|WP_010909248.1	USDA_110|WP_011085951.1	113_2|113-2GL006355
	1053	USDA205|WP_014330521.1	Sm2011|AGG72736.1	7653R|AID34278.2	MAFF303099|WP_010913273.1	USDA_110|WP_011084243.1	113_2|113-2GL008158
	1054	USDA205|WP_014327119.1	Sm2011|AGG73041.1	7653R|AID30508.2	MAFF303099|WP_010909864.1	USDA_110|WP_028172875.1	113_2|113-2GL001837
	1055	USDA205|WP_014327206.1	Sm2011|AGG73102.1	7653R|AID27897.1	MAFF303099|WP_010913398.1	USDA_110|WP_038965254.1	113_2|113-2GL008521
	1056	USDA205|WP_014329838.1	Sm2011|AGG75464.1	7653R|AID32300.2	MAFF303099|WP_010911321.1	USDA_110|WP_011090484.1	113_2|113-2GL001355
	1057	USDA205|WP_014327328.1	Sm2011|AGG73231.1	7653R|QGU20666.1	MAFF303099|WP_010911265.1	USDA_110|WP_011089616.1	113_2|113-2GL002337
	1058	USDA205|WP_014330821.1	Sm2011|AGG72945.1	7653R|AID27840.1	MAFF303099|WP_010913344.1	USDA_110|WP_011083585.1	113_2|113-2GL000071
	1059	USDA205|WP_003536531.1	Sm2011|AGG73942.1	7653R|AID29904.1	MAFF303099|WP_010909279.1	USDA_110|WP_008549252.1	113_2|113-2GL003859
	1060	USDA205|WP_014329522.1	Sm2011|AGG75217.1	7653R|AID32662.1	MAFF303099|WP_010911690.1	USDA_110|WP_011083038.1	113_2|113-2GL000683
	1061	USDA205|WP_037391174.1	Sm2011|AGG73690.1	7653R|AID29057.1	MAFF303099|WP_010915129.1	USDA_110|WP_011086571.1	113_2|113-2GL005730
	1062	USDA205|WP_014327989.1	Sm2011|AGG73849.1	7653R|AID30782.1	MAFF303099|WP_010910108.1	USDA_110|WP_011087680.1	113_2|113-2GL004361
	1063	USDA205|WP_037392574.1	Sm2011|AGG73503.1	7653R|AID33538.1	MAFF303099|WP_010912563.1	USDA_110|WP_028171413.1	113_2|113-2GL003910
	1064	USDA205|WP_037400625.1	Sm2011|AGG74460.1	7653R|AID31562.1	MAFF303099|WP_044548213.1	USDA_110|WP_161537191.1	113_2|113-2GL001264
	1065	USDA205|WP_014328214.1	Sm2011|AGG74097.1	7653R|AID30551.2	MAFF303099|WP_010909903.1	USDA_110|WP_038967247.1	113_2|113-2GL004531
	1066	USDA205|WP_014328241.1	Sm2011|AGG74122.1	7653R|AID30521.1	MAFF303099|WP_010909876.1	USDA_110|WP_011087495.1	113_2|113-2GL004567
	1067	USDA205|WP_037394617.1	Sm2011|AGG75281.1	7653R|AID32760.1	MAFF303099|WP_010911791.1	USDA_110|WP_011085805.1	113_2|113-2GL006513
	1068	USDA205|WP_060563301.1	Sm2011|AGG75451.1	7653R|AID34019.1	MAFF303099|WP_010913014.1	USDA_110|WP_038965507.1	113_2|113-2GL002072
	1069	USDA205|WP_037391078.1	Sm2011|AGG73791.1	7653R|AID29535.2	MAFF303099|WP_010915594.1	USDA_110|WP_011087792.1	113_2|113-2GL004252
	1070	USDA205|WP_037399630.1	Sm2011|AGG72976.1	7653R|AID34148.1	MAFF303099|WP_010913133.1	USDA_110|WP_038965190.1	113_2|113-2GL008726
	1071	USDA205|WP_037392792.1	Sm2011|AGG74205.1	7653R|AID29953.1	MAFF303099|WP_010909311.1	USDA_110|WP_038966391.1	113_2|113-2GL002537
	1072	USDA205|WP_037391315.1	Sm2011|AGG73551.1	7653R|AID31200.1	MAFF303099|WP_010910449.1	USDA_110|WP_038965261.1	113_2|113-2GL008515
	1073	USDA205|WP_037396545.1	Sm2011|AGG74392.1	7653R|AID30279.2	MAFF303099|WP_010909650.1	USDA_110|WP_011089989.1	113_2|113-2GL001924
	1074	USDA205|WP_014330020.1	Sm2011|AGG75607.1	7653R|AID30214.1	MAFF303099|WP_032930358.1	USDA_110|WP_011085228.1	113_2|113-2GL007186
	1075	USDA205|WP_153451986.1	Sm2011|AGG72832.1	7653R|AID34049.1	MAFF303099|WP_027047671.1	USDA_110|WP_011083562.1	113_2|113-2GL000099
	1076	USDA205|WP_037397448.1	Sm2011|AGG72920.1	7653R|AID33550.1	MAFF303099|WP_010912571.1	USDA_110|WP_011087451.1	113_2|113-2GL004636
	1077	USDA205|WP_037396636.1	Sm2011|AGG74439.1	7653R|AID30054.1	MAFF303099|WP_010909448.1	USDA_110|WP_011086538.1	113_2|113-2GL005769
	1078	USDA205|WP_037393802.1	Sm2011|AGG75757.1	7653R|AID33112.1	MAFF303099|WP_010912117.1	USDA_110|WP_011083257.1	113_2|113-2GL000446
	1079	USDA205|WP_014328060.1	Sm2011|AGG73928.1	7653R|AID29888.2	MAFF303099|WP_010909267.1	USDA_110|WP_011088158.1	113_2|113-2GL003843
	1080	USDA205|WP_080577799.1	Sm2011|AGG73904.1	7653R|AID29810.1	MAFF303099|WP_010909213.1	USDA_110|WP_011087069.1	113_2|113-2GL005153
	1081	USDA205|WP_014330420.1	Sm2011|AGG72633.1	7653R|AID33873.1	MAFF303099|WP_010912879.1	USDA_110|WP_038965127.1	113_2|113-2GL000185
	1082	USDA205|WP_014327906.1	Sm2011|AGG73801.1	7653R|AID29546.1	MAFF303099|WP_010915605.1	USDA_110|WP_011087784.1	113_2|113-2GL004261
	1083	USDA205|WP_050984027.1	Sm2011|AGG75484.1	7653R|AID33888.1	MAFF303099|WP_010912892.1	USDA_110|WP_011083938.1	113_2|113-2GL008505
	1084	USDA205|WP_037428803.1	Sm2011|AGG72069.1	7653R|AID32731.1	MAFF303099|WP_044548354.1	USDA_110|WP_011090269.1	113_2|113-2GL001606
	1085	USDA205|WP_014329739.1	Sm2011|AGG75364.1	7653R|AID33033.1	MAFF303099|WP_010912039.1	USDA_110|WP_011084322.1	113_2|113-2GL008074
	1086	USDA205|WP_014328208.1	Sm2011|AGG74091.1	7653R|AID33198.1	MAFF303099|WP_010912225.1	USDA_110|WP_011089809.1	113_2|113-2GL002127
	1087	USDA205|WP_037393864.1	Sm2011|AGG75843.1	7653R|AID33298.1	MAFF303099|WP_010912321.1	USDA_110|WP_011083317.1	113_2|113-2GL000382
	1088	USDA205|WP_037401026.1	Sm2011|AGG74747.1	7653R|AID30969.1	MAFF303099|WP_044548030.1	USDA_110|WP_038966432.1	113_2|113-2GL002645
	1089	USDA205|WP_012709224.1	Sm2011|AGG75264.1	7653R|AID32745.1	MAFF303099|WP_032931878.1	USDA_110|WP_028175820.1	113_2|113-2GL000708
	1090	USDA205|WP_060563202.1	Sm2011|AGG73242.1	7653R|AID32245.1	MAFF303099|WP_010911276.1	USDA_110|WP_011089611.1	113_2|113-2GL002342
	1091	USDA205|WP_080577383.1	Sm2011|AGG75318.1	7653R|AID33003.2	MAFF303099|WP_010912012.1	USDA_110|WP_011089788.1	113_2|113-2GL002149
	1092	USDA205|WP_014330115.1	Sm2011|AGG75674.1	7653R|AID33172.1	MAFF303099|WP_010912198.1	USDA_110|WP_011083378.1	113_2|113-2GL000313
	1093	USDA205|WP_060563957.1	Sm2011|AGG72730.1	7653R|AID27858.1	MAFF303099|WP_010913360.1	USDA_110|WP_011084248.1	113_2|113-2GL008151
	1094	USDA205|WP_037391317.1	Sm2011|AGG73550.1	7653R|AID28929.1	MAFF303099|WP_010915006.1	USDA_110|WP_038966658.1	113_2|113-2GL000659
	1095	USDA205|WP_050984021.1	Sm2011|AGG75763.1	7653R|AID33102.2	MAFF303099|WP_010912109.1	USDA_110|WP_011083265.1	113_2|113-2GL000438
	1096	USDA205|WP_014330131.1	Sm2011|AGG75847.1	7653R|AID33292.1	MAFF303099|WP_010912314.1	USDA_110|WP_011085013.1	113_2|113-2GL007462
	1097	USDA205|WP_037393537.1	Sm2011|AGG75396.1	7653R|AID32337.1	MAFF303099|WP_010911355.1	USDA_110|WP_011090474.1	113_2|113-2GL001364
	1098	USDA205|WP_037433417.1	Sm2011|AGG74183.1	7653R|AID30014.1	MAFF303099|WP_010909361.1	USDA_110|WP_097532087.1	113_2|113-2GL004835
	1099	USDA205|WP_060563875.1	Sm2011|AGG73380.1	7653R|AID29399.2	MAFF303099|WP_044551679.1	USDA_110|WP_038967299.1	113_2|113-2GL001650
	1100	USDA205|WP_037397880.1	Sm2011|AGG71402.1	7653R|AID32698.2	MAFF303099|WP_010911723.1	USDA_110|WP_011083558.1	113_2|113-2GL000103
	1101	USDA205|WP_014330406.1	Sm2011|AGG72619.1	7653R|AID33936.1	MAFF303099|WP_010912936.1	USDA_110|WP_038965154.1	113_2|113-2GL000076
	1102	USDA205|WP_037398774.1	Sm2011|AGG72849.1	7653R|AID33489.1	MAFF303099|WP_010912511.1	USDA_110|WP_028175920.1	113_2|113-2GL001025
	1103	USDA205|WP_037400419.1	Sm2011|AGG73998.1	7653R|AID30469.1	MAFF303099|WP_010909762.1	USDA_110|WP_011088269.1	113_2|113-2GL003715
	1104	USDA205|WP_037392676.1	Sm2011|AGG73444.1	7653R|AID32238.1	USDA_110|WP_011087477.1	113_2|113-2GL004587	MAFF303099|WP_044548294.1
	1105	USDA205|WP_060563349.1	Sm2011|AGG74441.1	7653R|AID30056.1	MAFF303099|WP_010909450.1	USDA_110|WP_161537089.1	113_2|113-2GL005771
	1106	USDA205|WP_014327503.1	Sm2011|AGG73387.1	7653R|AID29409.2	MAFF303099|WP_157866215.1	USDA_110|WP_028174622.1	113_2|113-2GL001627
	1107	USDA205|WP_037392949.1	Sm2011|AGG74336.1	7653R|AID29706.1	MAFF303099|WP_010909117.1	USDA_110|WP_038967595.1	113_2|113-2GL003561
	1108	USDA205|WP_037393756.1	Sm2011|AGG75658.1	7653R|AID33283.1	MAFF303099|WP_010912304.1	USDA_110|WP_011083344.1	113_2|113-2GL000351
	1109	USDA205|WP_014328143.1	Sm2011|AGG74022.1	7653R|AID29976.1	MAFF303099|WP_010909327.1	USDA_110|WP_011087562.1	113_2|113-2GL004493
	1110	USDA205|WP_153451737.1	Sm2011|AGG71403.1	7653R|AID32697.1	MAFF303099|WP_010911722.1	USDA_110|WP_011083557.1	113_2|113-2GL000104
	1111	USDA205|WP_014327038.1	Sm2011|AGG72953.1	7653R|AID33558.2	MAFF303099|WP_010912579.1	USDA_110|WP_028172453.1	113_2|113-2GL000166
	1112	USDA205|WP_080577785.1	Sm2011|AGG73359.1	7653R|AID28321.1	MAFF303099|WP_044549472.1	USDA_110|WP_011090273.1	113_2|113-2GL001602
	1113	USDA205|WP_037396540.1	Sm2011|AGG74388.1	7653R|QGU20803.1	MAFF303099|WP_010909646.1	USDA_110|WP_011088558.1	113_2|113-2GL003390
	1114	USDA205|WP_014328161.1	Sm2011|AGG74040.1	7653R|AID29991.1	MAFF303099|WP_010909346.1	USDA_110|WP_011087262.1	113_2|113-2GL004863
	1115	USDA205|WP_037391105.1	Sm2011|AGG73769.1	7653R|AID29316.1	MAFF303099|WP_010915404.1	USDA_110|WP_011086895.1	113_2|113-2GL005355
	1116	USDA205|WP_037398653.1	Sm2011|AGG75907.1	7653R|AID33182.1	MAFF303099|WP_010912209.1	USDA_110|WP_011090481.1	113_2|113-2GL001357
	1117	USDA205|WP_014327633.1	Sm2011|AGG73515.1	7653R|AID28842.1	MAFF303099|WP_010914931.1	USDA_110|WP_038965893.1	113_2|113-2GL006946
	1118	USDA205|WP_050983981.1	Sm2011|AGG73047.1	7653R|AID30620.2	MAFF303099|WP_044550560.1	USDA_110|WP_011089996.1	113_2|113-2GL001916
	1119	USDA205|WP_037391806.1	Sm2011|AGG73011.1	7653R|AID33377.1	MAFF303099|WP_010912400.1	USDA_110|WP_051000404.1	113_2|113-2GL003673
	1120	USDA205|WP_014329728.1	Sm2011|AGG75351.1	7653R|AID32896.1	MAFF303099|WP_010911917.1	USDA_110|WP_011084342.1	113_2|113-2GL008053
	1121	USDA205|WP_037391002.1	Sm2011|AGG73827.1	7653R|AID29593.1	MAFF303099|WP_010915640.1	USDA_110|WP_038966315.1	113_2|113-2GL004306
	1122	USDA205|WP_037399509.1	Sm2011|AGG73393.1	7653R|AID29414.1	MAFF303099|WP_010915490.1	USDA_110|WP_011090242.1	113_2|113-2GL001634
	1123	USDA205|WP_014330015.1	Sm2011|AGG75601.1	7653R|AID30220.1	MAFF303099|WP_010909603.1	USDA_110|WP_011085220.1	113_2|113-2GL007194
	1124	USDA205|WP_037391077.1	Sm2011|AGG73792.1	7653R|AID29536.1	MAFF303099|WP_010915595.1	USDA_110|WP_011087791.1	113_2|113-2GL004253
	1125	USDA205|WP_037397259.1	Sm2011|AGG72865.1	7653R|AID33911.1	MAFF303099|WP_010912913.1	USDA_110|WP_011083532.1	113_2|113-2GL000131
	1126	USDA205|WP_037391350.1	Sm2011|AGG73543.1	7653R|AID28917.1	MAFF303099|WP_010914995.1	USDA_110|WP_011085846.1	113_2|113-2GL006472
	1127	USDA205|WP_037399044.1	Sm2011|AGG70418.1	7653R|AID34129.1	MAFF303099|WP_010913114.1	USDA_110|WP_011086350.1	113_2|113-2GL005955
	1128	USDA205|WP_037395294.1	Sm2011|AGG73258.1	7653R|AID32262.1	MAFF303099|WP_010911291.1	USDA_110|WP_028175236.1	113_2|113-2GL002370
	1129	USDA205|WP_037431434.1	Sm2011|AGG72975.1	7653R|AID34153.2	MAFF303099|WP_010913139.1	USDA_110|WP_011083746.1	113_2|113-2GL008718
	1130	USDA205|WP_014330771.1	Sm2011|AGG72918.1	7653R|AID33602.1	MAFF303099|WP_010912665.1	USDA_110|WP_011083495.1	113_2|113-2GL000170
	1131	USDA205|WP_153451755.1	Sm2011|AGG75598.1	7653R|AID34210.1	MAFF303099|WP_010913193.1	USDA_110|WP_011085922.1	113_2|113-2GL006390
	1132	USDA205|WP_012706736.1	Sm2011|AGG73095.1	7653R|AID32875.1	MAFF303099|WP_010911896.1	USDA_110|WP_008143479.1	113_2|113-2GL008530
	1133	USDA205|WP_014328342.1	Sm2011|AGG74225.1	7653R|AID30048.2	MAFF303099|WP_019858091.1	USDA_110|WP_011087359.1	113_2|113-2GL004743
	1134	USDA205|WP_012709193.1	Sm2011|AGG75232.1	7653R|AID32682.1	MAFF303099|WP_032931835.1	USDA_110|WP_027544319.1	113_2|113-2GL008217
	1135	USDA205|WP_014328370.1	Sm2011|AGG74194.1	7653R|AID30142.2	MAFF303099|WP_010909536.1	USDA_110|WP_011087594.1	113_2|113-2GL004457
	1136	USDA205|WP_037395490.1	Sm2011|AGG74497.1	7653R|AID29784.1	MAFF303099|WP_010909190.1	USDA_110|WP_011088329.1	113_2|113-2GL003649
	1137	USDA205|WP_014328175.1	Sm2011|AGG74056.1	7653R|AID29309.1	MAFF303099|WP_010915398.1	USDA_110|WP_011087219.1	113_2|113-2GL004910
	1138	USDA205|WP_014327110.1	Sm2011|AGG73021.1	7653R|AID33695.1	MAFF303099|WP_010912731.1	USDA_110|WP_038967753.1	113_2|113-2GL003351
	1139	USDA205|WP_037400983.1	Sm2011|AGG74722.1	7653R|AID30921.1	MAFF303099|WP_010910193.1	USDA_110|WP_011089258.1	113_2|113-2GL002726
	1140	USDA205|WP_080577809.1	Sm2011|AGG73994.1	7653R|AID29790.1	MAFF303099|WP_044547476.1	USDA_110|WP_028175850.1	113_2|113-2GL003682
	1141	USDA205|WP_037396732.1	Sm2011|AGG74937.1	7653R|AID32061.1	MAFF303099|WP_010911099.1	USDA_110|WP_011090180.1	113_2|113-2GL001700
	1142	USDA205|WP_037393059.1	Sm2011|AGG74128.1	7653R|AID30368.1	MAFF303099|WP_010909729.1	USDA_110|WP_063921497.1	113_2|113-2GL003466
	1143	USDA205|WP_014327208.1	Sm2011|AGG73104.1	7653R|AID27882.1	MAFF303099|WP_044548896.1	USDA_110|WP_011083951.1	113_2|113-2GL008491
	1144	USDA205|WP_037398703.1	Sm2011|AGG72586.1	7653R|AID33453.1	MAFF303099|WP_010912481.1	USDA_110|WP_011083467.1	113_2|113-2GL000198
	1145	USDA205|WP_037391163.1	Sm2011|AGG73699.1	7653R|AID29073.1	MAFF303099|WP_010915144.1	USDA_110|WP_011086576.1	113_2|113-2GL005724
	1146	USDA205|WP_014329125.1	Sm2011|AGG74946.1	7653R|AID32072.1	MAFF303099|WP_010911108.1	USDA_110|WP_011090175.1	113_2|113-2GL001705
	1147	USDA205|WP_050984023.1	Sm2011|AGG75526.1	7653R|AID30596.2	MAFF303099|WP_010909932.1	USDA_110|WP_011082941.1	113_2|113-2GL000782
	1148	USDA205|WP_012707762.1	Sm2011|AGG73946.1	7653R|AID29908.1	MAFF303099|WP_006205456.1	USDA_110|WP_011088142.1	113_2|113-2GL003863
	1149	USDA205|WP_014327725.1	Sm2011|AGG73596.1	7653R|AID28973.2	MAFF303099|WP_010915047.1	USDA_110|WP_011085909.1	113_2|113-2GL006403
	1150	USDA205|WP_014328173.1	Sm2011|AGG74054.1	7653R|AID29311.1	MAFF303099|WP_010915400.1	USDA_110|WP_011087221.1	113_2|113-2GL004908
	1151	USDA205|WP_014329138.1	Sm2011|AGG74956.1	7653R|AID32104.2	MAFF303099|WP_010911138.1	USDA_110|WP_028175034.1	113_2|113-2GL007156
	1152	USDA205|WP_014329827.1	Sm2011|AGG75454.1	7653R|AID34005.1	MAFF303099|WP_044548764.1	USDA_110|WP_028171680.1	113_2|113-2GL004314
	1153	USDA205|WP_014329743.1	Sm2011|AGG75367.1	7653R|AID33046.1	MAFF303099|WP_010912054.1	USDA_110|WP_011084326.1	113_2|113-2GL008070
	1154	USDA205|WP_014330185.1	Sm2011|AGG75873.1	7653R|AID32992.1	MAFF303099|WP_044548384.1	USDA_110|WP_011085012.1	113_2|113-2GL007464
	1155	USDA205|WP_037399589.1	Sm2011|AGG73365.1	7653R|AID34151.1	MAFF303099|WP_010913137.1	USDA_110|WP_049832629.1	113_2|113-2GL002760
	1156	USDA205|WP_037396053.1	Sm2011|AGG72135.1	7653R|AID33732.2	MAFF303099|WP_010912768.1	USDA_110|WP_011088246.1	113_2|113-2GL003746
	1157	USDA205|WP_037401223.1	Sm2011|AGG73360.1	7653R|AID28322.1	MAFF303099|WP_010914423.1	USDA_110|WP_011090272.1	113_2|113-2GL001603
	1158	USDA205|WP_014327530.1	Sm2011|AGG73417.1	7653R|AID28743.1	MAFF303099|WP_010914830.1	USDA_110|WP_011085308.1	113_2|113-2GL007094
	1159	USDA205|WP_037393867.1	Sm2011|AGG75842.1	7653R|AID33299.1	MAFF303099|WP_010912322.1	USDA_110|WP_011083314.1	113_2|113-2GL000385
	1160	USDA205|WP_037393773.1	Sm2011|AGG75789.1	7653R|AID33264.2	MAFF303099|WP_010912288.1	USDA_110|WP_011083444.1	113_2|113-2GL000225
	1161	USDA205|WP_014329312.1	Sm2011|AGG75075.1	7653R|AID33078.1	MAFF303099|WP_010912087.1	USDA_110|WP_011088419.1	113_2|113-2GL003549
	1162	USDA205|WP_037435191.1	Sm2011|AGG75402.1	7653R|AID32344.1	MAFF303099|WP_010911362.1	USDA_110|WP_011090468.1	113_2|113-2GL001370
	1163	USDA205|WP_037397811.1	Sm2011|AGG72041.1	7653R|AID28540.1	USDA_110|WP_011085988.1	113_2|113-2GL006317	MAFF303099|WP_010914656.1
	1164	USDA205|WP_014327608.1	Sm2011|AGG73497.1	7653R|AID28823.1	MAFF303099|WP_010914906.1	USDA_110|WP_011084002.1	113_2|113-2GL008437
	1165	USDA205|WP_014327228.1	Sm2011|AGG73126.1	7653R|AID27916.1	MAFF303099|WP_027047739.1	USDA_110|WP_028172810.1	113_2|113-2GL008479
	1166	USDA205|WP_080577713.1	Sm2011|AGG73367.1	7653R|AID28327.2	MAFF303099|WP_010914430.1	USDA_110|WP_011090191.1	113_2|113-2GL001690
	1167	USDA205|WP_037431978.1	Sm2011|AGG71725.1	7653R|AID31074.1	MAFF303099|WP_010910342.1	USDA_110|WP_162494196.1	113_2|113-2GL008096
	1168	USDA205|WP_037392623.1	Sm2011|AGG73479.1	7653R|QGU20902.1	MAFF303099|WP_010914866.1	USDA_110|WP_011085417.1	113_2|113-2GL006932
	1169	USDA205|WP_014329531.1	Sm2011|AGG75228.1	7653R|AID32677.2	MAFF303099|WP_044548346.1	USDA_110|WP_011084189.1	113_2|113-2GL008220
	1170	USDA205|WP_003543812.1	Sm2011|AGG75863.1	7653R|AID32931.1	MAFF303099|WP_008834724.1	USDA_110|WP_007598106.1	113_2|113-2GL008693
	1171	USDA205|WP_014328176.1	Sm2011|AGG74057.1	7653R|AID29308.2	MAFF303099|WP_010915397.1	USDA_110|WP_011087218.1	113_2|113-2GL004911
	1172	USDA205|WP_037397623.1	Sm2011|AGG74135.1	7653R|AID29746.1	MAFF303099|WP_044547456.1	USDA_110|WP_011087047.1	113_2|113-2GL005178
	1173	USDA205|WP_014329745.1	Sm2011|AGG75369.1	7653R|AID33043.1	MAFF303099|WP_010912051.1	USDA_110|WP_011084333.1	113_2|113-2GL008063
	1174	USDA205|WP_037396985.1	Sm2011|AGG74783.1	7653R|AID31001.1	MAFF303099|WP_044548043.1	USDA_110|WP_011083637.1	113_2|113-2GL000018
	1175	USDA205|WP_037399633.1	Sm2011|AGG72979.1	7653R|AID34145.1	MAFF303099|WP_010913129.1	USDA_110|WP_011083624.1	113_2|113-2GL000030
	1176	USDA205|WP_012707548.1	Sm2011|AGG73806.1	7653R|AID29552.1	MAFF303099|WP_027046741.1	USDA_110|WP_011087779.1	113_2|113-2GL004266
	1177	USDA205|WP_037393675.1	Sm2011|AGG75327.1	7653R|AID33016.2	MAFF303099|WP_010912023.1	USDA_110|WP_011089882.1	113_2|113-2GL002051
	1178	USDA205|WP_037397121.1	Sm2011|AGG74652.1	7653R|AID31202.1	MAFF303099|WP_010910452.1	USDA_110|WP_011085398.1	113_2|113-2GL006951
	1179	USDA205|WP_012707629.1	Sm2011|AGG73855.1	7653R|AID30776.1	MAFF303099|WP_010910102.1	USDA_110|WP_011087674.1	113_2|113-2GL004367
	1180	USDA205|WP_014327901.1	Sm2011|AGG73796.1	7653R|AID29537.1	MAFF303099|WP_010915596.1	USDA_110|WP_011087790.1	113_2|113-2GL004254
	1181	USDA205|WP_037398346.1	Sm2011|AGG72718.1	7653R|AID27845.1	MAFF303099|WP_044548879.1	USDA_110|WP_011084261.1	113_2|113-2GL008137
	1182	USDA205|WP_014328066.1	Sm2011|AGG73938.1	7653R|AID29900.1	MAFF303099|WP_010909276.1	USDA_110|WP_011088148.1	113_2|113-2GL003855
	1183	USDA205|WP_014329505.1	Sm2011|AGG75201.1	7653R|AID32638.1	MAFF303099|WP_010911667.1	USDA_110|WP_011083052.1	113_2|113-2GL000668
	1184	USDA205|WP_014329122.1	Sm2011|AGG74943.1	7653R|AID28198.1	MAFF303099|WP_010914204.1	USDA_110|WP_011087552.1	113_2|113-2GL004505
	1185	USDA205|WP_037394609.1	Sm2011|AGG75290.1	7653R|AID29449.1	MAFF303099|WP_010915525.1	USDA_110|WP_011088984.1	113_2|113-2GL002936
	1186	USDA205|WP_014330114.1	Sm2011|AGG75676.1	7653R|AID33173.1	MAFF303099|WP_010912199.1	USDA_110|WP_008136728.1	113_2|113-2GL000314
	1187	USDA205|WP_014329908.1	Sm2011|AGG75530.1	7653R|AID29442.1	MAFF303099|WP_032933331.1	USDA_110|WP_038967454.1	113_2|113-2GL000539
	1188	USDA205|WP_012707855.1	Sm2011|AGG74038.1	7653R|AID29989.1	MAFF303099|WP_010909344.1	USDA_110|WP_011087260.1	113_2|113-2GL004866
	1189	USDA205|WP_037394049.1	Sm2011|AGG75512.1	7653R|AID30792.1	MAFF303099|WP_010910118.1	USDA_110|WP_011086049.1	113_2|113-2GL006257
	1190	USDA205|WP_037391162.1	Sm2011|AGG73703.1	7653R|AID29091.1	MAFF303099|WP_032929556.1	USDA_110|WP_011086836.1	113_2|113-2GL005423
	1191	USDA205|WP_037394374.1	Sm2011|AGG75072.1	7653R|AID33075.1	MAFF303099|WP_010912084.1	USDA_110|WP_011088421.1	113_2|113-2GL003547
	1192	USDA205|WP_037394130.1	Sm2011|AGG75487.1	7653R|AID33694.1	MAFF303099|WP_010912730.1	USDA_110|WP_011089361.1	113_2|113-2GL002610
	1193	USDA205|WP_014328074.1	Sm2011|AGG73955.1	7653R|AID29917.1	MAFF303099|WP_010909287.1	USDA_110|WP_011088135.1	113_2|113-2GL003872
	1194	USDA205|WP_014327568.1	Sm2011|AGG73456.1	7653R|AID28797.2	MAFF303099|WP_010914881.1	USDA_110|WP_011085434.1	113_2|113-2GL006914
	1195	USDA205|WP_037394372.1	Sm2011|AGG75074.1	7653R|AID33077.1	MAFF303099|WP_010912086.1	USDA_110|WP_011088420.1	113_2|113-2GL003548
	1196	USDA205|WP_037396632.1	Sm2011|AGG74431.1	7653R|AID30314.1	MAFF303099|WP_010909681.1	USDA_110|WP_011086561.1	113_2|113-2GL005740
	1197	USDA205|WP_153451853.1	Sm2011|AGG75313.1	7653R|AID32168.2	MAFF303099|WP_044548284.1	USDA_110|WP_011084978.1	113_2|113-2GL007506
	1198	USDA205|WP_014330712.1	Sm2011|AGG72861.1	7653R|AID33916.1	MAFF303099|WP_010912916.1	USDA_110|WP_011083536.1	113_2|113-2GL000125
	1199	USDA205|WP_037469262.1	Sm2011|AGG74751.1	7653R|AID29799.1	MAFF303099|WP_010909202.1	USDA_110|WP_011086824.1	113_2|113-2GL005435
	1200	USDA205|WP_014327680.1	Sm2011|AGG73552.1	7653R|AID28930.1	MAFF303099|WP_010915007.1	USDA_110|WP_014491764.1	113_2|113-2GL001339
	1201	USDA205|WP_037396533.1	Sm2011|AGG74383.1	7653R|AID29663.1	MAFF303099|WP_010909076.1	USDA_110|WP_038967195.1	113_2|113-2GL003467
	1202	USDA205|WP_037398678.1	Sm2011|AGG75929.1	7653R|AID33138.1	MAFF303099|WP_010912164.1	USDA_110|WP_011083450.1	113_2|113-2GL000217
	1203	USDA205|WP_037394731.1	Sm2011|AGG75211.1	7653R|AID32656.2	MAFF303099|WP_032931818.1	USDA_110|WP_011083041.1	113_2|113-2GL000680
	1204	USDA205|WP_037398878.1	Sm2011|AGG72523.1	7653R|AID30263.1	MAFF303099|WP_010909638.1	USDA_110|WP_011084268.1	113_2|113-2GL008129
	1205	USDA205|WP_037393526.1	Sm2011|AGG75400.1	7653R|AID32342.1	MAFF303099|WP_044548308.1	USDA_110|WP_011084313.1	113_2|113-2GL008082
	1206	USDA205|WP_014328901.1	Sm2011|AGG74701.1	7653R|AID34152.1	MAFF303099|WP_010913138.1	USDA_110|WP_038965817.1	113_2|113-2GL006732
	1207	USDA205|WP_012708798.1	Sm2011|AGG74922.1	7653R|AID32043.1	MAFF303099|WP_008877668.1	USDA_110|WP_008544396.1	113_2|113-2GL001679
	1208	USDA205|WP_014328127.1	Sm2011|AGG74006.1	7653R|AID30390.1	MAFF303099|WP_010909752.1	USDA_110|WP_038967533.1	113_2|113-2GL003695
	1209	USDA205|WP_014328465.1	Sm2011|AGG74187.1	7653R|AID30017.1	MAFF303099|WP_010909366.1	USDA_110|WP_038967564.1	113_2|113-2GL004832
	1210	USDA205|WP_014327951.1	Sm2011|AGG73814.1	7653R|AID29569.1	MAFF303099|WP_010915618.1	USDA_110|WP_011087736.1	113_2|113-2GL004296
	1211	USDA205|WP_037398877.1	Sm2011|AGG72522.1	7653R|AID30262.1	MAFF303099|WP_010909637.1	USDA_110|WP_011084269.1	113_2|113-2GL008128
	1212	USDA205|WP_153451774.1	Sm2011|AGG73908.1	7653R|AID29815.1	MAFF303099|WP_010909216.1	USDA_110|WP_011087079.1	113_2|113-2GL005143
	1213	USDA205|WP_153451566.1	Sm2011|AGG75082.1	7653R|AID29503.1	MAFF303099|WP_010915571.1	USDA_110|WP_011086030.1	113_2|113-2GL006276
	1214	USDA205|WP_037399793.1	Sm2011|AGG70484.1	7653R|AID32163.1	MAFF303099|WP_010911191.1	USDA_110|WP_011090570.1	113_2|113-2GL001261
	1215	USDA205|WP_037398296.1	Sm2011|AGG72743.1	7653R|AID33571.2	MAFF303099|WP_010912593.1	USDA_110|WP_011083512.1	113_2|113-2GL000152
	1216	USDA205|WP_037431273.1	Sm2011|AGG73728.1	7653R|AID29117.1	MAFF303099|WP_010915178.1	USDA_110|WP_011086876.1	113_2|113-2GL005376
	1217	USDA205|WP_037393469.1	Sm2011|AGG74060.1	7653R|AID29313.1	MAFF303099|WP_032929729.1	USDA_110|WP_007602543.1	113_2|113-2GL003639
	1218	USDA205|WP_037398680.1	Sm2011|AGG75930.1	7653R|AID33137.1	MAFF303099|WP_010912163.1	USDA_110|WP_011083454.1	113_2|113-2GL000213
	1219	USDA205|WP_081319006.1	Sm2011|AGG72814.1	7653R|AID34292.1	MAFF303099|WP_010913287.1	USDA_110|WP_011089424.1	113_2|113-2GL002544
	1220	USDA205|WP_014329707.1	Sm2011|AGG75332.1	7653R|AID33021.2	MAFF303099|WP_027047494.1	USDA_110|WP_011089889.1	113_2|113-2GL002042
	1221	USDA205|WP_037392585.1	Sm2011|AGG73502.1	7653R|AID28827.1	MAFF303099|WP_010914910.1	USDA_110|WP_011083618.1	113_2|113-2GL000037
	1222	USDA205|WP_037398756.1	Sm2011|AGG72842.1	7653R|AID32535.1	MAFF303099|WP_010911565.1	USDA_110|WP_011083544.1	113_2|113-2GL000117
	1223	USDA205|WP_037397283.1	Sm2011|AGG72872.1	7653R|AID32411.2	MAFF303099|WP_044550890.1	USDA_110|WP_011088192.1	113_2|113-2GL003808
	1224	USDA205|WP_037401742.1	Sm2011|AGG73966.1	7653R|AID29932.1	MAFF303099|WP_044547538.1	USDA_110|WP_011088120.1	113_2|113-2GL003889
	1225	USDA205|WP_037396626.1	Sm2011|AGG74425.1	USDA_110|WP_011086569.1	113_2|113-2GL005732	7653R|QGU20799.1	MAFF303099|WP_010909676.1
	1226	USDA205|WP_037394502.1	Sm2011|AGG75030.1	7653R|AID33769.2	MAFF303099|WP_010912804.1	USDA_110|WP_011086010.1	113_2|113-2GL006296
	1227	USDA205|WP_014329724.1	Sm2011|AGG75348.1	7653R|AID33063.1	MAFF303099|WP_010912071.1	USDA_110|WP_028173440.1	113_2|113-2GL008051
	1228	USDA205|WP_014328428.1	Sm2011|AGG74147.1	7653R|AID31958.1	MAFF303099|WP_010911009.1	USDA_110|WP_011090115.1	113_2|113-2GL001779
	1229	USDA205|WP_037431976.1	Sm2011|AGG71727.1	7653R|AID29459.1	MAFF303099|WP_010915534.1	USDA_110|WP_011086741.1	113_2|113-2GL005524
	1230	USDA205|WP_014330798.1	Sm2011|AGG72925.1	7653R|AID34164.2	MAFF303099|WP_010913150.1	USDA_110|WP_011083581.1	113_2|113-2GL000075
	1231	USDA205|WP_014330407.1	Sm2011|AGG72620.1	7653R|AID33937.1	MAFF303099|WP_010912937.1	USDA_110|WP_011088685.1	113_2|113-2GL003259
	1232	USDA205|WP_037397358.1	Sm2011|AGG72899.1	7653R|AID32075.2	MAFF303099|WP_010911112.1	USDA_110|WP_011085408.1	113_2|113-2GL006941
	1233	USDA205|WP_060563316.1	Sm2011|AGG73861.1	7653R|AID30770.2	MAFF303099|WP_010910096.1	USDA_110|WP_028171719.1	113_2|113-2GL004373
	1234	USDA205|WP_012708163.1	Sm2011|AGG74366.1	7653R|AID29681.2	MAFF303099|WP_010909091.1	USDA_110|WP_011088457.1	113_2|113-2GL003507
	1235	USDA205|WP_037394030.1	Sm2011|AGG75522.1	7653R|AID33435.2	MAFF303099|WP_010912464.1	USDA_110|WP_011089072.1	113_2|113-2GL002842
	1236	USDA205|WP_037428403.1	Sm2011|AGG72456.1	7653R|AID29523.1	MAFF303099|WP_010915584.1	USDA_110|WP_011086733.1	113_2|113-2GL005533
	1237	USDA205|WP_037391023.1	Sm2011|AGG73816.1	7653R|QGU20851.1	MAFF303099|WP_010915620.1	USDA_110|WP_011087735.1	113_2|113-2GL004297
	1238	USDA205|WP_037396453.1	Sm2011|AGG74182.1	7653R|AID30013.1	MAFF303099|WP_010909360.1	USDA_110|WP_011087286.1	113_2|113-2GL004836
	1239	USDA205|WP_037391208.1	Sm2011|AGG73667.1	7653R|AID29038.1	MAFF303099|WP_010915107.1	USDA_110|WP_011087819.1	113_2|113-2GL004214
	1240	USDA205|WP_014328891.1	Sm2011|AGG74691.1	7653R|AID30329.1	MAFF303099|WP_032930422.1	USDA_110|WP_038967889.1	113_2|113-2GL003676
	1241	USDA205|WP_037391329.1	Sm2011|AGG73532.1	7653R|AID32913.2	MAFF303099|WP_032932001.1	USDA_110|WP_011084319.1	113_2|113-2GL008076
	1242	USDA205|WP_037428491.1	Sm2011|AGG72440.1	7653R|AID29194.1	MAFF303099|WP_010915243.1	USDA_110|WP_011086528.1	113_2|113-2GL005779
	1243	USDA205|WP_014328022.1	Sm2011|AGG73884.1	7653R|AID30191.1	MAFF303099|WP_010909582.1	USDA_110|WP_011087859.1	113_2|113-2GL004173
	1244	USDA205|WP_014331420.1	Sm2011|AGG72365.1	7653R|AID31306.1	MAFF303099|WP_010910549.1	USDA_110|WP_011086985.1	113_2|113-2GL005250
	1245	USDA205|WP_037398690.1	Sm2011|AGG75937.1	7653R|AID33444.1	MAFF303099|WP_010912472.1	USDA_110|WP_011083461.1	113_2|113-2GL000206
	1246	USDA205|WP_037396948.1	Sm2011|AGG74759.1	7653R|AID30978.1	MAFF303099|WP_010910249.1	USDA_110|WP_011089337.1	113_2|113-2GL002636
	1247	USDA205|WP_014328088.1	Sm2011|AGG73971.1	7653R|AID30362.1	MAFF303099|WP_044547718.1	USDA_110|WP_011083767.1	113_2|113-2GL008696
	1248	USDA205|WP_037394513.1	Sm2011|AGG75023.1	7653R|AID30611.1	MAFF303099|WP_010909942.1	USDA_110|WP_011089816.1	113_2|113-2GL002119
	1249	USDA205|WP_037395207.1	Sm2011|AGG73313.1	7653R|AID34230.1	MAFF303099|WP_010913211.1	USDA_110|WP_011085650.1	113_2|113-2GL006674
	1250	USDA205|WP_037396525.1	Sm2011|AGG74373.1	7653R|AID31264.1	MAFF303099|WP_044548145.1	USDA_110|WP_011089633.1	113_2|113-2GL002321
	1251	USDA205|WP_037435458.1	Sm2011|AGG71813.1	7653R|AID31070.2	MAFF303099|WP_010910338.1	USDA_110|WP_011087210.1	113_2|113-2GL004921
	1252	USDA205|WP_037392632.1	Sm2011|AGG73473.1	7653R|AID28777.1	MAFF303099|WP_010914860.1	USDA_110|WP_011085410.1	113_2|113-2GL006939
	1253	USDA205|WP_014328147.1	Sm2011|AGG74026.1	7653R|QGU20824.1	MAFF303099|WP_010909333.1	USDA_110|WP_011087547.1	113_2|113-2GL004510
	1254	USDA205|WP_037436050.1	Sm2011|AGG74140.1	7653R|AID30238.2	MAFF303099|WP_010909619.1	USDA_110|WP_011087464.1	113_2|113-2GL004618
	1255	USDA205|WP_037434363.1	Sm2011|AGG74281.1	7653R|AID33827.2	MAFF303099|WP_010913488.1	USDA_110|WP_011084959.1	113_2|113-2GL007521
	1256	USDA205|WP_040959293.1	Sm2011|AGG72759.1	USDA_110|WP_028174794.1	113_2|113-2GL006731	7653R|AID34000.2	MAFF303099|WP_044551118.1
	1257	USDA205|WP_037391940.1	Sm2011|AGG73133.1	7653R|AID27929.1	MAFF303099|WP_010913430.1	USDA_110|WP_011084017.1	113_2|113-2GL008420
	1258	USDA205|WP_014858009.1	Sm2011|AGG70175.1	7653R|AID34353.2	USDA_110|WP_026192137.1	113_2|113-2GL000830	7653R|AID34604.2
	1259	USDA205|WP_037393779.1	Sm2011|AGG75785.1	7653R|AID33271.1	MAFF303099|WP_010912293.1	USDA_110|WP_011083432.1	113_2|113-2GL000237
	1260	USDA205|WP_014328321.1	Sm2011|AGG74253.1	7653R|AID30041.2	MAFF303099|WP_044547617.1	USDA_110|WP_011088897.1	113_2|113-2GL003032
	1261	USDA205|WP_097587317.1	Sm2011|AGG75920.1	7653R|AID33159.1	MAFF303099|WP_010912184.1	USDA_110|WP_011083411.1	113_2|113-2GL000260
	1262	USDA205|WP_014327198.1	Sm2011|AGG73093.1	7653R|AID32877.2	MAFF303099|WP_010911898.1	USDA_110|WP_011083914.1	113_2|113-2GL008532
	1263	USDA205|WP_014327890.1	Sm2011|AGG73784.1	7653R|AID29500.1	MAFF303099|WP_010915564.1	USDA_110|WP_028171628.1	113_2|113-2GL004238
	1264	USDA205|WP_014330426.1	Sm2011|AGG72639.1	7653R|AID33866.1	MAFF303099|WP_032932595.1	USDA_110|WP_011083473.1	113_2|113-2GL000192
	1265	USDA205|WP_014330660.1	Sm2011|AGG72816.1	7653R|AID34322.1	MAFF303099|WP_010913319.1	USDA_110|WP_011083608.1	113_2|113-2GL000047
	1266	USDA205|WP_012709175.1	Sm2011|AGG75215.1	7653R|AID32660.1	MAFF303099|WP_010911688.1	USDA_110|WP_011083039.1	113_2|113-2GL000682
	1267	USDA205|WP_037393015.1	Sm2011|AGG74130.1	USDA_110|WP_011087647.1	113_2|113-2GL004397	7653R|AID32558.1	MAFF303099|WP_010911588.1
	1268	USDA205|WP_060563250.1	7653R|QGU21080.1	MAFF303099|WP_044551210.1	USDA_110|WP_011084894.1	113_2|113-2GL007591	MAFF303099|WP_044552119.1
	1269	USDA205|WP_037394246.1	Sm2011|AGG75430.1	7653R|AID32213.2	MAFF303099|WP_010911245.1	USDA_110|WP_011085763.1	113_2|113-2GL006559
	1270	USDA205|WP_014328041.1	Sm2011|AGG73901.1	7653R|AID29807.1	MAFF303099|WP_010909210.1	113_2|113-2GL005158	USDA_110|WP_011087065.1
	1271	USDA205|WP_086018803.1	Sm2011|AGG73651.1	7653R|AID29032.2	MAFF303099|WP_010915104.1	USDA_110|WP_011087822.1	113_2|113-2GL004211
	1272	USDA205|WP_014329074.1	Sm2011|AGG74909.1	7653R|AID33119.1	MAFF303099|WP_010912145.1	USDA_110|WP_038966662.1	113_2|113-2GL000646
	1273	USDA205|WP_014327045.1	Sm2011|AGG72959.1	7653R|AID32495.1	MAFF303099|WP_010911486.1	USDA_110|WP_011083550.1	113_2|113-2GL000111
	1274	USDA_110|WP_011090322.1	113_2|113-2GL001545	USDA205|WP_060563732.1	Sm2011|AGG73123.1	7653R|AID31050.2	MAFF303099|WP_010910320.1
	1275	USDA205|WP_037394672.1	Sm2011|AGG75248.1	7653R|AID32714.1	MAFF303099|WP_010911740.1	USDA_110|WP_011084208.1	113_2|113-2GL008199
	1276	USDA205|WP_037391147.1	Sm2011|AGG73735.1	7653R|AID29125.1	MAFF303099|WP_010915185.1	USDA_110|WP_011086883.1	113_2|113-2GL005369
	1277	USDA205|WP_014328001.1	Sm2011|AGG73863.1	7653R|AID30767.1	MAFF303099|WP_010910093.1	USDA_110|WP_011087667.1	113_2|113-2GL004375
	1278	USDA205|WP_153451727.1	Sm2011|AGG75834.1	7653R|AID33867.1	MAFF303099|WP_044548699.1	USDA_110|WP_011083474.1	113_2|113-2GL000191
	1279	USDA205|WP_037393639.1	Sm2011|AGG75344.1	7653R|AID33056.1	MAFF303099|WP_010912066.1	USDA_110|WP_011084350.1	113_2|113-2GL008043
	1280	USDA205|WP_014328002.1	Sm2011|AGG73866.1	7653R|AID30766.1	MAFF303099|WP_010910092.1	USDA_110|WP_011087644.1	113_2|113-2GL004400
	1281	USDA205|WP_042777133.1	Sm2011|AGG74770.1	7653R|AID30985.2	MAFF303099|WP_010910258.1	USDA_110|WP_011089346.1	113_2|113-2GL002625
	1282	USDA205|WP_037393087.1	Sm2011|AGG71144.1	USDA205|WP_037399975.1	7653R|AID28384.2	USDA_110|WP_011086666.1	113_2|113-2GL005616
	1283	USDA205|WP_037436855.1	Sm2011|AGG72641.1	7653R|AID34029.1	MAFF303099|WP_010913022.1	USDA_110|WP_011083386.1	113_2|113-2GL000304
	1284	USDA205|WP_037397997.1	Sm2011|AGG75578.1	7653R|AID30590.1	MAFF303099|WP_010909926.1	USDA_110|WP_011083168.1	113_2|113-2GL000543
	1285	USDA205|WP_012706673.1	Sm2011|AGG73026.1	7653R|QGU20618.1	MAFF303099|WP_008833937.1	USDA_110|WP_008542748.1	113_2|113-2GL001080
	1286	USDA205|WP_037393860.1	Sm2011|AGG75665.1	7653R|AID33249.2	MAFF303099|WP_010912274.1	USDA_110|WP_011083396.1	113_2|113-2GL000275
	1287	USDA205|WP_037430325.1	Sm2011|AGG70956.1	7653R|AID32422.1	MAFF303099|WP_010911437.1	USDA_110|WP_038965691.1	113_2|113-2GL002444
	1288	USDA205|WP_014328194.1	Sm2011|AGG74075.1	7653R|AID30161.1	MAFF303099|WP_010909555.1	USDA_110|WP_011087628.1	113_2|113-2GL004421
	1289	USDA205|WP_037391809.1	Sm2011|AGG73013.1	7653R|AID33713.1	MAFF303099|WP_010912751.1	USDA_110|WP_011090826.1	113_2|113-2GL001072
	1290	MAFF303099|WP_010910150.1	USDA205|WP_014327523.1	Sm2011|AGG73410.1	7653R|AID30869.2	USDA_110|WP_063921615.1	113_2|113-2GL005715
	1291	USDA205|WP_014330348.1	Sm2011|AGG75921.1	7653R|AID33158.1	MAFF303099|WP_010912183.1	USDA_110|WP_011083410.1	113_2|113-2GL000261
	1292	USDA205|WP_014331421.1	Sm2011|AGG72364.1	7653R|AID31305.2	MAFF303099|WP_027047075.1	USDA_110|WP_011086986.1	113_2|113-2GL005249
	1293	USDA205|WP_081318971.1	Sm2011|AGG71812.1	7653R|AID31071.1	MAFF303099|WP_044550618.1	USDA_110|WP_162494094.1	113_2|113-2GL004920
	1294	USDA205|WP_014328405.1	Sm2011|AGG74319.1	7653R|AID29651.1	MAFF303099|WP_010909064.1	USDA_110|WP_011087111.1	113_2|113-2GL005105
	1295	USDA205|WP_060563220.1	Sm2011|AGG69960.1	7653R|AID32934.1	MAFF303099|WP_010911946.1	USDA_110|WP_011088033.1	113_2|113-2GL003977
	1296	USDA205|WP_014329892.1	Sm2011|AGG75517.1	7653R|AID30912.1	MAFF303099|WP_010910185.1	USDA_110|WP_011090882.1	113_2|113-2GL001012
	1297	USDA205|WP_014327078.1	Sm2011|AGG72990.1	7653R|AID34318.2	MAFF303099|WP_010913315.1	USDA_110|WP_011083612.1	113_2|113-2GL000043
	1298	USDA205|WP_014330413.1	Sm2011|AGG72626.1	7653R|AID33943.2	MAFF303099|WP_010912943.1	USDA_110|WP_011090863.1	113_2|113-2GL001034
	1299	USDA205|WP_014327331.1	Sm2011|AGG73234.1	7653R|AID32237.1	MAFF303099|WP_010911268.1	USDA_110|WP_028175216.1	113_2|113-2GL002333
	1300	USDA205|WP_037396977.1	Sm2011|AGG74774.1	7653R|AID30990.1	MAFF303099|WP_010910262.1	USDA_110|WP_038966431.1	113_2|113-2GL002621
	1301	USDA205|WP_014330037.1	Sm2011|AGG75623.1	7653R|AID33128.1	MAFF303099|WP_010912154.1	USDA_110|WP_011083274.1	113_2|113-2GL000429
	1302	USDA205|WP_037400555.1	Sm2011|AGG72800.1	7653R|AID30627.2	MAFF303099|WP_010909959.1	USDA_110|WP_011090122.1	113_2|113-2GL001772
	1303	USDA205|WP_014329916.1	Sm2011|AGG75536.1	7653R|AID31978.2	MAFF303099|WP_010911027.1	USDA_110|WP_011089709.1	113_2|113-2GL002245
	1304	USDA205|WP_037391803.1	Sm2011|AGG73006.1	7653R|AID28698.2	USDA_110|WP_011086650.1	113_2|113-2GL005632	MAFF303099|WP_032929321.1
	1305	USDA205|WP_037402683.1	Sm2011|AGG72514.1	7653R|AID29303.2	MAFF303099|WP_044550106.1	USDA_110|WP_038965913.1	113_2|113-2GL007052
	1306	USDA205|WP_060563572.1	7653R|AID28722.1	MAFF303099|WP_010914811.1	USDA_110|WP_028174443.1	113_2|113-2GL003087	7653R|AID32440.1
	1307	USDA205|WP_014327554.1	Sm2011|AGG73440.1	7653R|AID32066.1	MAFF303099|WP_010911103.1	USDA_110|WP_038967656.1	113_2|113-2GL002496
	1308	USDA205|WP_014328322.1	Sm2011|AGG74252.1	7653R|AID30040.1	MAFF303099|WP_010909432.1	USDA_110|WP_011088898.1	113_2|113-2GL003031
	1309	USDA205|WP_014329210.1	Sm2011|AGG72188.1	7653R|AID30224.1	MAFF303099|WP_010909607.1	USDA_110|WP_011088359.1	113_2|113-2GL003614
	1310	USDA205|WP_037434410.1	Sm2011|AGG71878.1	7653R|AID33532.1	MAFF303099|WP_010912557.1	USDA_110|WP_011088394.1	113_2|113-2GL003575
	1311	USDA205|WP_060563605.1	Sm2011|AGG75924.1	7653R|AID33154.1	MAFF303099|WP_010912180.1	USDA_110|WP_011085237.1	113_2|113-2GL007176
	1312	USDA205|WP_037396612.1	Sm2011|AGG74419.1	7653R|QGU20801.1	MAFF303099|WP_010909670.1	USDA_110|WP_011088636.1	113_2|113-2GL003310
	1313	USDA205|WP_037401206.1	Sm2011|AGG73344.1	7653R|AID28341.1	MAFF303099|WP_010914439.1	USDA_110|WP_011083599.1	113_2|113-2GL000056
	1314	USDA205|WP_014328202.1	Sm2011|AGG74084.1	USDA_110|WP_011087617.1	113_2|113-2GL004433	7653R|AID30149.1	MAFF303099|WP_032930325.1
	1315	USDA205|WP_037428621.1	Sm2011|AGG72366.1	7653R|AID31307.1	MAFF303099|WP_032931017.1	USDA_110|WP_011086984.1	113_2|113-2GL005251
	1316	USDA205|WP_060563397.1	Sm2011|AGG74941.1	7653R|AID34160.2	MAFF303099|WP_010913147.1	USDA_110|WP_011088098.1	113_2|113-2GL003912
	1317	USDA205|WP_003531676.1	Sm2011|AGG73722.1	7653R|AID29111.1	MAFF303099|WP_006203723.1	USDA_110|WP_008130699.1	113_2|113-2GL005395
	1318	USDA205|WP_037400601.1	USDA_110|WP_011086085.1	113_2|113-2GL006221	Sm2011|AGG75456.1	7653R|AID34001.2	MAFF303099|WP_080511907.1
	1319	USDA205|WP_037399580.1	Sm2011|AGG73368.1	7653R|AID28328.1	MAFF303099|WP_010914431.1	USDA_110|WP_011090256.1	113_2|113-2GL001621
	1320	USDA205|WP_014329909.1	Sm2011|AGG75531.1	7653R|AID29441.1	MAFF303099|WP_010915517.1	USDA_110|WP_011083171.1	113_2|113-2GL000540
	1321	USDA205|WP_037435716.1	Sm2011|AGG74527.1	7653R|AID30632.1	MAFF303099|WP_010909965.1	USDA_110|WP_011086590.1	113_2|113-2GL005708
	1322	USDA205|WP_153451999.1	Sm2011|AGG75394.1	7653R|AID32334.1	MAFF303099|WP_010911352.1	USDA_110|WP_011090477.1	113_2|113-2GL001361
	1323	USDA205|WP_037397773.1	Sm2011|AGG72064.1	7653R|AID31980.1	MAFF303099|WP_010911029.1	USDA_110|WP_011084182.1	113_2|113-2GL008227
	1324	USDA205|WP_086018591.1	Sm2011|AGG73412.1	7653R|AID28738.1	MAFF303099|WP_010914825.1	USDA_110|WP_028173698.1	113_2|113-2GL008431
	1325	USDA205|WP_014328180.1	Sm2011|AGG74061.1	7653R|AID29776.2	MAFF303099|WP_044550352.1	USDA_110|WP_038967757.1	113_2|113-2GL003642
	1326	USDA205|WP_037402821.1	Sm2011|AGG74710.1	7653R|AID30894.1	MAFF303099|WP_010910176.1	USDA_110|WP_011089246.1	113_2|113-2GL002738
	1327	USDA205|WP_014329136.1	Sm2011|AGG74954.1	7653R|AID32102.2	MAFF303099|WP_010911136.1	USDA_110|WP_011085256.1	113_2|113-2GL007153
	1328	USDA205|WP_037399477.1	Sm2011|AGG73879.1	7653R|AID30331.1	MAFF303099|WP_010909699.1	USDA_110|WP_011087872.1	113_2|113-2GL004159
	1329	USDA205|WP_037394627.1	Sm2011|AGG75274.1	7653R|AID32755.1	MAFF303099|WP_010911785.1	USDA_110|WP_011083023.1	113_2|113-2GL000697
	1330	USDA205|WP_060563730.1	Sm2011|AGG72164.1	MAFF303099|WP_010909804.1	USDA_110|WP_011087137.1	113_2|113-2GL005075	Sm2011|AGG72418.1
	1331	USDA205|WP_037396990.1	Sm2011|AGG74789.1	7653R|AID31009.2	MAFF303099|WP_010910280.1	USDA_110|WP_028173518.1	113_2|113-2GL008165
	1332	USDA205|WP_037401017.1	Sm2011|AGG74745.1	7653R|AID30967.1	MAFF303099|WP_010910237.1	USDA_110|WP_011089328.1	113_2|113-2GL002647
	1333	USDA205|WP_037433179.1	Sm2011|AGG70709.1	7653R|AID28099.2	MAFF303099|WP_010914530.1	USDA_110|WP_011089310.1	113_2|113-2GL002666
	1334	USDA205|WP_014328209.1	Sm2011|AGG74092.1	7653R|AID30562.1	MAFF303099|WP_010909910.1	USDA_110|WP_038967576.1	113_2|113-2GL004884
	1335	USDA205|WP_153452010.1	Sm2011|AGG73882.1	7653R|AID30193.1	MAFF303099|WP_010909584.1	USDA_110|WP_011087861.1	113_2|113-2GL004171
	1336	USDA205|WP_037391100.1	Sm2011|AGG73776.1	USDA_110|WP_011089431.1	113_2|113-2GL002536	7653R|AID30064.1	MAFF303099|WP_010909458.1
	1337	USDA205|WP_037393655.1	Sm2011|AGG75333.1	7653R|AID33022.1	MAFF303099|WP_010912029.1	USDA_110|WP_011089890.1	113_2|113-2GL002041
	1338	USDA205|WP_037398157.1	Sm2011|AGG72617.1	7653R|AID33934.2	MAFF303099|WP_010912934.1	USDA_110|WP_011083577.1	113_2|113-2GL000079
	1339	USDA205|WP_037398820.1	Sm2011|AGG72518.1	7653R|AID29318.1	MAFF303099|WP_010915410.1	USDA_110|WP_038967373.1	113_2|113-2GL007242
	1340	USDA205|WP_014327765.1	Sm2011|AGG73640.1	7653R|AID29019.1	MAFF303099|WP_006202221.1	USDA_110|WP_011087830.1	113_2|113-2GL004201
	1341	USDA205|WP_037428333.1	Sm2011|AGG72499.1	7653R|AID28552.1	MAFF303099|WP_010914668.1	USDA_110|WP_011085121.1	113_2|113-2GL007315
	1342	USDA205|WP_014327379.1	Sm2011|AGG73283.1	7653R|AID28033.2	MAFF303099|WP_010914108.1	USDA_110|WP_028174545.1	113_2|113-2GL002462
	1343	USDA205|WP_037436826.1	Sm2011|AGG74453.1	7653R|AID31829.2	MAFF303099|WP_010910902.1	USDA_110|WP_011083352.1	113_2|113-2GL000343
	1344	USDA205|WP_037398729.1	Sm2011|AGG72817.1	7653R|AID34323.1	MAFF303099|WP_010913320.1	USDA_110|WP_011083607.1	113_2|113-2GL000048
	1345	USDA205|WP_037393711.1	Sm2011|AGG75635.1	7653R|AID33302.1	MAFF303099|WP_010912327.1	USDA_110|WP_011083281.1	113_2|113-2GL000421
	1346	USDA205|WP_060563251.1	7653R|QGU21078.1	MAFF303099|WP_010916031.1	USDA_110|WP_011084892.1	113_2|113-2GL007593	MAFF303099|WP_010913546.1
	1347	USDA205|WP_014764094.1	Sm2011|AGG73925.1	7653R|AID29885.1	MAFF303099|WP_010909264.1	USDA_110|WP_011088161.1	113_2|113-2GL003840
	1348	USDA205|WP_037401745.1	Sm2011|AGG73964.1	7653R|AID29925.1	MAFF303099|WP_010909291.1	USDA_110|WP_011088123.1	113_2|113-2GL003886
	1349	USDA205|WP_037431993.1	Sm2011|AGG71714.1	7653R|AID29004.1	MAFF303099|WP_010915080.1	USDA_110|WP_038967131.1	113_2|113-2GL004942
	1350	USDA205|WP_037396047.1	Sm2011|AGG72142.1	7653R|AID32810.1	MAFF303099|WP_010911833.1	USDA_110|WP_011084304.1	113_2|113-2GL008091
	1351	USDA205|WP_037428624.1	Sm2011|AGG72356.1	7653R|AID28201.1	MAFF303099|WP_010914286.1	USDA_110|WP_011090207.1	113_2|113-2GL001673
	1352	USDA205|WP_014328117.1	Sm2011|AGG73997.1	7653R|AID30470.1	MAFF303099|WP_044550518.1	USDA_110|WP_028175852.1	113_2|113-2GL003686
	1353	USDA205|WP_014329845.1	Sm2011|AGG75473.1	7653R|AID32315.1	MAFF303099|WP_032931553.1	USDA_110|WP_038966878.1	113_2|113-2GL005566
	1354	USDA205|WP_012707398.1	Sm2011|AGG73642.1	7653R|AID29024.1	MAFF303099|WP_010915096.1	USDA_110|WP_011087827.1	113_2|113-2GL004204
	1355	USDA205|WP_014330104.1	Sm2011|AGG75772.1	7653R|AID33401.2	MAFF303099|WP_032932314.1	USDA_110|WP_038965074.1	113_2|113-2GL000372
	1356	USDA205|WP_042775664.1	Sm2011|AGG75467.1	7653R|AID32304.1	MAFF303099|WP_010911325.1	USDA_110|WP_011090479.1	113_2|113-2GL001359
	1357	USDA205|WP_037401020.1	Sm2011|AGG74716.1	7653R|AID30915.1	MAFF303099|WP_010910188.1	USDA_110|WP_011089252.1	113_2|113-2GL002732
	1358	USDA205|WP_012710027.1	Sm2011|AGG72811.1	7653R|AID34288.1	MAFF303099|WP_010913283.1	USDA_110|WP_011090837.1	113_2|113-2GL001061
	1359	USDA205|WP_037397770.1	Sm2011|AGG72065.1	7653R|AID31565.2	USDA_110|WP_011085384.1	113_2|113-2GL006971	MAFF303099|WP_010916189.1
	1360	USDA205|WP_037394059.1	Sm2011|AGG75507.1	7653R|AID30798.1	MAFF303099|WP_010910124.1	USDA_110|WP_011086055.1	113_2|113-2GL006251
	1361	USDA205|WP_037393614.1	Sm2011|AGG75358.1	7653R|AID32902.1	MAFF303099|WP_044550977.1	USDA_110|WP_011084336.1	113_2|113-2GL008060
	1362	USDA205|WP_037401272.1	Sm2011|AGG69701.1	7653R|AID28790.1	MAFF303099|WP_010914875.1	USDA_110|WP_011089416.1	113_2|113-2GL002553
	1363	USDA205|WP_037396931.1	Sm2011|AGG74754.1	7653R|AID30973.1	MAFF303099|WP_010910243.1	USDA_110|WP_038966438.1	113_2|113-2GL002643
	1364	USDA205|WP_060563298.1	Sm2011|AGG75521.1	7653R|AID33436.1	MAFF303099|WP_010912465.1	USDA_110|WP_011089071.1	113_2|113-2GL002843
	1365	USDA205|WP_037401529.1	Sm2011|AGG73894.1	7653R|AID29794.2	MAFF303099|WP_010909198.1	USDA_110|WP_011087847.1	113_2|113-2GL004187
	1366	USDA205|WP_037394095.1	Sm2011|AGG75528.1	7653R|AID29436.1	MAFF303099|WP_044551694.1	USDA_110|WP_038967448.1	113_2|113-2GL000536
	1367	USDA205|WP_153451539.1	Sm2011|AGG74305.1	7653R|AID30471.2	MAFF303099|WP_044550521.1	USDA_110|WP_038967117.1	113_2|113-2GL005063
	1368	USDA205|WP_014328713.1	Sm2011|AGG74550.1	7653R|AID30652.1	MAFF303099|WP_010909984.1	USDA_110|WP_011086043.1	113_2|113-2GL006263
	1369	USDA205|WP_037392966.1	Sm2011|AGG74326.1	7653R|AID29641.2	MAFF303099|WP_010909054.1	USDA_110|WP_011087097.1	113_2|113-2GL005122
	1370	USDA205|WP_014327085.1	Sm2011|AGG72997.1	7653R|AID32489.2	MAFF303099|WP_010911480.1	USDA_110|WP_011085616.1	113_2|113-2GL006709
	1371	USDA205|WP_014328205.1	Sm2011|AGG74088.1	7653R|AID30146.1	MAFF303099|WP_019858188.1	USDA_110|WP_011087607.1	113_2|113-2GL004443
	1372	USDA205|WP_014327512.1	Sm2011|AGG73399.1	MAFF303099|WP_157865874.1	USDA_110|WP_063921576.1	7653R|AID32853.1	MAFF303099|WP_010911875.1
	1373	USDA205|WP_014327536.1	Sm2011|AGG73424.1	7653R|AID28754.1	MAFF303099|WP_010914838.1	USDA_110|WP_011085318.1	113_2|113-2GL007081
	1374	USDA205|WP_060563614.1	Sm2011|AGG72856.1	7653R|AID29405.1	MAFF303099|WP_010915482.1	USDA_110|WP_011087159.1	113_2|113-2GL005052
	1375	USDA205|WP_014328128.1	Sm2011|AGG74007.1	7653R|AID30389.1	MAFF303099|WP_010909751.1	USDA_110|WP_028175067.1	113_2|113-2GL007203
	1376	USDA205|WP_014327853.1	Sm2011|AGG73749.1	7653R|AID29159.1	MAFF303099|WP_010915215.1	USDA_110|WP_011090206.1	113_2|113-2GL001674
	1377	USDA205|WP_014330708.1	Sm2011|AGG72857.1	7653R|AID29406.1	MAFF303099|WP_032921042.1	USDA_110|WP_011087158.1	113_2|113-2GL005053
	1378	USDA205|WP_037428494.1	Sm2011|AGG72439.1	7653R|AID29193.2	MAFF303099|WP_010915242.1	USDA_110|WP_011088619.1	113_2|113-2GL003328
	1379	USDA205|WP_014327569.1	Sm2011|AGG73457.1	7653R|AID28796.1	MAFF303099|WP_010914880.1	USDA_110|WP_038965884.1	113_2|113-2GL006913
	1380	USDA205|WP_037432054.1	Sm2011|AGG72423.1	7653R|AID34179.1	MAFF303099|WP_010913165.1	USDA_110|WP_011083255.1	113_2|113-2GL000448
	1381	USDA205|WP_080577301.1	Sm2011|AGG74340.1	7653R|AID29702.1	MAFF303099|WP_010909113.1	USDA_110|WP_011088424.1	113_2|113-2GL003544
	1382	USDA205|WP_037391015.1	Sm2011|AGG73820.1	7653R|AID29582.1	MAFF303099|WP_010915630.1	USDA_110|WP_011087732.1	113_2|113-2GL004300
	1383	USDA205|WP_037394750.1	Sm2011|AGG75210.1	7653R|AID32655.1	MAFF303099|WP_010911683.1	USDA_110|WP_011083042.1	113_2|113-2GL000679
	1384	USDA205|WP_014330799.1	Sm2011|AGG72926.1	7653R|AID34172.1	MAFF303099|WP_010913158.1	USDA_110|WP_011086821.1	113_2|113-2GL005438
	1385	USDA205|WP_060563238.1	Sm2011|AGG74944.1	7653R|AID28199.1	MAFF303099|WP_010914205.1	USDA_110|WP_038967230.1	113_2|113-2GL004503
	1386	USDA205|WP_037399543.1	Sm2011|AGG73379.1	7653R|AID29398.1	MAFF303099|WP_010915474.1	USDA_110|WP_011090228.1	113_2|113-2GL001649
	1387	USDA205|WP_037397473.1	Sm2011|AGG72930.1	7653R|AID33725.1	MAFF303099|WP_010912763.1	USDA_110|WP_011087706.1	113_2|113-2GL004332
	1388	USDA205|WP_014330665.1	Sm2011|AGG72821.1	7653R|AID34327.1	MAFF303099|WP_010913324.1	USDA_110|WP_028172518.1	113_2|113-2GL000052
	1389	USDA205|WP_037435919.1	Sm2011|AGG70772.1	7653R|AID31869.2	MAFF303099|WP_162034353.1	USDA_110|WP_038965185.1	113_2|113-2GL008746
	1390	USDA205|WP_014330113.1	Sm2011|AGG75677.1	7653R|AID33167.1	MAFF303099|WP_010912191.1	USDA_110|WP_011083371.1	113_2|113-2GL000320
	1391	USDA205|WP_037392253.1	Sm2011|AGG72382.1	7653R|AID32312.1	MAFF303099|WP_010911332.1	USDA_110|WP_011088364.1	113_2|113-2GL003609
	1392	USDA205|WP_037391272.1	Sm2011|AGG73598.1	7653R|AID28975.1	MAFF303099|WP_010915049.1	USDA_110|WP_011085911.1	113_2|113-2GL006401
	1393	USDA205|WP_014327204.1	Sm2011|AGG73100.1	7653R|AID27894.1	MAFF303099|WP_010913396.1	USDA_110|WP_028172741.1	113_2|113-2GL008525
	1394	USDA205|WP_037433155.1	Sm2011|AGG70706.1	7653R|AID28102.1	MAFF303099|WP_010914533.1	USDA_110|WP_011089449.1	113_2|113-2GL002517
	1395	USDA205|WP_037394653.1	Sm2011|AGG75258.1	7653R|AID32736.1	MAFF303099|WP_010911763.1	USDA_110|WP_011083056.1	113_2|113-2GL000664
	1396	USDA205|WP_037401005.1	Sm2011|AGG74733.1	7653R|AID30945.1	MAFF303099|WP_044548007.1	USDA_110|WP_063921530.1	113_2|113-2GL002677
	1397	USDA205|WP_014328797.1	Sm2011|AGG73637.1	USDA205|WP_037395374.1	Sm2011|AGG74571.1	MAFF303099|WP_010910139.1	7653R|AID30852.2
	1398	USDA205|WP_037435225.1	Sm2011|AGG75342.1	7653R|AID33032.2	MAFF303099|WP_010912038.1	USDA_110|WP_011084351.1	113_2|113-2GL008042
	1399	USDA205|WP_014329852.1	Sm2011|AGG75477.1	7653R|AID33653.1	MAFF303099|WP_010912712.1	USDA_110|WP_063921647.1	113_2|113-2GL002313
	1400	USDA205|WP_153451571.1	Sm2011|AGG75708.1	MAFF303099|WP_044549195.1	USDA_110|WP_011089551.1	113_2|113-2GL002404	7653R|AID31430.1
	1401	USDA205|WP_080577443.1	Sm2011|AGG75229.1	7653R|AID32678.1	MAFF303099|WP_010911704.1	USDA_110|WP_011084190.1	113_2|113-2GL008219
	1402	USDA205|WP_014327567.1	Sm2011|AGG73454.1	7653R|AID28776.1	MAFF303099|WP_044551531.1	USDA_110|WP_011090678.1	113_2|113-2GL001132
	1403	USDA205|WP_037393976.1	Sm2011|AGG75827.1	7653R|AID33334.1	MAFF303099|WP_032932270.1	USDA_110|WP_011083296.1	113_2|113-2GL000403
	1404	USDA205|WP_037397315.1	Sm2011|AGG72883.1	7653R|AID30858.2	MAFF303099|WP_044547964.1	USDA_110|WP_011087105.1	113_2|113-2GL005112
	1405	USDA205|WP_037428371.1	Sm2011|AGG72468.1	7653R|AID32575.1	MAFF303099|WP_010911604.1	USDA_110|WP_038965301.1	113_2|113-2GL008390
	1406	USDA205|WP_014329067.1	Sm2011|AGG74903.1	7653R|AID32031.1	MAFF303099|WP_010911074.1	USDA_110|WP_038966868.1	113_2|113-2GL005593
	1407	USDA205|WP_014330423.1	Sm2011|AGG72636.1	7653R|AID33870.1	MAFF303099|WP_010912875.1	USDA_110|WP_011083477.1	113_2|113-2GL000188
	1408	USDA205|WP_037393540.1	Sm2011|AGG75395.1	7653R|AID32336.1	MAFF303099|WP_010911354.1	USDA_110|WP_011090475.1	113_2|113-2GL001363
	1409	USDA205|WP_037392589.1	Sm2011|AGG73496.1	7653R|AID28822.1	MAFF303099|WP_032929377.1	USDA_110|WP_028173457.1	113_2|113-2GL008077
	1410	USDA205|WP_014327290.1	Sm2011|AGG73193.1	7653R|AID27976.1	MAFF303099|WP_006200926.1	USDA_110|WP_011084263.1	113_2|113-2GL008135
	1411	USDA205|WP_037393009.1	Sm2011|AGG74316.1	7653R|AID29654.2	MAFF303099|WP_010909068.1	USDA_110|WP_011087114.1	113_2|113-2GL005102
	1412	USDA205|WP_037399514.1	Sm2011|AGG73389.1	7653R|AID29412.1	MAFF303099|WP_010915488.1	USDA_110|WP_038967310.1	113_2|113-2GL001630
	1413	USDA205|WP_037395563.1	Sm2011|AGG71479.1	7653R|AID28447.1	MAFF303099|WP_010914577.1	USDA_110|WP_011085804.1	113_2|113-2GL006514
	1414	USDA205|WP_153451724.1	Sm2011|AGG75828.1	7653R|AID33332.1	MAFF303099|WP_010912359.1	USDA_110|WP_011083297.1	113_2|113-2GL000402
	1415	USDA205|WP_153451698.1	Sm2011|AGG73493.1	7653R|AID28819.1	MAFF303099|WP_010914902.1	USDA_110|WP_011084135.1	113_2|113-2GL008283
	1416	USDA205|WP_014328189.1	Sm2011|AGG74070.1	7653R|AID30168.1	MAFF303099|WP_010909562.1	USDA_110|WP_011087892.1	113_2|113-2GL004137
	1417	USDA205|WP_080577439.1	Sm2011|AGG75268.1	7653R|AID32751.2	MAFF303099|WP_010911781.1	USDA_110|WP_011083019.1	113_2|113-2GL000701
	1418	USDA205|WP_080580041.1	Sm2011|AGG72851.1	7653R|AID30888.1	MAFF303099|WP_010910170.1	USDA_110|WP_063921603.1	113_2|113-2GL008509
	1419	USDA205|WP_014330350.1	Sm2011|AGG75923.1	7653R|AID33155.2	MAFF303099|WP_010912181.1	USDA_110|WP_011083408.1	113_2|113-2GL000263
	1420	USDA205|WP_015633486.1	Sm2011|AGG70155.1	7653R|QGU21230.1	MAFF303099|WP_010913822.1	USDA_110|WP_011084827.1	113_2|113-2GL007649
	1421	USDA205|WP_014328526.1	Sm2011|AGG74416.1	7653R|AID30299.1	MAFF303099|WP_010909667.1	USDA_110|WP_011088633.1	113_2|113-2GL003313
	1422	USDA205|WP_012710040.1	Sm2011|AGG72823.1	7653R|AID34329.1	MAFF303099|WP_010913326.1	USDA_110|WP_011083602.1	113_2|113-2GL000053
	1423	USDA205|WP_037395241.1	Sm2011|AGG73301.1	7653R|QGU20956.1	MAFF303099|WP_010914125.1	USDA_110|WP_038965409.1	113_2|113-2GL001763
	1424	USDA205|WP_014327818.1	Sm2011|AGG73705.1	7653R|AID29093.1	MAFF303099|WP_010915159.1	USDA_110|WP_011086838.1	113_2|113-2GL005421
	1425	USDA205|WP_037401512.1	Sm2011|AGG73899.1	7653R|AID29805.1	MAFF303099|WP_010909208.1	USDA_110|WP_011087063.1	113_2|113-2GL005160
	1426	USDA205|WP_153451975.1	Sm2011|AGG72722.1	7653R|AID27850.1	MAFF303099|WP_044548881.1	USDA_110|WP_028173504.1	113_2|113-2GL008143
	1427	USDA205|WP_037392711.1	Sm2011|AGG73426.1	7653R|AID28752.1	MAFF303099|WP_044549722.1	USDA_110|WP_011085320.1	113_2|113-2GL007080
	1428	USDA205|WP_012707758.1	Sm2011|AGG73940.1	7653R|AID29902.1	MAFF303099|WP_010909277.1	USDA_110|WP_011088147.1	113_2|113-2GL003857
	1429	USDA205|WP_060563412.1	Sm2011|AGG74768.1	7653R|AID30983.1	MAFF303099|WP_010910256.1	USDA_110|WP_011089344.1	113_2|113-2GL002627
	1430	USDA205|WP_037395276.1	Sm2011|AGG73272.1	7653R|AID28023.1	MAFF303099|WP_044549290.1	USDA_110|WP_011090303.1	113_2|113-2GL001567
	1431	USDA205|WP_080577648.1	Sm2011|AGG72756.1	7653R|AID32536.1	MAFF303099|WP_010911566.1	USDA_110|WP_011085848.1	113_2|113-2GL006470
	1432	USDA205|WP_014327088.1	Sm2011|AGG72999.1	7653R|AID33722.1	MAFF303099|WP_010912760.1	USDA_110|WP_011090831.1	113_2|113-2GL001067
	1433	USDA205|WP_037392752.1	Sm2011|AGG74238.1	7653R|AID30326.1	MAFF303099|WP_010909692.1	USDA_110|WP_011087377.1	113_2|113-2GL004724
	1434	USDA205|WP_037394044.1	Sm2011|AGG75514.1	7653R|AID30900.1	MAFF303099|WP_010910182.1	USDA_110|WP_011086059.1	113_2|113-2GL006247
	1435	USDA205|WP_037393723.1	Sm2011|AGG75642.1	7653R|AID33310.1	MAFF303099|WP_010912337.1	USDA_110|WP_011083287.1	113_2|113-2GL000415
	1436	USDA205|WP_086018605.1	Sm2011|AGG74044.1	7653R|AID29994.2	MAFF303099|WP_044547564.1	USDA_110|WP_038967571.1	113_2|113-2GL004861
	1437	USDA205|WP_037434782.1	Sm2011|AGG70985.1	7653R|AID34178.1	MAFF303099|WP_010913164.1	USDA_110|WP_038965456.1	113_2|113-2GL001898
	1438	USDA205|WP_037429763.1	Sm2011|AGG75399.1	7653R|AID32341.2	MAFF303099|WP_032933739.1	USDA_110|WP_038965386.1	113_2|113-2GL008081
	1439	USDA205|WP_042776321.1	Sm2011|AGG74185.1	7653R|AID30015.1	MAFF303099|WP_010909364.1	USDA_110|WP_011087288.1	113_2|113-2GL004834
	1440	USDA205|WP_037391895.1	Sm2011|AGG73091.1	7653R|AID32879.1	MAFF303099|WP_010911900.1	USDA_110|WP_028172738.1	113_2|113-2GL008534
	1441	USDA205|WP_014328909.1	Sm2011|AGG74712.1	7653R|AID30896.2	MAFF303099|WP_010910178.1	USDA_110|WP_011089248.1	113_2|113-2GL002736
	1442	USDA205|WP_037397385.1	Sm2011|AGG72906.1	7653R|AID33566.1	MAFF303099|WP_010912587.1	USDA_110|WP_011083539.1	113_2|113-2GL000122
	1443	USDA205|WP_037428503.1	Sm2011|AGG72428.1	7653R|AID31091.1	MAFF303099|WP_010910358.1	USDA_110|WP_011089063.1	113_2|113-2GL002852
	1444	USDA205|WP_037393754.1	Sm2011|AGG75657.1	7653R|AID33282.1	MAFF303099|WP_044548456.1	USDA_110|WP_011083345.1	113_2|113-2GL000350
	1445	USDA205|WP_037398721.1	Sm2011|AGG72808.1	7653R|AID34285.1	MAFF303099|WP_010913280.1	USDA_110|WP_011090845.1	113_2|113-2GL001053
	1446	USDA205|WP_080577619.1	Sm2011|AGG72914.1	7653R|AID33619.1	MAFF303099|WP_010912680.1	USDA_110|WP_007598495.1	113_2|113-2GL000157
	1447	USDA205|WP_014327223.1	Sm2011|AGG73119.1	USDA_110|WP_014493934.1	113_2|113-2GL003298	7653R|AID30226.1	MAFF303099|WP_010909609.1
	1448	USDA205|WP_153452133.1	Sm2011|AGG73568.1	7653R|AID33044.1	MAFF303099|WP_010912052.1	USDA_110|WP_011089987.1	113_2|113-2GL001926
	1449	USDA205|WP_037394645.1	Sm2011|AGG75262.1	7653R|AID32743.1	MAFF303099|WP_010911772.1	USDA_110|WP_011083009.1	113_2|113-2GL000712
	1450	USDA205|WP_012709750.1	Sm2011|AGG75860.1	7653R|AID32984.2	MAFF303099|WP_010911994.1	USDA_110|WP_011086506.1	113_2|113-2GL005801
	1451	USDA205|WP_014330823.1	Sm2011|AGG72947.1	7653R|AID27838.1	MAFF303099|WP_010913342.1	USDA_110|WP_011083654.1	113_2|113-2GL008801
	1452	USDA205|WP_014329848.1	Sm2011|AGG75476.1	7653R|AID32314.1	MAFF303099|WP_010911335.1	USDA_110|WP_011085190.1	113_2|113-2GL007230
	1453	USDA205|WP_037397407.1	Sm2011|AGG72911.1	7653R|AID33616.1	MAFF303099|WP_010912677.1	USDA_110|WP_011083510.1	113_2|113-2GL000154
	1454	USDA205|WP_037393720.1	Sm2011|AGG75641.1	7653R|AID33307.1	MAFF303099|WP_010912334.1	USDA_110|WP_011083285.1	113_2|113-2GL000417
	1455	USDA205|WP_014328023.1	Sm2011|AGG73885.1	7653R|AID30190.1	MAFF303099|WP_044547669.1	USDA_110|WP_011087857.1	113_2|113-2GL004175
	1456	USDA205|WP_014327222.1	Sm2011|AGG73118.1	7653R|AID27870.1	MAFF303099|WP_010913371.1	USDA_110|WP_011083972.1	113_2|113-2GL008468
	1457	USDA205|WP_014330377.1	Sm2011|AGG72589.1	7653R|AID33495.1	MAFF303099|WP_044548537.1	USDA_110|WP_011083469.1	113_2|113-2GL000196
	1458	USDA205|WP_037399607.1	Sm2011|AGG72954.1	7653R|AID33557.2	MAFF303099|WP_010912578.1	USDA_110|WP_011083500.1	113_2|113-2GL000165
	1459	USDA205|WP_014329144.1	Sm2011|AGG74961.1	7653R|AID32162.1	MAFF303099|WP_010911190.1	USDA_110|WP_011085246.1	113_2|113-2GL007164
	1460	USDA205|WP_014330511.1	Sm2011|AGG72727.1	7653R|AID27856.1	MAFF303099|WP_010913358.1	USDA_110|WP_011084251.1	113_2|113-2GL008148
	1461	USDA205|WP_014330395.1	Sm2011|AGG72606.1	7653R|AID33919.2	MAFF303099|WP_032932633.1	USDA_110|WP_028173002.1	113_2|113-2GL002033
	1462	USDA205|WP_014857916.1	Sm2011|AGG70297.1	7653R|AID30208.1	MAFF303099|WP_010914152.1	USDA_110|WP_011085899.1	113_2|113-2GL006417
	1463	USDA205|WP_014327603.1	Sm2011|AGG73492.1	7653R|AID28816.1	MAFF303099|WP_010914899.1	USDA_110|WP_011084134.1	113_2|113-2GL008284
	1464	USDA205|WP_014328107.1	Sm2011|AGG73988.1	7653R|AID30178.1	MAFF303099|WP_010909569.1	USDA_110|WP_011087921.1	113_2|113-2GL004101
	1465	USDA205|WP_014327867.1	Sm2011|AGG73764.1	7653R|AID29201.1	MAFF303099|WP_010915249.1	USDA_110|WP_028171111.1	113_2|113-2GL005350
	1466	USDA205|WP_014330091.1	Sm2011|AGG75759.1	7653R|AID33110.1	MAFF303099|WP_010912115.1	USDA_110|WP_011083261.1	113_2|113-2GL000442
	1467	USDA205|WP_003528058.1	Sm2011|AGG74223.1	7653R|AID29940.1	MAFF303099|WP_006205430.1	USDA_110|WP_007603495.1	113_2|113-2GL004323
	1468	USDA205|WP_037399516.1	Sm2011|AGG73388.1	7653R|AID29410.1	MAFF303099|WP_032929795.1	USDA_110|WP_011090249.1	113_2|113-2GL001628
	1469	USDA205|WP_037435607.1	Sm2011|AGG70536.1	7653R|AID31211.1	MAFF303099|WP_063825839.1	USDA_110|WP_038967531.1	113_2|113-2GL003693
	1470	USDA205|WP_153451496.1	Sm2011|AGG75940.1	7653R|AID33448.1	MAFF303099|WP_010912476.1	USDA_110|WP_011085186.1	113_2|113-2GL007235
	1471	USDA205|WP_012708186.1	Sm2011|AGG74389.1	7653R|AID30276.2	MAFF303099|WP_010909647.1	USDA_110|WP_007602124.1	113_2|113-2GL003372
	1472	USDA205|WP_014328970.1	Sm2011|AGG74787.1	7653R|AID31003.1	MAFF303099|WP_010910275.1	USDA_110|WP_011085234.1	113_2|113-2GL007179
	1473	USDA205|WP_080577391.1	Sm2011|AGG75838.1	7653R|AID33318.2	MAFF303099|WP_010912346.1	USDA_110|WP_011083308.1	113_2|113-2GL000391
	1474	USDA205|WP_037428381.1	Sm2011|AGG72465.1	7653R|AID32571.1	MAFF303099|WP_010911600.1	USDA_110|WP_011084041.1	113_2|113-2GL008393
	1475	USDA205|WP_153451455.1	Sm2011|AGG73957.1	7653R|AID29919.1	MAFF303099|WP_006205445.1	USDA_110|WP_011088133.1	113_2|113-2GL003874
	1476	USDA205|WP_014328888.1	7653R|AID31964.1	MAFF303099|WP_010911015.1	USDA_110|WP_011085315.1	113_2|113-2GL007086	MAFF303099|WP_010913832.1
	1477	USDA205|WP_037436860.1	Sm2011|AGG73829.1	7653R|AID29596.1	MAFF303099|WP_010915643.1	USDA_110|WP_038966316.1	113_2|113-2GL004305
	1478	USDA205|WP_012709685.1	Sm2011|AGG75673.1	7653R|AID33191.1	MAFF303099|WP_027047523.1	USDA_110|WP_007598721.1	113_2|113-2GL000310
	1479	USDA205|WP_037397492.1	Sm2011|AGG72943.1	7653R|AID32463.2	MAFF303099|WP_010911463.1	USDA_110|WP_011083583.1	113_2|113-2GL000073
	1480	USDA205|WP_014330383.1	Sm2011|AGG72595.1	7653R|AID30626.1	MAFF303099|WP_010909958.1	USDA_110|WP_011083629.1	113_2|113-2GL000025
	1481	USDA205|WP_037400764.1	Sm2011|AGG75876.1	7653R|AID32990.1	MAFF303099|WP_010912000.1	USDA_110|WP_011090841.1	113_2|113-2GL001057
	1482	USDA205|WP_037394210.1	Sm2011|AGG75434.1	7653R|AID28881.1	MAFF303099|WP_010914967.1	USDA_110|WP_011089198.1	113_2|113-2GL002793
	1483	USDA205|WP_014327074.1	Sm2011|AGG72987.1	7653R|AID34314.1	MAFF303099|WP_010913309.1	USDA_110|WP_038965162.1	113_2|113-2GL000040
	1484	USDA205|WP_014328083.1	Sm2011|AGG73965.1	7653R|AID33730.1	MAFF303099|WP_010912766.1	USDA_110|WP_028171053.1	113_2|113-2GL005439
	1485	USDA205|WP_014328054.1	Sm2011|AGG73917.1	7653R|AID29871.1	MAFF303099|WP_044547503.1	USDA_110|WP_063921492.1	113_2|113-2GL003745
	1486	USDA205|WP_060563248.1	Sm2011|AGG75039.1	7653R|AID31054.1	MAFF303099|WP_010910324.1	USDA_110|WP_011089481.1	113_2|113-2GL002483
	1487	USDA205|WP_037396615.1	Sm2011|AGG74420.1	7653R|AID30303.1	MAFF303099|WP_010909671.1	USDA_110|WP_011088637.1	113_2|113-2GL003309
	1488	USDA205|WP_014329551.1	Sm2011|AGG75250.1	7653R|AID32719.1	MAFF303099|WP_010911745.1	USDA_110|WP_011084210.1	113_2|113-2GL008197
	1489	USDA205|WP_037393897.1	Sm2011|AGG75831.1	7653R|AID29458.2	MAFF303099|WP_010915533.1	USDA_110|WP_011083300.1	113_2|113-2GL000399
	1490	USDA205|WP_153451683.1	Sm2011|AGG73413.1	7653R|AID28739.1	MAFF303099|WP_010914826.1	USDA_110|WP_011084006.1	113_2|113-2GL008432
	1491	USDA205|WP_014330662.1	Sm2011|AGG72818.1	7653R|AID34324.2	MAFF303099|WP_010913321.1	USDA_110|WP_011083606.1	113_2|113-2GL000049
	1492	USDA205|WP_037394113.1	Sm2011|AGG75496.1	7653R|AID34271.2	MAFF303099|WP_010913266.1	USDA_110|WP_011083964.1	113_2|113-2GL008476
	1493	USDA205|WP_014330100.1	Sm2011|AGG75767.1	7653R|AID34305.1	MAFF303099|WP_010913300.1	USDA_110|WP_011089420.1	113_2|113-2GL002549
	1494	USDA205|WP_050984096.1	Sm2011|AGG72645.1	7653R|AID34138.1	MAFF303099|WP_157866038.1	USDA_110|WP_011083725.1	113_2|113-2GL008742
	1495	USDA205|WP_037399612.1	Sm2011|AGG72961.1	7653R|AID32497.1	MAFF303099|WP_010911488.1	USDA_110|WP_011083548.1	113_2|113-2GL000113
	1496	USDA205|WP_014330673.1	Sm2011|AGG72829.1	7653R|AID34336.2	MAFF303099|WP_010913333.1	USDA_110|WP_008131763.1	113_2|113-2GL000065
	1497	USDA205|WP_014327596.1	Sm2011|AGG73487.1	7653R|AID28809.2	MAFF303099|WP_010914893.1	USDA_110|WP_011083994.1	113_2|113-2GL008445
	1498	USDA205|WP_014327033.1	Sm2011|AGG72949.1	7653R|AID32210.1	MAFF303099|WP_010911241.1	USDA_110|WP_011089906.1	113_2|113-2GL002020
	1499	USDA205|WP_037393583.1	Sm2011|AGG75377.1	7653R|AID32954.1	MAFF303099|WP_010911967.1	USDA_110|WP_011089852.1	113_2|113-2GL002084
	1500	USDA205|WP_037393472.1	Sm2011|AGG74058.1	7653R|AID29305.1	MAFF303099|WP_044550107.1	USDA_110|WP_011087217.1	113_2|113-2GL004913
	1501	USDA205|WP_081318993.1	Sm2011|AGG73445.1	7653R|AID28767.1	MAFF303099|WP_010914850.1	USDA_110|WP_011085355.1	113_2|113-2GL007040
	1502	USDA205|WP_037395291.1	Sm2011|AGG73260.1	7653R|AID32264.1	MAFF303099|WP_010911293.1	USDA_110|WP_011089595.1	113_2|113-2GL002358
	1503	USDA205|WP_037400126.1	Sm2011|AGG74282.1	7653R|AID33828.1	MAFF303099|WP_010913489.1	USDA_110|WP_011084958.1	113_2|113-2GL007522
	1504	USDA205|WP_014328071.1	Sm2011|AGG73951.1	7653R|AID29913.1	MAFF303099|WP_010909284.1	USDA_110|WP_007603036.1	113_2|113-2GL003868
	1505	USDA205|WP_037398683.1	Sm2011|AGG75932.1	7653R|AID33438.1	MAFF303099|WP_010912466.1	USDA_110|WP_011083456.1	113_2|113-2GL000211
	1506	USDA205|WP_041409502.1	Sm2011|AGG73484.1	7653R|AID28806.1	MAFF303099|WP_010914890.1	USDA_110|WP_011083991.1	113_2|113-2GL008448
	1507	USDA205|WP_014329248.1	Sm2011|AGG75012.1	7653R|AID29508.2	USDA_110|WP_038966082.1	113_2|113-2GL001076	MAFF303099|WP_010915574.1
	1508	USDA205|WP_037400794.1	Sm2011|AGG74957.1	7653R|AID32105.1	MAFF303099|WP_010911139.1	USDA_110|WP_011085252.1	113_2|113-2GL007157
	1509	USDA205|WP_037393574.1	Sm2011|AGG75383.1	7653R|AID32963.1	MAFF303099|WP_044551000.1	USDA_110|WP_028173016.1	113_2|113-2GL002063
	1510	USDA205|WP_014327294.1	Sm2011|AGG70429.1	7653R|AID29059.1	MAFF303099|WP_010915130.1	USDA_110|WP_011083350.1	113_2|113-2GL000344
	1511	USDA205|WP_014327362.1	Sm2011|AGG73267.1	7653R|AID32285.1	MAFF303099|WP_010911311.1	USDA_110|WP_011089589.1	113_2|113-2GL002365
	1512	USDA205|WP_037428539.1	Sm2011|AGG72398.1	7653R|AID29870.1	MAFF303099|WP_010909249.1	USDA_110|WP_011085952.1	113_2|113-2GL006354
	1513	USDA205|WP_014328004.1	Sm2011|AGG73868.1	7653R|AID30764.1	MAFF303099|WP_032930709.1	USDA_110|WP_011087642.1	113_2|113-2GL004402
	1514	USDA205|WP_014327355.1	Sm2011|AGG73259.1	7653R|AID32263.1	MAFF303099|WP_010911292.1	USDA_110|WP_011089596.1	113_2|113-2GL002357
	1515	USDA205|WP_012706639.1	Sm2011|AGG72993.1	7653R|AID32494.1	MAFF303099|WP_032920755.1	USDA_110|WP_011083553.1	113_2|113-2GL000108
	1516	USDA205|WP_014330061.1	Sm2011|AGG75659.1	7653R|AID33284.2	MAFF303099|WP_010912305.1	USDA_110|WP_011083343.1	113_2|113-2GL000352
	1517	USDA205|WP_037431030.1	Sm2011|AGG74758.1	7653R|AID30977.1	MAFF303099|WP_010910248.1	USDA_110|WP_011089336.1	113_2|113-2GL002637
	1518	USDA205|WP_014328146.1	Sm2011|AGG74025.1	7653R|AID29979.1	MAFF303099|WP_010909332.1	USDA_110|WP_011087550.1	113_2|113-2GL004507
	1519	USDA205|WP_037399498.1	Sm2011|AGG73404.1	7653R|AID33609.1	MAFF303099|WP_044548629.1	USDA_110|WP_011087614.1	113_2|113-2GL004436
	1520	USDA205|WP_014327969.1	Sm2011|AGG73830.1	7653R|AID29597.1	MAFF303099|WP_010915644.1	USDA_110|WP_011087730.1	113_2|113-2GL004303
	1521	USDA205|WP_037396922.1	Sm2011|AGG74755.1	7653R|AID30974.1	MAFF303099|WP_010910244.1	USDA_110|WP_011089333.1	113_2|113-2GL002641
	1522	USDA205|WP_014327201.1	Sm2011|AGG73097.1	7653R|AID27891.1	MAFF303099|WP_010913393.1	USDA_110|WP_038965252.1	113_2|113-2GL008528
	1523	USDA205|WP_014330412.1	Sm2011|AGG72625.1	7653R|AID33942.2	MAFF303099|WP_010912942.1	USDA_110|WP_008542552.1	113_2|113-2GL001031
	1524	USDA205|WP_037400566.1	Sm2011|AGG74484.1	7653R|AID31999.1	MAFF303099|WP_010911043.1	USDA_110|WP_011085217.1	113_2|113-2GL007198
	1525	USDA205|WP_003531854.1	Sm2011|AGG73856.1	7653R|AID30775.1	MAFF303099|WP_010910101.1	USDA_110|WP_008547737.1	113_2|113-2GL004368
	1526	USDA205|WP_037428534.1	Sm2011|AGG72400.1	7653R|AID29868.2	MAFF303099|WP_010909247.1	USDA_110|WP_011085950.1	113_2|113-2GL006356
	1527	USDA205|WP_037398737.1	Sm2011|AGG72833.1	7653R|AID34047.1	MAFF303099|WP_010913039.1	USDA_110|WP_038965151.1	113_2|113-2GL000098
	1528	USDA205|WP_014329701.1	Sm2011|AGG75326.1	7653R|AID33015.1	MAFF303099|WP_010912022.1	USDA_110|WP_011089881.1	113_2|113-2GL002052
	1529	USDA205|WP_034859514.1	Sm2011|AGG70132.1	7653R|AID34804.1	MAFF303099|WP_010913571.1	USDA_110|WP_011084835.1	113_2|113-2GL007641
	1530	USDA205|WP_014329657.1	Sm2011|AGG75321.1	7653R|AID33007.2	MAFF303099|WP_010912015.1	USDA_110|WP_011090136.1	113_2|113-2GL001758
	1531	USDA205|WP_014329346.1	Sm2011|AGG75108.1	7653R|AID30503.1	MAFF303099|WP_010909859.1	USDA_110|WP_011086566.1	113_2|113-2GL005735
	1532	USDA205|WP_014327041.1	Sm2011|AGG72957.1	7653R|AID33554.1	MAFF303099|WP_010912575.1	USDA_110|WP_011083502.1	113_2|113-2GL000163
	1533	USDA205|WP_060564108.1	Sm2011|AGG74019.1	7653R|AID30125.2	MAFF303099|WP_010909518.1	USDA_110|WP_011087573.1	113_2|113-2GL004482
	1534	USDA205|WP_014330363.1	Sm2011|AGG75933.1	7653R|AID33440.1	MAFF303099|WP_010912468.1	USDA_110|WP_038965125.1	113_2|113-2GL000210
	1535	USDA205|WP_037399592.1	Sm2011|AGG73363.1	7653R|AID28325.1	MAFF303099|WP_010914427.1	USDA_110|WP_011085340.1	113_2|113-2GL007056
	1536	USDA205|WP_153452060.1	Sm2011|AGG69837.1	7653R|AID31263.1	MAFF303099|WP_010910511.1	USDA_110|WP_011089374.1	113_2|113-2GL002597
	1537	USDA205|WP_037398185.1	Sm2011|AGG72605.1	7653R|AID33501.1	MAFF303099|WP_010912523.1	USDA_110|WP_011083730.1	113_2|113-2GL008736
	1538	USDA205|WP_014327952.1	Sm2011|AGG73815.1	7653R|AID29570.2	MAFF303099|WP_032933354.1	USDA_110|WP_028172554.1	113_2|113-2GL008797
	1539	USDA205|WP_012709630.1	Sm2011|AGG75801.1	7653R|AID33259.1	MAFF303099|WP_010912284.1	USDA_110|WP_008142830.1	113_2|113-2GL000220
	1540	USDA205|WP_014329715.1	Sm2011|AGG75339.1	7653R|AID33027.1	MAFF303099|WP_044548388.1	USDA_110|WP_011084355.1	113_2|113-2GL008038
	1541	USDA205|WP_014328058.1	Sm2011|AGG73926.1	7653R|AID29886.1	MAFF303099|WP_010909265.1	USDA_110|WP_011088160.1	113_2|113-2GL003841
	1542	USDA205|WP_080577511.1	Sm2011|AGG70690.1	USDA_110|WP_038966830.1	113_2|113-2GL005201	USDA_110|WP_011089705.1	113_2|113-2GL002249
	1543	USDA205|WP_037398216.1	Sm2011|AGG72590.1	7653R|AID33496.2	MAFF303099|WP_010912517.1	USDA_110|WP_038965126.1	113_2|113-2GL000195
	1544	USDA205|WP_037400923.1	Sm2011|AGG74695.1	7653R|AID30874.1	MAFF303099|WP_010910155.1	USDA_110|WP_011087268.1	113_2|113-2GL004856
	1545	USDA205|WP_014328073.1	Sm2011|AGG73954.1	7653R|AID29916.1	MAFF303099|WP_010909286.1	USDA_110|WP_011088136.1	113_2|113-2GL003871
	1546	USDA205|WP_037401193.1	Sm2011|AGG73342.1	7653R|AID29485.1	MAFF303099|WP_010915553.1	USDA_110|WP_028171008.1	113_2|113-2GL005503
	1547	USDA205|WP_014857642.1	Sm2011|AGG70137.1	7653R|AID34762.2	MAFF303099|WP_010913611.1	USDA_110|WP_011084554.1	113_2|113-2GL007903
	1548	USDA205|WP_014327740.1	Sm2011|AGG73612.1	7653R|AID28991.1	MAFF303099|WP_010915063.1	USDA_110|WP_011085311.1	113_2|113-2GL007090
	1549	USDA205|WP_014328198.1	Sm2011|AGG74079.1	7653R|AID30154.1	MAFF303099|WP_010909548.1	USDA_110|WP_051000402.1	113_2|113-2GL004425
	1550	USDA205|WP_037393412.1	Sm2011|AGG74113.1	7653R|AID30534.1	MAFF303099|WP_010909887.1	USDA_110|WP_038967258.1	113_2|113-2GL004549
	1551	USDA205|WP_153451681.1	Sm2011|AGG75511.1	7653R|AID30793.1	MAFF303099|WP_010910119.1	USDA_110|WP_011086050.1	113_2|113-2GL006256
	1552	USDA205|WP_037391275.1	Sm2011|AGG73594.1	7653R|AID28971.2	MAFF303099|WP_167316210.1	USDA_110|WP_011085906.1	113_2|113-2GL006406
	1553	USDA205|WP_037392963.1	Sm2011|AGG74330.1	7653R|AID29831.1	MAFF303099|WP_010909224.1	USDA_110|WP_011087120.1	113_2|113-2GL005096
	1554	USDA205|WP_014327551.1	Sm2011|AGG73436.1	7653R|AID28772.2	MAFF303099|WP_010914855.1	USDA_110|WP_011090230.1	113_2|113-2GL001647
	1555	USDA205|WP_037395481.1	Sm2011|AGG74505.1	7653R|AID34009.1	MAFF303099|WP_044548765.1	USDA_110|WP_011086531.1	113_2|113-2GL005776
	1556	USDA205|WP_037392592.1	Sm2011|AGG73495.1	7653R|AID28821.2	MAFF303099|WP_027046619.1	USDA_110|WP_011084308.1	113_2|113-2GL008087
	1557	USDA205|WP_014330084.1	Sm2011|AGG75779.1	7653R|AID30625.2	MAFF303099|WP_010909957.1	USDA_110|WP_011085990.1	113_2|113-2GL006315
	1558	USDA205|WP_014330820.1	Sm2011|AGG72944.1	7653R|AID32462.1	MAFF303099|WP_010911462.1	USDA_110|WP_011083584.1	113_2|113-2GL000072
	1559	USDA205|WP_037399505.1	Sm2011|AGG73401.1	7653R|AID33612.1	MAFF303099|WP_044548633.1	USDA_110|WP_038966051.1	113_2|113-2GL006314
	1560	USDA205|WP_014327246.1	Sm2011|AGG73147.1	7653R|AID34041.1	MAFF303099|WP_010913034.1	USDA_110|WP_011085749.1	113_2|113-2GL006574
	1561	USDA205|WP_037394027.1	Sm2011|AGG75523.1	7653R|AID33434.1	MAFF303099|WP_010912463.1	USDA_110|WP_011089073.1	113_2|113-2GL002841
	1562	USDA205|WP_080577250.1	Sm2011|AGG73192.1	7653R|AID27977.2	MAFF303099|WP_080512106.1	USDA_110|WP_011084076.1	113_2|113-2GL008336
	1563	USDA205|WP_037393894.1	Sm2011|AGG75833.1	7653R|AID33328.1	MAFF303099|WP_010912355.1	USDA_110|WP_011083302.1	113_2|113-2GL000397
	1564	USDA205|WP_012709334.1	Sm2011|AGG75378.1	7653R|AID32956.1	MAFF303099|WP_006327841.1	USDA_110|WP_006611362.1	113_2|113-2GL001594
	1565	USDA205|WP_014329654.1	Sm2011|AGG75319.1	7653R|AID33005.1	MAFF303099|WP_010912013.1	USDA_110|WP_011089789.1	113_2|113-2GL002148
	1566	USDA205|WP_037393508.1	Sm2011|AGG75414.1	7653R|AID32353.1	MAFF303099|WP_044548309.1	USDA_110|WP_011090456.1	113_2|113-2GL001383
	1567	USDA205|WP_014328449.1	Sm2011|AGG74167.1	7653R|AID30229.2	MAFF303099|WP_010909611.1	USDA_110|WP_038967463.1	113_2|113-2GL004632
	1568	USDA205|WP_037391266.1	Sm2011|AGG73602.1	7653R|AID28979.1	MAFF303099|WP_044549803.1	USDA_110|WP_011085916.1	113_2|113-2GL006396
	1569	USDA205|WP_037393467.1	Sm2011|AGG74062.1	7653R|AID29780.1	MAFF303099|WP_027046788.1	USDA_110|WP_028175407.1	113_2|113-2GL003644
	1570	USDA205|WP_014327402.1	Sm2011|AGG73306.1	7653R|AID33090.1	MAFF303099|WP_010912097.1	USDA_110|WP_011086731.1	113_2|113-2GL005535
	1571	USDA205|WP_014327555.1	Sm2011|AGG73442.1	7653R|AID28769.1	MAFF303099|WP_010914852.1	USDA_110|WP_011090253.1	113_2|113-2GL001624
	1572	USDA205|WP_153451748.1	Sm2011|AGG75602.1	7653R|AID30219.1	MAFF303099|WP_010909602.1	USDA_110|WP_011085223.1	113_2|113-2GL007191
	1573	USDA205|WP_014329828.1	Sm2011|AGG75455.1	7653R|AID34002.1	MAFF303099|WP_010912998.1	USDA_110|WP_011082920.1	113_2|113-2GL000807
	1574	USDA205|WP_037399659.1	Sm2011|AGG72988.1	7653R|AID34315.2	MAFF303099|WP_010913310.1	USDA_110|WP_028172525.1	113_2|113-2GL000041
	1575	USDA205|WP_014330675.1	Sm2011|AGG72831.1	7653R|AID30182.1	MAFF303099|WP_010909572.1	USDA_110|WP_038966324.1	113_2|113-2GL004289
	1576	USDA205|WP_014329314.1	Sm2011|AGG75077.1	7653R|AID33080.1	MAFF303099|WP_010912089.1	USDA_110|WP_011088417.1	113_2|113-2GL003551
	1577	USDA205|WP_014332042.1	Sm2011|AGG70737.1	7653R|AID31150.2	MAFF303099|WP_010910412.1	USDA_110|WP_011089000.1	113_2|113-2GL002917
	1578	USDA205|WP_014328111.1	Sm2011|AGG73992.1	7653R|AID29787.1	MAFF303099|WP_010909192.1	USDA_110|WP_038967896.1	113_2|113-2GL003664
	1579	USDA205|WP_012708543.1	Sm2011|AGG74702.1	7653R|AID30879.1	MAFF303099|WP_010910160.1	USDA_110|WP_011089241.1	113_2|113-2GL002744
	1580	USDA205|WP_014327673.1	Sm2011|AGG73547.1	7653R|AID28928.1	MAFF303099|WP_010915005.1	USDA_110|WP_011090289.1	113_2|113-2GL001582
	1581	USDA205|WP_153452080.1	Sm2011|AGG71732.1	7653R|AID33418.2	MAFF303099|WP_044548507.1	USDA_110|WP_028171361.1	113_2|113-2GL003795
	1582	USDA205|WP_060563958.1	Sm2011|AGG72716.1	7653R|AID27844.1	MAFF303099|WP_032932918.1	USDA_110|WP_011086719.1	113_2|113-2GL005546
	1583	USDA205|WP_014327601.1	Sm2011|AGG73490.1	7653R|AID28814.1	MAFF303099|WP_010914897.1	USDA_110|WP_011084132.1	113_2|113-2GL008286
	1584	USDA205|WP_037397470.1	Sm2011|AGG72929.1	7653R|AID30680.2	MAFF303099|WP_010910009.1	USDA_110|WP_038965112.1	113_2|113-2GL000248
	1585	USDA205|WP_037428795.1	Sm2011|AGG72073.1	7653R|AID30312.2	MAFF303099|WP_162034348.1	USDA_110|WP_038966424.1	113_2|113-2GL002611
	1586	USDA205|WP_003527546.1	Sm2011|AGG75306.1	7653R|AID32176.1	MAFF303099|WP_006203587.1	USDA_110|WP_002714638.1	113_2|113-2GL002216
	1587	USDA205|WP_014328357.1	Sm2011|AGG74209.1	7653R|AID29959.1	MAFF303099|WP_010909317.1	USDA_110|WP_028172194.1	113_2|113-2GL006343
	1588	USDA205|WP_153451793.1	Sm2011|AGG73195.1	7653R|AID27974.1	MAFF303099|WP_010914060.1	USDA_110|WP_011084078.1	113_2|113-2GL008334
	1589	USDA205|WP_037398124.1	Sm2011|AGG72646.1	7653R|AID34136.2	MAFF303099|WP_044551141.1	USDA_110|WP_008141807.1	113_2|113-2GL008741
	1590	USDA205|WP_014330072.1	Sm2011|AGG75788.1	7653R|AID33267.2	MAFF303099|WP_010912290.1	USDA_110|WP_038965116.1	113_2|113-2GL000228
	1591	USDA205|WP_037395204.1	Sm2011|AGG73316.1	7653R|AID29447.2	MAFF303099|WP_010915523.1	USDA_110|WP_011083946.1	113_2|113-2GL008497
	1592	USDA205|WP_012707761.1	Sm2011|AGG73945.1	7653R|AID29907.1	MAFF303099|WP_006205457.1	USDA_110|WP_007603030.1	113_2|113-2GL003862
	1593	USDA205|WP_014327810.1	Sm2011|AGG73697.1	7653R|AID29068.1	MAFF303099|WP_010915139.1	USDA_110|WP_028170865.1	113_2|113-2GL005725
	1594	USDA205|WP_037392753.1	Sm2011|AGG74237.1	7653R|AID30325.2	MAFF303099|WP_010909691.1	USDA_110|WP_011087374.1	113_2|113-2GL004727
	1595	USDA205|WP_037401094.1	Sm2011|AGG72362.1	7653R|AID33512.1	MAFF303099|WP_010912536.1	USDA_110|WP_011088434.1	113_2|113-2GL003533
	1596	USDA205|WP_037391509.1	Sm2011|AGG71476.1	7653R|AID31333.2	MAFF303099|WP_010910574.1	USDA_110|WP_038967644.1	113_2|113-2GL005464
	1597	USDA205|WP_014327684.1	Sm2011|AGG73556.1	7653R|AID28932.1	MAFF303099|WP_010915009.1	USDA_110|WP_011088649.1	113_2|113-2GL003297
	1598	USDA205|WP_014329833.1	Sm2011|AGG75460.1	7653R|AID33994.1	MAFF303099|WP_010912990.1	USDA_110|WP_063921554.1	113_2|113-2GL001347
	1599	USDA205|WP_037395288.1	Sm2011|AGG73261.1	7653R|AID32265.1	MAFF303099|WP_010911294.1	USDA_110|WP_011089594.1	113_2|113-2GL002359
	1600	USDA205|WP_014327286.1	Sm2011|AGG73189.1	7653R|AID27980.1	MAFF303099|WP_019860404.1	USDA_110|WP_028173638.1	113_2|113-2GL008339
	1601	USDA205|WP_037394656.1	Sm2011|AGG75257.1	7653R|AID32734.1	MAFF303099|WP_010911761.1	USDA_110|WP_011083055.1	113_2|113-2GL000665
	1602	USDA205|WP_037391140.1	Sm2011|AGG73740.1	7653R|AID29172.1	MAFF303099|WP_010915227.1	USDA_110|WP_011086892.1	113_2|113-2GL005360
	1603	USDA205|WP_014328934.1	Sm2011|AGG74744.1	7653R|AID30966.2	MAFF303099|WP_032930809.1	USDA_110|WP_011083950.1	113_2|113-2GL008492
	1604	USDA205|WP_037395420.1	Sm2011|AGG74531.1	7653R|AID30734.1	MAFF303099|WP_044550584.1	USDA_110|WP_038966030.1	113_2|113-2GL006264
	1605	USDA205|WP_037397626.1	Sm2011|AGG74136.1	7653R|AID30259.1	MAFF303099|WP_010909634.1	USDA_110|WP_028173428.1	113_2|113-2GL003583
	1606	USDA205|WP_037395404.1	Sm2011|AGG74545.1	7653R|AID30789.1	MAFF303099|WP_010910115.1	USDA_110|WP_011086046.1	113_2|113-2GL006261
	1607	USDA205|WP_014330138.1	Sm2011|AGG75150.1	7653R|AID33315.1	MAFF303099|WP_080512080.1	USDA_110|WP_038965071.1	113_2|113-2GL000388
	1608	USDA205|WP_037434827.1	Sm2011|AGG71975.1	7653R|AID33472.1	MAFF303099|WP_010912497.1	USDA_110|WP_038966629.1	113_2|113-2GL000780
	1609	USDA205|WP_037400549.1	Sm2011|AGG69698.1	7653R|AID31374.1	MAFF303099|WP_010910619.1	USDA_110|WP_011086957.1	113_2|113-2GL005284
	1610	USDA205|WP_060563310.1	Sm2011|AGG73821.1	7653R|AID29583.1	MAFF303099|WP_010915631.1	USDA_110|WP_011087731.1	113_2|113-2GL004301
	1611	USDA205|WP_153451381.1	Sm2011|AGG72922.1	7653R|AID29387.1	MAFF303099|WP_010915463.1	USDA_110|WP_011090854.1	113_2|113-2GL001044
	1612	USDA205|WP_037395479.1	Sm2011|AGG74504.1	7653R|AID34010.1	MAFF303099|WP_010913005.1	USDA_110|WP_011086532.1	113_2|113-2GL005775
	1613	USDA205|WP_014328329.1	Sm2011|AGG74244.1	7653R|AID30130.1	MAFF303099|WP_010909524.1	USDA_110|WP_011087577.1	113_2|113-2GL004478
	1614	USDA205|WP_014329854.1	Sm2011|AGG75479.1	7653R|AID33652.2	MAFF303099|WP_010912711.1	USDA_110|WP_038967579.1	113_2|113-2GL004852
	1615	USDA205|WP_014328078.1	Sm2011|AGG73960.1	7653R|AID29922.2	MAFF303099|WP_010909289.1	USDA_110|WP_011088131.1	113_2|113-2GL003877
	1616	USDA205|WP_014328197.1	Sm2011|AGG74078.1	7653R|AID30155.1	MAFF303099|WP_010909549.1	USDA_110|WP_011087625.1	113_2|113-2GL004424
	1617	USDA205|WP_014327813.1	Sm2011|AGG73700.1	7653R|AID29076.1	MAFF303099|WP_010915147.1	USDA_110|WP_011086577.1	113_2|113-2GL005723
	1618	USDA205|WP_037435497.1	Sm2011|AGG71852.1	7653R|AID32579.1	MAFF303099|WP_010911608.1	USDA_110|WP_011090669.1	113_2|113-2GL001141
	1619	USDA205|WP_014330416.1	Sm2011|AGG72629.1	7653R|AID33947.2	MAFF303099|WP_010912945.1	USDA_110|WP_038965755.1	113_2|113-2GL006576
	1620	USDA205|WP_014331232.1	Sm2011|AGG72500.1	7653R|AID28551.2	MAFF303099|WP_010914667.1	USDA_110|WP_008567285.1	113_2|113-2GL008204
	1621	USDA205|WP_014328510.1	Sm2011|AGG74400.1	USDA_110|WP_038967752.1	113_2|113-2GL003319	7653R|AID30293.1	MAFF303099|WP_044547694.1
	1622	USDA205|WP_037394441.1	Sm2011|AGG75051.1	7653R|AID31036.1	MAFF303099|WP_032930852.1	USDA_110|WP_011086098.1	113_2|113-2GL006208
	1623	USDA205|WP_014329215.1	Sm2011|AGG72194.1	7653R|AID27903.1	MAFF303099|WP_010913402.1	USDA_110|WP_011085994.1	113_2|113-2GL006311
	1624	USDA205|WP_014329299.1	Sm2011|AGG75065.1	7653R|AID33792.1	MAFF303099|WP_010912826.1	USDA_110|WP_011084271.1	113_2|113-2GL008125
	1625	USDA205|WP_153451982.1	Sm2011|AGG74727.1	7653R|AID30932.1	MAFF303099|WP_044548000.1	USDA_110|WP_011089298.1	113_2|113-2GL002680
	1626	USDA205|WP_014330595.1	Sm2011|AGG70417.1	7653R|AID34130.1	MAFF303099|WP_010913115.1	USDA_110|WP_038967731.1	113_2|113-2GL005956
	1627	USDA205|WP_037396470.1	Sm2011|AGG74188.1	7653R|AID30018.2	MAFF303099|WP_010909367.1	USDA_110|WP_051000380.1	113_2|113-2GL004830
	1628	USDA205|WP_012707596.1	Sm2011|AGG73825.1	7653R|AID29591.1	MAFF303099|WP_010915638.1	USDA_110|WP_011087726.1	113_2|113-2GL004308
	1629	USDA205|WP_014328332.1	Sm2011|AGG74241.1	7653R|AID30327.1	MAFF303099|WP_010909696.1	USDA_110|WP_011087379.1	113_2|113-2GL004721
	1630	USDA205|WP_014328265.1	Sm2011|AGG74125.1	7653R|AID30514.1	MAFF303099|WP_010909869.1	USDA_110|WP_011087709.1	113_2|113-2GL004326
	1631	USDA205|WP_153451990.1	Sm2011|AGG72804.1	7653R|AID34283.2	MAFF303099|WP_010913278.1	USDA_110|WP_011084238.1	113_2|113-2GL008163
	1632	USDA205|WP_037396033.1	Sm2011|AGG72189.1	7653R|AID30223.1	MAFF303099|WP_010909606.1	USDA_110|WP_038967763.1	113_2|113-2GL003613
	1633	USDA205|WP_014330025.1	Sm2011|AGG75613.1	7653R|AID29444.1	MAFF303099|WP_010915520.1	USDA_110|WP_038966160.1	113_2|113-2GL001345
	1634	USDA205|WP_014329648.1	Sm2011|AGG75312.1	7653R|AID32169.2	MAFF303099|WP_032931468.1	USDA_110|WP_011084979.1	113_2|113-2GL007505
	1635	USDA205|WP_014329612.1	Sm2011|AGG75649.1	USDA_110|WP_011086175.1	113_2|113-2GL006128	7653R|AID28060.1	MAFF303099|WP_010914495.1
	1636	USDA205|WP_060563303.1	Sm2011|AGG75426.1	7653R|AID31056.1	MAFF303099|WP_044548075.1	USDA_110|WP_028174014.1	113_2|113-2GL004799
	1637	USDA205|WP_014328481.1	Sm2011|AGG74365.1	7653R|AID29682.1	MAFF303099|WP_010909092.1	USDA_110|WP_011088461.1	113_2|113-2GL003503
	1638	USDA205|WP_014330822.1	Sm2011|AGG72946.1	7653R|AID27839.1	MAFF303099|WP_010913343.1	USDA_110|WP_011085820.1	113_2|113-2GL006499
	1639	USDA205|WP_014329207.1	Sm2011|AGG72186.1	7653R|AID32679.1	MAFF303099|WP_010911705.1	USDA_110|WP_011088069.1	113_2|113-2GL003939
	1640	USDA205|WP_037399475.1	Sm2011|AGG73877.1	7653R|AID30333.1	MAFF303099|WP_038647029.1	USDA_110|WP_011087874.1	113_2|113-2GL004157
	1641	USDA205|WP_014330419.1	Sm2011|AGG72632.1	7653R|AID33875.1	MAFF303099|WP_044548702.1	USDA_110|WP_011083481.1	113_2|113-2GL000184
	1642	USDA205|WP_014329643.1	Sm2011|AGG75308.1	7653R|AID32173.1	MAFF303099|WP_027030743.1	USDA_110|WP_011084990.1	113_2|113-2GL007490
	1643	USDA205|WP_037391930.1	Sm2011|AGG73112.1	7653R|AID27876.1	MAFF303099|WP_010913378.1	USDA_110|WP_011083979.1	113_2|113-2GL008461
	1644	USDA205|WP_037394455.1	Sm2011|AGG75045.1	7653R|AID31043.1	MAFF303099|WP_010910313.1	USDA_110|WP_011085703.1	113_2|113-2GL006620
	1645	USDA205|WP_014328226.1	Sm2011|AGG74109.1	7653R|AID30538.1	MAFF303099|WP_044547812.1	USDA_110|WP_011087518.1	113_2|113-2GL004543
	1646	USDA205|WP_014329831.1	Sm2011|AGG75458.1	7653R|AID30730.1	MAFF303099|WP_010910059.1	USDA_110|WP_011082924.1	113_2|113-2GL000803
	1647	USDA205|WP_014328767.1	Sm2011|AGG74600.1	7653R|AID29268.2	MAFF303099|WP_010915310.1	Sm2011|AGG71505.1	MAFF303099|WP_048894846.1
	1648	USDA205|WP_014328867.1	Sm2011|AGG74669.1	7653R|AID29962.2	MAFF303099|WP_044550385.1	USDA_110|WP_038965243.1	113_2|113-2GL008581
	1649	USDA205|WP_037394104.1	Sm2011|AGG75516.1	7653R|AID30913.1	MAFF303099|WP_010910186.1	USDA_110|WP_011090881.1	113_2|113-2GL001013
	1650	USDA205|WP_153451789.1	Sm2011|AGG73236.1	7653R|AID32239.1	MAFF303099|WP_010911270.1	USDA_110|WP_011089622.1	113_2|113-2GL002331
	1651	USDA205|WP_060563695.1	Sm2011|AGG72324.1	7653R|AID28266.2	MAFF303099|WP_044549434.1	USDA_110|WP_038966639.1	113_2|113-2GL000742
	1652	USDA205|WP_014330763.1	Sm2011|AGG72915.1	7653R|AID34343.1	MAFF303099|WP_010913340.1	USDA_110|WP_011083651.1	113_2|113-2GL000002
	1653	USDA205|WP_037393616.1	Sm2011|AGG75356.1	7653R|AID32901.1	MAFF303099|WP_010911922.1	USDA_110|WP_011084338.1	113_2|113-2GL008058
	1654	USDA205|WP_003507767.1	Sm2011|AGG73934.1	7653R|AID29896.1	MAFF303099|WP_010909272.1	USDA_110|WP_002712302.1	113_2|113-2GL003851
	1655	USDA205|WP_037394698.1	Sm2011|AGG75221.1	7653R|AID32669.1	MAFF303099|WP_044548344.1	USDA_110|WP_038965385.1	113_2|113-2GL008089
	1656	USDA205|WP_080577418.1	Sm2011|AGG75109.1	7653R|AID30504.2	MAFF303099|WP_010909860.1	USDA_110|WP_011086565.1	113_2|113-2GL005736
	1657	USDA205|WP_037392692.1	Sm2011|AGG73439.1	7653R|AID32067.2	MAFF303099|WP_080511841.1	USDA_110|WP_038965428.1	113_2|113-2GL001751
	1658	USDA205|WP_037398213.1	Sm2011|AGG72591.1	7653R|AID33497.1	MAFF303099|WP_010912518.1	USDA_110|WP_011083471.1	113_2|113-2GL000194
	1659	USDA205|WP_060563645.1	Sm2011|AGG72507.1	7653R|AID27946.1	MAFF303099|WP_010913446.1	USDA_110|WP_038965496.1	113_2|113-2GL002039
	1660	USDA205|WP_014328160.1	Sm2011|AGG74039.1	7653R|AID29990.2	MAFF303099|WP_044547561.1	USDA_110|WP_038967572.1	113_2|113-2GL004864
	1661	USDA205|WP_037428405.1	Sm2011|AGG72455.1	7653R|AID30655.1	MAFF303099|WP_010909987.1	USDA_110|WP_011086734.1	113_2|113-2GL005532
	1662	USDA205|WP_037396073.1	Sm2011|AGG74994.1	7653R|AID32165.1	MAFF303099|WP_044548283.1	USDA_110|WP_011090865.1	113_2|113-2GL001032
	1663	USDA205|WP_037430519.1	Sm2011|AGG71851.1	7653R|AID32580.2	MAFF303099|WP_010911609.1	USDA_110|WP_011090668.1	113_2|113-2GL001142
	1664	USDA205|WP_037400427.1	Sm2011|AGG74004.1	7653R|AID30393.1	MAFF303099|WP_010909755.1	USDA_110|WP_049832605.1	113_2|113-2GL003698
	1665	USDA205|WP_014329140.1	Sm2011|AGG74958.1	7653R|AID32106.1	MAFF303099|WP_010911140.1	USDA_110|WP_011085251.1	113_2|113-2GL007158
	1666	USDA205|WP_037394683.1	Sm2011|AGG75242.1	7653R|AID32705.1	MAFF303099|WP_010911731.1	USDA_110|WP_028173542.1	113_2|113-2GL008205
	1667	USDA205|WP_037393354.1	Sm2011|AGG74300.1	7653R|AID29206.1	MAFF303099|WP_044549950.1	USDA_110|WP_028171332.1	113_2|113-2GL004947
	1668	USDA205|WP_037396552.1	Sm2011|AGG74394.1	7653R|AID30286.1	MAFF303099|WP_010909657.1	USDA_110|WP_011085841.1	113_2|113-2GL006477
	1669	USDA205|WP_037394047.1	Sm2011|AGG75513.1	7653R|AID30791.1	MAFF303099|WP_010910117.1	USDA_110|WP_011086048.1	113_2|113-2GL006258
	1670	USDA205|WP_014327722.1	Sm2011|AGG73593.1	7653R|AID28970.1	MAFF303099|WP_010915044.1	USDA_110|WP_011085905.1	113_2|113-2GL006407
	1671	USDA205|WP_037396962.1	Sm2011|AGG74766.1	7653R|QGU20731.1	MAFF303099|WP_010910254.1	USDA_110|WP_011089342.1	113_2|113-2GL002629
	1672	USDA205|WP_153451534.1	Sm2011|AGG74066.1	7653R|AID30172.1	MAFF303099|WP_010909564.1	USDA_110|WP_011087911.1	113_2|113-2GL004112
	1673	USDA205|WP_060563457.1	Sm2011|AGG73263.1	7653R|AID32267.1	MAFF303099|WP_010911296.1	USDA_110|WP_011089592.1	113_2|113-2GL002361
	1674	USDA205|WP_014329217.1	Sm2011|AGG72196.1	7653R|AID27905.1	MAFF303099|WP_010913404.1	USDA_110|WP_011085992.1	113_2|113-2GL006313
	1675	USDA205|WP_153451460.1	Sm2011|AGG74529.1	7653R|AID30631.1	MAFF303099|WP_010909964.1	USDA_110|WP_007592476.1	113_2|113-2GL005706
	1676	USDA205|WP_037398325.1	Sm2011|AGG72726.1	7653R|AID27855.1	MAFF303099|WP_010913357.1	USDA_110|WP_028173506.1	113_2|113-2GL008147
	1677	USDA205|WP_037393325.1	Sm2011|AGG72094.1	7653R|AID34114.1	MAFF303099|WP_010913094.1	USDA_110|WP_028174309.1	113_2|113-2GL007279
	1678	USDA205|WP_014328070.1	Sm2011|AGG73948.1	7653R|AID29910.1	MAFF303099|WP_010909282.1	USDA_110|WP_011088140.1	113_2|113-2GL003865
	1679	USDA205|WP_014330520.1	Sm2011|AGG72735.1	7653R|AID34277.1	MAFF303099|WP_044548852.1	USDA_110|WP_028173513.1	113_2|113-2GL008157
	1680	USDA205|WP_037394406.1	Sm2011|AGG75068.1	7653R|AID33796.1	MAFF303099|WP_010912830.1	USDA_110|WP_011084270.1	113_2|113-2GL008127
	1681	USDA205|WP_014328003.1	Sm2011|AGG73867.1	7653R|AID30765.1	MAFF303099|WP_010910091.1	USDA_110|WP_011087643.1	113_2|113-2GL004401
	1682	USDA205|WP_037436024.1	Sm2011|AGG73656.1	7653R|AID31469.1	MAFF303099|WP_010910717.1	USDA_110|WP_011085871.1	113_2|113-2GL006445
	1683	USDA205|WP_037393411.1	Sm2011|AGG74115.1	7653R|AID30533.1	MAFF303099|WP_010909886.1	USDA_110|WP_011087511.1	113_2|113-2GL004550
	1684	USDA205|WP_037398395.1	Sm2011|AGG70951.1	7653R|AID29187.1	MAFF303099|WP_010915237.1	USDA_110|WP_011088241.1	113_2|113-2GL003751
	1685	USDA205|WP_014329641.1	Sm2011|AGG75304.1	7653R|AID32178.1	MAFF303099|WP_044548285.1	USDA_110|WP_011089733.1	113_2|113-2GL002219
	1686	USDA205|WP_060564019.1	Sm2011|AGG73723.1	7653R|AID29112.1	MAFF303099|WP_010915173.1	USDA_110|WP_011086859.1	113_2|113-2GL005394
	1687	USDA205|WP_037397337.1	Sm2011|AGG72886.1	7653R|AID28724.1	MAFF303099|WP_010914813.1	USDA_110|WP_038967551.1	113_2|113-2GL005449
	1688	USDA205|WP_014330417.1	Sm2011|AGG72630.1	7653R|AID33877.1	MAFF303099|WP_010912883.1	USDA_110|WP_027543772.1	113_2|113-2GL000182
	1689	USDA205|WP_080577626.1	Sm2011|AGG74141.1	7653R|AID32939.1	MAFF303099|WP_032932026.1	USDA_110|WP_038966374.1	113_2|113-2GL004131
	1690	USDA205|WP_014330009.1	Sm2011|AGG75594.1	7653R|AID34205.1	MAFF303099|WP_010913189.1	USDA_110|WP_038965706.1	113_2|113-2GL006394
	1691	USDA205|WP_037393886.1	Sm2011|AGG75837.1	7653R|AID33319.2	MAFF303099|WP_010912347.1	USDA_110|WP_011083307.1	113_2|113-2GL000392
	1692	USDA205|WP_037393568.1	Sm2011|AGG75387.1	7653R|AID32322.2	MAFF303099|WP_010911341.1	USDA_110|WP_011089865.1	113_2|113-2GL002069
	1693	USDA205|WP_014330176.1	Sm2011|AGG75862.1	7653R|AID32982.1	MAFF303099|WP_032933839.1	USDA_110|WP_011083059.1	113_2|113-2GL000661
	1694	USDA205|WP_153451897.1	Sm2011|AGG72611.1	7653R|AID33925.1	MAFF303099|WP_010912925.1	USDA_110|WP_011083571.1	113_2|113-2GL000086
	1695	USDA205|WP_014330099.1	Sm2011|AGG75766.1	7653R|AID33099.1	MAFF303099|WP_010912106.1	USDA_110|WP_011083268.1	113_2|113-2GL000435
	1696	USDA205|WP_037436034.1	Sm2011|AGG72024.1	7653R|AID31464.1	MAFF303099|WP_010910712.1	USDA_110|WP_011087808.1	113_2|113-2GL004229
	1697	USDA205|WP_014330764.1	Sm2011|AGG72916.1	7653R|AID33562.2	MAFF303099|WP_044548561.1	USDA_110|WP_011083497.1	113_2|113-2GL000168
	1698	USDA205|WP_037392709.1	Sm2011|AGG73429.1	7653R|AID28760.2	MAFF303099|WP_164986996.1	USDA_110|WP_011085322.1	113_2|113-2GL007077
	1699	USDA205|WP_014330079.1	Sm2011|AGG75776.1	7653R|AID33387.1	MAFF303099|WP_010912411.1	USDA_110|WP_011083326.1	113_2|113-2GL000371
	1700	USDA205|WP_060563206.1	Sm2011|AGG71842.1	7653R|AID29451.1	MAFF303099|WP_010915527.1	USDA_110|WP_011088982.1	113_2|113-2GL002938
	1701	USDA205|WP_080577395.1	Sm2011|AGG75826.1	7653R|AID33336.2	MAFF303099|WP_044551033.1	USDA_110|WP_011083295.1	113_2|113-2GL000404
	1702	USDA205|WP_037396569.1	Sm2011|AGG74396.1	7653R|QGU20802.1	MAFF303099|WP_010909659.1	USDA_110|WP_028172291.1	113_2|113-2GL006475
	1703	USDA205|WP_037393490.1	Sm2011|AGG74035.1	7653R|AID29986.2	MAFF303099|WP_010909341.1	USDA_110|WP_011087257.1	113_2|113-2GL004869
	1704	USDA205|WP_014328007.1	Sm2011|AGG73869.1	7653R|AID30356.1	MAFF303099|WP_010909720.1	USDA_110|WP_011087634.1	113_2|113-2GL004414
	1705	USDA205|WP_012710091.1	Sm2011|AGG72864.1	7653R|AID33912.1	MAFF303099|WP_006201247.1	USDA_110|WP_011083533.1	113_2|113-2GL000129
	1706	USDA205|WP_014327456.1	Sm2011|AGG73337.1	7653R|AID29481.1	MAFF303099|WP_010915549.1	USDA_110|WP_011086747.1	113_2|113-2GL005518
	1707	USDA205|WP_037398321.1	Sm2011|AGG72732.1	7653R|AID27860.1	MAFF303099|WP_044551174.1	USDA_110|WP_011084247.1	113_2|113-2GL008152
	1708	USDA205|WP_080577652.1	Sm2011|AGG72723.1	7653R|AID27852.2	MAFF303099|WP_044548883.1	USDA_110|WP_011084255.1	113_2|113-2GL008144
	1709	USDA205|WP_037431955.1	Sm2011|AGG71743.1	7653R|AID28871.2	MAFF303099|WP_044551549.1	USDA_110|WP_038967811.1	113_2|113-2GL007503
	1710	USDA205|WP_014328195.1	Sm2011|AGG74076.1	7653R|AID30157.1	MAFF303099|WP_010909551.1	USDA_110|WP_027545778.1	113_2|113-2GL004422
	1711	USDA205|WP_037395250.1	Sm2011|AGG73296.1	7653R|AID28048.1	MAFF303099|WP_010914121.1	USDA_110|WP_011089841.1	113_2|113-2GL002096
	1712	USDA205|WP_153451673.1	Sm2011|AGG75483.1	7653R|AID33890.1	MAFF303099|WP_010912894.1	USDA_110|WP_011083939.1	113_2|113-2GL008504
	1713	USDA205|WP_014327539.1	Sm2011|AGG73427.1	7653R|AID28751.1	MAFF303099|WP_010914836.1	USDA_110|WP_011085321.1	113_2|113-2GL007079
	1714	USDA205|WP_014329256.1	Sm2011|AGG75021.1	7653R|AID30613.1	MAFF303099|WP_044547855.1	USDA_110|WP_011089814.1	113_2|113-2GL002121
	1715	USDA205|WP_037433700.1	Sm2011|AGG74163.1	7653R|AID30235.1	MAFF303099|WP_010909617.1	USDA_110|WP_011087462.1	113_2|113-2GL004622
	1716	USDA205|WP_037400736.1	Sm2011|AGG75865.1	7653R|AID32932.1	MAFF303099|WP_044548376.1	USDA_110|WP_028172627.1	113_2|113-2GL008694
	1717	USDA205|WP_037395144.1	Sm2011|AGG73331.1	7653R|AID31269.2	MAFF303099|WP_044550670.1	USDA_110|WP_038966417.1	113_2|113-2GL002589
	1718	USDA205|WP_014329754.1	Sm2011|AGG75380.1	7653R|AID32960.1	MAFF303099|WP_010911972.1	USDA_110|WP_011089873.1	113_2|113-2GL002061
	1719	USDA205|WP_037435499.1	Sm2011|AGG71858.1	7653R|AID31030.2	MAFF303099|WP_010910300.1	USDA_110|WP_011088207.1	113_2|113-2GL003792
	1720	USDA205|WP_037400463.1	Sm2011|AGG74016.1	USDA_110|WP_011088447.1	7653R|AID33905.1	MAFF303099|WP_010912907.1	113_2|113-2GL003517
	1721	USDA205|WP_060564123.1	Sm2011|AGG74098.1	7653R|AID30549.1	MAFF303099|WP_010909901.1	USDA_110|WP_038967248.1	113_2|113-2GL004532
	1722	USDA205|WP_037430433.1	Sm2011|AGG71817.1	7653R|AID29617.1	MAFF303099|WP_010915661.1	USDA_110|WP_011088641.1	113_2|113-2GL003305
	1723	USDA205|WP_014327977.1	Sm2011|AGG73837.1	7653R|AID29606.1	MAFF303099|WP_027046751.1	USDA_110|WP_011087707.1	113_2|113-2GL004330
	1724	USDA205|WP_014329133.1	Sm2011|AGG74950.1	7653R|AID32077.2	MAFF303099|WP_010911113.1	USDA_110|WP_038967283.1	113_2|113-2GL001708
	1725	USDA205|WP_037394722.1	Sm2011|AGG75237.1	7653R|AID32687.1	MAFF303099|WP_010911713.1	USDA_110|WP_011084197.1	113_2|113-2GL008213
	1726	USDA205|WP_014330670.1	Sm2011|AGG72827.1	7653R|AID34334.1	MAFF303099|WP_010913331.1	USDA_110|WP_011083592.1	113_2|113-2GL000063
	1727	USDA205|WP_014329523.1	Sm2011|AGG75218.1	7653R|AID32667.1	MAFF303099|WP_010911694.1	USDA_110|WP_028175805.1	113_2|113-2GL000684
	1728	USDA205|WP_037396735.1	Sm2011|AGG74936.1	7653R|AID32060.1	MAFF303099|WP_010911098.1	USDA_110|WP_011090179.1	113_2|113-2GL001701
	1729	USDA205|WP_014330669.1	Sm2011|AGG72826.1	7653R|AID34333.1	MAFF303099|WP_010913330.1	USDA_110|WP_011083593.1	113_2|113-2GL000062
	1730	USDA205|WP_037396502.1	Sm2011|AGG74359.1	7653R|QGU20844.1	MAFF303099|WP_010909101.1	USDA_110|WP_011088468.1	113_2|113-2GL003493
	1731	USDA205|WP_037393361.1	Sm2011|AGG74306.1	7653R|AID30477.1	MAFF303099|WP_010909769.1	USDA_110|WP_011087134.1	113_2|113-2GL005078
	1732	USDA205|WP_037392749.1	Sm2011|AGG74243.1	7653R|AID30129.1	MAFF303099|WP_010909523.1	USDA_110|WP_011087576.1	113_2|113-2GL004479
	1733	USDA205|WP_014329180.1	Sm2011|AGG72129.1	7653R|AID28733.1	MAFF303099|WP_010914820.1	USDA_110|WP_011086826.1	113_2|113-2GL005433
	1734	USDA205|WP_037394693.1	Sm2011|AGG75233.1	7653R|AID32683.1	MAFF303099|WP_010911709.1	USDA_110|WP_011084194.1	113_2|113-2GL008216
	1735	USDA205|WP_050984168.1	Sm2011|AGG71412.1	7653R|AID28476.1	MAFF303099|WP_010914601.1	USDA_110|WP_038967748.1	113_2|113-2GL003346
	1736	USDA205|WP_014330127.1	Sm2011|AGG75662.1	7653R|AID33252.1	MAFF303099|WP_010912277.1	USDA_110|WP_028174950.1	113_2|113-2GL000273
	1737	USDA205|WP_037401901.1	Sm2011|AGG74255.1	7653R|AID30043.1	MAFF303099|WP_010909435.1	USDA_110|WP_011088878.1	113_2|113-2GL003054
	1738	USDA205|WP_014328193.1	Sm2011|AGG74074.1	7653R|AID30162.1	MAFF303099|WP_010909556.1	USDA_110|WP_011087629.1	113_2|113-2GL004420
	1739	USDA205|WP_037392928.1	Sm2011|AGG74344.1	7653R|AID29698.1	MAFF303099|WP_010909109.1	USDA_110|WP_011088436.1	113_2|113-2GL003530
	1740	USDA205|WP_037393442.1	Sm2011|AGG74086.1	7653R|AID30147.1	MAFF303099|WP_010909540.1	USDA_110|WP_011087615.1	113_2|113-2GL004435
	1741	USDA205|WP_060563983.1	Sm2011|AGG73352.1	7653R|AID28311.2	MAFF303099|WP_010914412.1	USDA_110|WP_038967316.1	113_2|113-2GL001622
	1742	USDA205|WP_037391120.1	Sm2011|AGG73751.1	7653R|AID29157.1	MAFF303099|WP_010915213.1	USDA_110|WP_011090204.1	113_2|113-2GL001676
	1743	USDA205|WP_037399512.1	Sm2011|AGG73391.1	7653R|AID29413.1	MAFF303099|WP_010915489.1	USDA_110|WP_011090246.1	113_2|113-2GL001631
	1744	USDA205|WP_037391175.1	Sm2011|AGG73688.1	7653R|AID29055.1	MAFF303099|WP_044549833.1	USDA_110|WP_011085350.1	113_2|113-2GL007045
	1745	USDA205|WP_037435264.1	Sm2011|AGG74117.1	7653R|AID30529.1	MAFF303099|WP_010909882.1	USDA_110|WP_011087504.1	113_2|113-2GL004557
	1746	USDA205|WP_153451232.1	Sm2011|AGG70758.1	7653R|AID30344.1	MAFF303099|WP_044550507.1	USDA_110|WP_011088844.1	113_2|113-2GL003095
	1747	USDA205|WP_153451636.1	Sm2011|AGG73797.1	7653R|AID29538.2	MAFF303099|WP_032929891.1	USDA_110|WP_011087789.1	113_2|113-2GL004255
	1748	USDA205|WP_014328150.1	Sm2011|AGG74029.1	7653R|AID29983.1	MAFF303099|WP_010909336.1	USDA_110|WP_011087546.1	113_2|113-2GL004512
	1749	USDA205|WP_014327529.1	Sm2011|AGG70950.1	7653R|AID31365.1	MAFF303099|WP_010910615.1	USDA_110|WP_038966404.1	113_2|113-2GL002566
	1750	USDA205|WP_014327814.1	Sm2011|AGG73701.1	7653R|AID29078.1	MAFF303099|WP_032929550.1	USDA_110|WP_011086578.1	113_2|113-2GL005722
	1751	USDA205|WP_014329096.1	Sm2011|AGG74931.1	7653R|AID32053.1	MAFF303099|WP_010911093.1	USDA_110|WP_011086810.1	113_2|113-2GL005450
	1752	USDA205|WP_037396037.1	Sm2011|AGG72181.1	7653R|AID29946.1	MAFF303099|WP_044547546.1	USDA_110|WP_011084264.1	113_2|113-2GL008134
	1753	USDA205|WP_037394665.1	Sm2011|AGG75254.1	7653R|AID32726.2	MAFF303099|WP_010911752.1	USDA_110|WP_011084214.1	113_2|113-2GL008193
	1754	USDA205|WP_014327706.1	Sm2011|AGG73579.1	7653R|AID28940.1	MAFF303099|WP_010915015.1	USDA_110|WP_011085853.1	113_2|113-2GL006465
	1755	USDA205|WP_037396760.1	Sm2011|AGG74911.1	7653R|AID31910.1	MAFF303099|WP_010910960.1	USDA_110|WP_011090104.1	113_2|113-2GL001793
	1756	USDA205|WP_014328406.1	Sm2011|AGG74318.1	7653R|AID29652.1	MAFF303099|WP_010909066.1	USDA_110|WP_028171266.1	113_2|113-2GL005104
	1757	USDA205|WP_014328926.1	Sm2011|AGG74734.1	7653R|AID28759.1	MAFF303099|WP_010914843.1	USDA_110|WP_011090156.1	113_2|113-2GL001733
	1758	USDA205|WP_014329188.1	Sm2011|AGG72140.1	7653R|AID31555.2	MAFF303099|WP_010910781.1	USDA_110|WP_011089489.1	113_2|113-2GL002474
	1759	USDA205|WP_037393599.1	Sm2011|AGG75368.1	7653R|AID33045.2	MAFF303099|WP_032933843.1	USDA_110|WP_038965387.1	113_2|113-2GL008069
	1760	USDA205|WP_080578988.1	Sm2011|AGG72460.1	7653R|AID30357.1	MAFF303099|WP_010909721.1	USDA_110|WP_011088023.1	113_2|113-2GL003987
	1761	USDA205|WP_012707461.1	Sm2011|AGG73716.1	7653R|AID29105.1	MAFF303099|WP_006203718.1	USDA_110|WP_007592020.1	113_2|113-2GL005402
	1762	USDA205|WP_014327113.1	Sm2011|AGG73024.1	7653R|AID33684.1	MAFF303099|WP_010912724.1	USDA_110|WP_038966085.1	113_2|113-2GL001078
	1763	USDA205|WP_014327768.1	Sm2011|AGG73644.1	7653R|AID29026.1	MAFF303099|WP_010915098.1	USDA_110|WP_011087826.1	113_2|113-2GL004207
	1764	USDA205|WP_153451692.1	Sm2011|AGG73499.1	7653R|AID28825.2	MAFF303099|WP_010914908.1	USDA_110|WP_063921382.1	113_2|113-2GL008439
	1765	USDA205|WP_080577406.1	Sm2011|AGG75508.1	7653R|AID30796.2	MAFF303099|WP_010910122.1	USDA_110|WP_011086053.1	113_2|113-2GL006253
	1766	USDA205|WP_014329704.1	Sm2011|AGG75329.1	7653R|AID33018.1	MAFF303099|WP_010912025.1	USDA_110|WP_011089884.1	113_2|113-2GL002049
	1767	USDA205|WP_060563432.1	Sm2011|AGG72903.1	7653R|AID28344.1	MAFF303099|WP_010914442.1	USDA_110|WP_011086762.1	113_2|113-2GL005502
	1768	USDA205|WP_037431979.1	Sm2011|AGG71724.1	7653R|AID31075.1	MAFF303099|WP_010910343.1	USDA_110|WP_011084300.1	113_2|113-2GL008095
	1769	USDA205|WP_037391892.1	Sm2011|AGG73089.1	7653R|AID27887.1	MAFF303099|WP_010913389.1	USDA_110|WP_011083910.1	113_2|113-2GL008536
	1770	USDA205|WP_014328498.1	Sm2011|AGG74384.1	7653R|AID29662.2	MAFF303099|WP_010909075.1	USDA_110|WP_011088499.1	113_2|113-2GL003461
	1771	USDA205|WP_037401177.1	Sm2011|AGG73339.1	7653R|AID29482.1	MAFF303099|WP_010915550.1	USDA_110|WP_011086748.1	113_2|113-2GL005517
	1772	USDA205|WP_153451427.1	Sm2011|AGG74404.1	7653R|AID32084.1	MAFF303099|WP_010911121.1	USDA_110|WP_011085272.1	113_2|113-2GL007134
	1773	USDA205|WP_037428806.1	Sm2011|AGG71031.1	7653R|AID28285.1	MAFF303099|WP_010914386.1	USDA_110|WP_011090536.1	113_2|113-2GL001298
	1774	USDA205|WP_037395201.1	Sm2011|AGG73318.1	MAFF303099|WP_032933935.1	USDA_110|WP_028173484.1	113_2|113-2GL008113	7653R|AID33733.2
	1775	USDA205|WP_037393857.1	Sm2011|AGG75666.1	7653R|AID33248.2	MAFF303099|WP_010912273.1	USDA_110|WP_038967375.1	113_2|113-2GL007236
	1776	USDA205|WP_014328961.1	Sm2011|AGG74778.1	7653R|AID30995.1	MAFF303099|WP_010910265.1	USDA_110|WP_039185808.1	113_2|113-2GL002620
	1777	USDA205|WP_014329321.1	Sm2011|AGG75086.1	MAFF303099|WP_010909357.1	MAFF303099|WP_010912645.1	USDA_110|WP_011087555.1	113_2|113-2GL004501
	1778	USDA205|WP_014327207.1	Sm2011|AGG73103.1	7653R|AID27899.1	MAFF303099|WP_044548899.1	USDA_110|WP_028172745.1	113_2|113-2GL008520
	1779	USDA205|WP_037398682.1	Sm2011|AGG75931.1	7653R|AID33136.2	MAFF303099|WP_010912162.1	USDA_110|WP_011083455.1	113_2|113-2GL000212
	1780	USDA205|WP_037391214.1	Sm2011|AGG73658.1	7653R|AID29102.1	MAFF303099|WP_010915166.1	USDA_110|WP_028171076.1	113_2|113-2GL005408
	1781	USDA205|WP_037398688.1	Sm2011|AGG75936.1	7653R|AID33443.1	MAFF303099|WP_010912471.1	USDA_110|WP_011083460.1	113_2|113-2GL000207
	1782	USDA205|WP_037428367.1	Sm2011|AGG72469.1	7653R|AID32576.1	MAFF303099|WP_010911605.1	USDA_110|WP_038966112.1	113_2|113-2GL001139
	1783	USDA205|WP_037398643.1	Sm2011|AGG75915.1	7653R|AID33375.1	MAFF303099|WP_010912399.1	USDA_110|WP_011083332.1	113_2|113-2GL000365
	1784	USDA205|WP_037432830.1	Sm2011|AGG71313.1	7653R|AID28577.1	MAFF303099|WP_010914684.1	USDA_110|WP_011086697.1	113_2|113-2GL005569
	1785	USDA205|WP_012708803.1	Sm2011|AGG74929.1	7653R|AID32049.1	MAFF303099|WP_019860633.1	USDA_110|WP_162494158.1	113_2|113-2GL001686
	1786	USDA205|WP_060563381.1	Sm2011|AGG75401.1	7653R|AID32343.1	MAFF303099|WP_010911361.1	USDA_110|WP_011090469.1	113_2|113-2GL001369
	1787	USDA205|WP_037396618.1	Sm2011|AGG74421.1	7653R|AID30304.1	MAFF303099|WP_010909672.1	USDA_110|WP_011088645.1	113_2|113-2GL003301
	1788	USDA205|WP_080577862.1	Sm2011|AGG74707.1	7653R|AID30891.1	MAFF303099|WP_010910173.1	USDA_110|WP_011089244.1	113_2|113-2GL002740
	1789	USDA205|WP_014327823.1	Sm2011|AGG73710.1	7653R|AID29095.1	MAFF303099|WP_019857258.1	USDA_110|WP_011086847.1	113_2|113-2GL005411
	1790	USDA205|WP_014329137.1	Sm2011|AGG74955.1	7653R|AID32103.2	MAFF303099|WP_044550843.1	USDA_110|WP_038967402.1	113_2|113-2GL007155
	1791	USDA205|WP_153451915.1	Sm2011|AGG71365.1	7653R|AID28154.1	USDA_110|WP_011086907.1	113_2|113-2GL005342	MAFF303099|WP_010913677.1
	1792	USDA205|WP_037434468.1	Sm2011|AGG70732.1	MAFF303099|WP_044550849.1	USDA_110|WP_011086729.1	113_2|113-2GL005537	MAFF303099|WP_010910552.1
	1793	USDA205|WP_037398745.1	Sm2011|AGG72834.1	7653R|AID34046.1	MAFF303099|WP_010913038.1	USDA_110|WP_011083564.1	113_2|113-2GL000096
	1794	USDA205|WP_037391278.1	Sm2011|AGG73581.1	7653R|AID28942.2	MAFF303099|WP_044551557.1	USDA_110|WP_063921434.1	113_2|113-2GL006463
	1795	USDA205|WP_153451732.1	Sm2011|AGG72062.1	7653R|AID31094.2	MAFF303099|WP_010910361.1	USDA_110|WP_011083940.1	113_2|113-2GL008503
	1796	USDA205|WP_037401737.1	Sm2011|AGG73968.1	7653R|AID29930.1	MAFF303099|WP_010909296.1	USDA_110|WP_011088122.1	113_2|113-2GL003887
	1797	USDA205|WP_037468298.1	Sm2011|AGG73892.1	7653R|AID30183.1	MAFF303099|WP_010909573.1	USDA_110|WP_011087849.1	113_2|113-2GL004185
	1798	USDA205|WP_037401210.1	Sm2011|AGG73351.1	7653R|AID28310.1	MAFF303099|WP_010914411.1	USDA_110|WP_011083983.1	113_2|113-2GL008456
	1799	USDA205|WP_037400525.1	Sm2011|AGG72786.1	7653R|AID34159.1	MAFF303099|WP_010913146.1	USDA_110|WP_011083518.1	113_2|113-2GL000146
	1800	USDA205|WP_037399499.1	Sm2011|AGG73403.1	7653R|AID33610.1	MAFF303099|WP_044548631.1	USDA_110|WP_011090023.1	113_2|113-2GL001886
	1801	USDA205|WP_037433153.1	Sm2011|AGG70705.1	7653R|AID28103.1	MAFF303099|WP_010914534.1	USDA_110|WP_038967956.1	113_2|113-2GL003803
	1802	Sm2011|AGG71563.1	USDA_110|WP_011087705.1	113_2|113-2GL004333	7653R|QGU20985.1	MAFF303099|WP_010913411.1	7653R|QGU20963.1
	1803	USDA205|WP_014327049.1	Sm2011|AGG72963.1	7653R|AID32499.1	MAFF303099|WP_010911490.1	USDA_110|WP_038965157.1	113_2|113-2GL000115
	1804	USDA205|WP_037455907.1	Sm2011|AGG75841.1	7653R|AID33366.1	MAFF303099|WP_010912392.1	USDA_110|WP_011083313.1	113_2|113-2GL000386
	1805	USDA205|WP_014328120.1	Sm2011|AGG74000.1	7653R|AID30467.1	MAFF303099|WP_010909760.1	USDA_110|WP_011088271.1	113_2|113-2GL003713
	1806	USDA205|WP_037396975.1	Sm2011|AGG74772.1	7653R|AID30987.1	MAFF303099|WP_010910260.1	USDA_110|WP_011089348.1	113_2|113-2GL002623
	1807	USDA205|WP_012707529.1	Sm2011|AGG73787.1	7653R|AID29525.1	MAFF303099|WP_008875359.1	USDA_110|WP_011087797.1	113_2|113-2GL004241
	1808	USDA205|WP_012708105.1	Sm2011|AGG74148.1	7653R|AID31959.1	MAFF303099|WP_010911010.1	USDA_110|WP_027547667.1	113_2|113-2GL001781
	1809	USDA205|WP_109982152.1	Sm2011|AGG74444.1	7653R|AID29319.1	MAFF303099|WP_010915411.1	USDA_110|WP_011089259.1	113_2|113-2GL002725
	1810	USDA205|WP_014328196.1	Sm2011|AGG74077.1	7653R|AID30156.1	MAFF303099|WP_010909550.1	USDA_110|WP_028171750.1	113_2|113-2GL004423
	1811	USDA205|WP_037393620.1	Sm2011|AGG75354.1	7653R|AID32899.1	MAFF303099|WP_010911920.1	USDA_110|WP_011084339.1	113_2|113-2GL008056
	1812	USDA205|WP_014327329.1	Sm2011|AGG73232.1	7653R|AID32235.1	MAFF303099|WP_010911266.1	USDA_110|WP_011089617.1	113_2|113-2GL002336
	1813	USDA205|WP_014327868.1	Sm2011|AGG73765.1	7653R|AID29202.1	MAFF303099|WP_010915250.1	USDA_110|WP_011086899.1	113_2|113-2GL005351
	1814	USDA205|WP_037396108.1	Sm2011|AGG74979.1	7653R|AID32140.1	MAFF303099|WP_044550846.1	USDA_110|WP_011085276.1	113_2|113-2GL007130
	1815	USDA205|WP_037392029.1	Sm2011|AGG73246.1	7653R|AID32249.1	MAFF303099|WP_010911280.1	USDA_110|WP_011089607.1	113_2|113-2GL002346
	1816	USDA205|WP_014327903.1	Sm2011|AGG73798.1	7653R|AID29539.2	MAFF303099|WP_010915598.1	USDA_110|WP_063921602.1	113_2|113-2GL008618
	1817	USDA205|WP_014330026.1	Sm2011|AGG75614.1	7653R|AID29446.1	MAFF303099|WP_010915522.1	USDA_110|WP_028173843.1	113_2|113-2GL001343
	1818	USDA205|WP_012708807.1	Sm2011|AGG74933.1	7653R|AID32054.1	MAFF303099|WP_013893499.1	USDA_110|WP_028174670.1	113_2|113-2GL001694
	1819	USDA205|WP_014328178.1	Sm2011|AGG74059.1	7653R|AID29312.1	MAFF303099|WP_010915402.1	USDA_110|WP_011088337.1	113_2|113-2GL003638
	1820	USDA205|WP_014330682.1	Sm2011|AGG72835.1	7653R|AID34045.1	MAFF303099|WP_010913037.1	USDA_110|WP_027546860.1	113_2|113-2GL000095
	1821	USDA205|WP_014327126.1	Sm2011|AGG73048.1	7653R|AID29342.1	MAFF303099|WP_044551660.1	USDA_110|WP_038966146.1	113_2|113-2GL001255
	1822	USDA205|WP_012707756.1	Sm2011|AGG73937.1	7653R|AID29899.1	MAFF303099|WP_010909275.1	USDA_110|WP_011088149.1	113_2|113-2GL003854
	1823	USDA205|WP_037391146.1	Sm2011|AGG73738.1	7653R|AID29890.1	MAFF303099|WP_010909269.1	USDA_110|WP_011085989.1	113_2|113-2GL006316
	1824	USDA205|WP_037398299.1	Sm2011|AGG72742.1	7653R|AID33570.1	MAFF303099|WP_010912592.1	USDA_110|WP_038965144.1	113_2|113-2GL000153
	1825	USDA205|WP_014330539.1	Sm2011|AGG72752.1	7653R|AID34338.1	MAFF303099|WP_010913335.1	USDA_110|WP_011083590.1	113_2|113-2GL000066
	1826	USDA205|WP_014328327.1	Sm2011|AGG74246.1	7653R|AID30132.2	MAFF303099|WP_010909526.1	USDA_110|WP_011087579.1	113_2|113-2GL004476
	1827	USDA205|WP_014330396.1	Sm2011|AGG72607.1	7653R|AID33920.1	MAFF303099|WP_010912920.1	USDA_110|WP_011083731.1	113_2|113-2GL008735
	1828	USDA205|WP_037436643.1	Sm2011|AGG73370.1	7653R|AID34302.2	MAFF303099|WP_010913297.1	USDA_110|WP_011085615.1	113_2|113-2GL006710
	1829	USDA205|WP_012709729.1	Sm2011|AGG75816.1	7653R|AID33344.2	MAFF303099|WP_044548481.1	USDA_110|WP_011083363.1	113_2|113-2GL000329
	1830	USDA205|WP_014328225.1	Sm2011|AGG74108.1	7653R|AID30539.1	MAFF303099|WP_010909892.1	USDA_110|WP_011087519.1	113_2|113-2GL004542
	1831	USDA205|WP_037398169.1	Sm2011|AGG72624.1	7653R|AID33941.2	MAFF303099|WP_010912941.1	USDA_110|WP_028175918.1	113_2|113-2GL001030
	1832	USDA205|WP_037397039.1	Sm2011|AGG74837.1	7653R|AID31652.1	MAFF303099|WP_010914263.1	USDA_110|WP_011086119.1	113_2|113-2GL006186
	1833	USDA205|WP_014328164.1	Sm2011|AGG74046.1	7653R|AID29996.1	MAFF303099|WP_010909349.1	USDA_110|WP_011087265.1	113_2|113-2GL004859
	1834	USDA205|WP_080577692.1	7653R|AID34131.1	MAFF303099|WP_010913116.1	USDA_110|WP_011086348.1	113_2|113-2GL005957	Sm2011|AGG70416.1
	1835	USDA205|WP_014330018.1	Sm2011|AGG75604.1	7653R|AID30217.1	MAFF303099|WP_010909600.1	USDA_110|WP_011085225.1	113_2|113-2GL007189
	1836	USDA205|WP_037432046.1	Sm2011|AGG72292.1	7653R|QGU20945.1	MAFF303099|WP_044549438.1	USDA_110|WP_011086615.1	113_2|113-2GL005673
	1837	USDA205|WP_153451525.1	Sm2011|AGG74106.1	7653R|AID30540.1	MAFF303099|WP_010909893.1	USDA_110|WP_028171841.1	113_2|113-2GL004541
	1838	USDA205|WP_153451978.1	Sm2011|AGG74732.1	7653R|AID31112.1	MAFF303099|WP_010910378.1	USDA_110|WP_011088362.1	113_2|113-2GL003611
	1839	USDA205|WP_014327995.1	Sm2011|AGG73857.1	7653R|AID30774.1	MAFF303099|WP_010910100.1	USDA_110|WP_011087673.1	113_2|113-2GL004369
	1840	USDA205|WP_037398044.1	Sm2011|AGG75615.1	7653R|AID29445.2	MAFF303099|WP_010915521.1	USDA_110|WP_011090495.1	113_2|113-2GL001344
	1841	USDA205|WP_014328009.1	Sm2011|AGG73871.1	7653R|AID30352.1	MAFF303099|WP_044547714.1	USDA_110|WP_011087884.1	113_2|113-2GL004145
	1842	USDA205|WP_080579232.1	Sm2011|AGG72525.1	7653R|AID30265.1	MAFF303099|WP_044547683.1	USDA_110|WP_011084266.1	113_2|113-2GL008131
	1843	USDA205|WP_037396621.1	Sm2011|AGG74422.1	7653R|AID30307.1	MAFF303099|WP_010909674.1	USDA_110|WP_011086918.1	113_2|113-2GL005329
	1844	USDA205|WP_014330755.1	Sm2011|AGG72907.1	7653R|AID33565.1	MAFF303099|WP_010912586.1	USDA_110|WP_011083540.1	113_2|113-2GL000121
	1845	USDA205|WP_086018582.1	Sm2011|AGG73604.1	7653R|AID28983.2	MAFF303099|WP_044549804.1	USDA_110|WP_011085924.1	113_2|113-2GL006388
	1846	USDA205|WP_014327361.1	Sm2011|AGG73266.1	7653R|AID32284.1	MAFF303099|WP_010911310.1	USDA_110|WP_011089590.1	113_2|113-2GL002364
	1847	USDA205|WP_060563868.1	Sm2011|AGG72745.1	7653R|AID32483.1	MAFF303099|WP_032931663.1	USDA_110|WP_011083513.1	113_2|113-2GL000151
	1848	USDA205|WP_037394659.1	Sm2011|AGG75256.1	7653R|AID32733.1	MAFF303099|WP_010911760.1	USDA_110|WP_011083054.1	113_2|113-2GL000666
	1849	USDA205|WP_037394427.1	Sm2011|AGG75055.1	7653R|QGU20615.1	MAFF303099|WP_010912817.1	USDA_110|WP_011084276.1	113_2|113-2GL008120
	1850	USDA205|WP_037394537.1	Sm2011|AGG75036.1	7653R|AID33775.1	MAFF303099|WP_032932545.1	USDA_110|WP_038966047.1	113_2|113-2GL006300
	1851	USDA205|WP_037428387.1	Sm2011|AGG72462.1	7653R|QGU20652.1	MAFF303099|WP_010911597.1	USDA_110|WP_011084038.1	113_2|113-2GL008396
	1852	USDA205|WP_012708200.1	Sm2011|AGG74399.1	7653R|AID30292.1	MAFF303099|WP_010909663.1	USDA_110|WP_011088626.1	113_2|113-2GL003320
	1853	USDA205|WP_037391125.1	Sm2011|AGG73775.1	7653R|AID29493.1	MAFF303099|WP_010915558.1	USDA_110|WP_011086916.1	113_2|113-2GL005331
	1854	USDA205|WP_014328752.1	Sm2011|AGG74593.1	7653R|AID30037.1	MAFF303099|WP_010909429.1	USDA_110|WP_011086551.1	113_2|113-2GL005751
	1855	USDA205|WP_037394438.1	Sm2011|AGG75052.1	7653R|AID31035.1	MAFF303099|WP_010910305.1	USDA_110|WP_011086100.1	113_2|113-2GL006206
	1856	USDA205|WP_037399577.1	Sm2011|AGG73369.1	7653R|AID28329.1	MAFF303099|WP_010914432.1	USDA_110|WP_011090257.1	113_2|113-2GL001620
	1857	USDA205|WP_037392598.1	Sm2011|AGG73488.1	7653R|AID28812.1	MAFF303099|WP_032929373.1	USDA_110|WP_011083995.1	113_2|113-2GL008444
	1858	USDA205|WP_037397051.1	Sm2011|AGG74841.1	7653R|AID33898.1	MAFF303099|WP_010912900.1	USDA_110|WP_011086088.1	113_2|113-2GL006218
	1859	USDA205|WP_037394668.1	Sm2011|AGG75253.1	7653R|AID32725.1	MAFF303099|WP_032933809.1	USDA_110|WP_011084213.1	113_2|113-2GL008194
	1860	USDA205|WP_037401265.1	Sm2011|AGG71069.1	7653R|AID33142.2	MAFF303099|WP_010912168.1	USDA_110|WP_038966673.1	113_2|113-2GL000638
	1861	USDA205|WP_080577387.1	Sm2011|AGG75755.1	7653R|AID33115.2	MAFF303099|WP_010912119.1	USDA_110|WP_038965053.1	113_2|113-2GL000449
	1862	USDA205|WP_037437410.1	Sm2011|AGG73909.1	7653R|AID29816.1	MAFF303099|WP_010909217.1	USDA_110|WP_011087080.1	113_2|113-2GL005142
	1863	USDA205|WP_014328063.1	Sm2011|AGG73932.1	7653R|AID29894.1	MAFF303099|WP_010909271.1	USDA_110|WP_011088153.1	113_2|113-2GL003849
	1864	USDA205|WP_037391819.1	Sm2011|AGG73042.1	7653R|AID30387.1	MAFF303099|WP_044550515.1	USDA_110|WP_038967639.1	113_2|113-2GL005494
	1865	USDA205|WP_014331478.1	Sm2011|AGG71292.1	7653R|AID30475.2	MAFF303099|WP_010909767.1	USDA_110|WP_011084288.1	113_2|113-2GL008107
	1866	USDA205|WP_014328527.1	Sm2011|AGG74417.1	7653R|AID30300.1	MAFF303099|WP_010909668.1	USDA_110|WP_028173242.1	113_2|113-2GL003312
	1867	USDA205|WP_012709621.1	Sm2011|AGG75656.1	7653R|AID33280.1	MAFF303099|WP_010912301.1	USDA_110|WP_011083346.1	113_2|113-2GL000349
	1868	USDA205|WP_014330710.1	Sm2011|AGG72859.1	7653R|AID33535.1	MAFF303099|WP_010912560.1	USDA_110|WP_011090619.1	113_2|113-2GL001209
	1869	USDA205|WP_037431185.1	Sm2011|AGG73789.1	7653R|AID29530.1	MAFF303099|WP_010915590.1	USDA_110|WP_011087794.1	113_2|113-2GL004244
	1870	USDA205|WP_014328145.1	Sm2011|AGG74024.1	7653R|AID29978.1	MAFF303099|WP_010909331.1	USDA_110|WP_011087551.1	113_2|113-2GL004506
	1871	USDA205|WP_037448656.1	Sm2011|AGG74449.1	7653R|AID30069.1	MAFF303099|WP_010909463.1	USDA_110|WP_011086533.1	113_2|113-2GL005774
	1872	USDA205|WP_014327808.1	Sm2011|AGG73695.1	7653R|AID29063.1	MAFF303099|WP_032929541.1	USDA_110|WP_011086573.1	113_2|113-2GL005727
	1873	USDA205|WP_080577351.1	Sm2011|AGG74124.1	7653R|AID30518.1	MAFF303099|WP_013531315.1	USDA_110|WP_007590701.1	113_2|113-2GL004569
	1874	USDA205|WP_014328059.1	Sm2011|AGG73927.1	7653R|AID29887.2	MAFF303099|WP_010909266.1	USDA_110|WP_011088159.1	113_2|113-2GL003842
	1875	USDA205|WP_153452083.1	Sm2011|AGG71708.1	7653R|AID32192.2	MAFF303099|WP_010911229.1	USDA_110|WP_011087343.1	113_2|113-2GL004760
	1876	USDA205|WP_014328580.1	Sm2011|AGG74473.1	7653R|AID33474.1	MAFF303099|WP_010912499.1	USDA_110|WP_011089319.1	113_2|113-2GL002657
	1877	USDA205|WP_014327533.1	Sm2011|AGG73421.1	7653R|AID28748.1	MAFF303099|WP_010914833.1	USDA_110|WP_038965931.1	113_2|113-2GL007106
	1878	USDA205|WP_037395305.1	Sm2011|AGG73255.1	7653R|AID32259.1	MAFF303099|WP_044548298.1	USDA_110|WP_011089599.1	113_2|113-2GL002354
	1879	USDA205|WP_014329560.1	Sm2011|AGG75260.1	7653R|AID32738.1	MAFF303099|WP_010911765.1	USDA_110|WP_011082994.1	113_2|113-2GL000728
	1880	USDA205|WP_014330719.1	Sm2011|AGG72863.1	7653R|AID33913.1	MAFF303099|WP_006201248.1	USDA_110|WP_008539890.1	113_2|113-2GL000128
	1881	USDA205|WP_037394117.1	Sm2011|AGG75492.1	7653R|AID30145.1	MAFF303099|WP_010909538.1	USDA_110|WP_011087606.1	113_2|113-2GL004445
	1882	USDA205|WP_037398801.1	Sm2011|AGG72855.1	7653R|AID31326.1	MAFF303099|WP_010910567.1	USDA_110|WP_011087160.1	113_2|113-2GL005051
	1883	USDA205|WP_014328184.1	Sm2011|AGG74065.1	7653R|AID30173.2	MAFF303099|WP_010909565.1	USDA_110|WP_027548135.1	113_2|113-2GL004111
	1884	USDA205|WP_037391935.1	Sm2011|AGG73120.1	7653R|AID27862.1	MAFF303099|WP_010913364.1	USDA_110|WP_051000237.1	113_2|113-2GL008472
	1885	USDA205|WP_037394025.1	Sm2011|AGG75524.1	7653R|AID33433.1	MAFF303099|WP_010912462.1	USDA_110|WP_011089074.1	113_2|113-2GL002840
	1886	USDA205|WP_014328056.1	Sm2011|AGG73922.1	7653R|AID29882.1	MAFF303099|WP_010909261.1	USDA_110|WP_011088165.1	113_2|113-2GL003836
	1887	USDA205|WP_012707547.1	Sm2011|AGG73805.1	7653R|AID29550.1	MAFF303099|WP_010915609.1	USDA_110|WP_038966338.1	113_2|113-2GL004265
	1888	USDA205|WP_037396627.1	Sm2011|AGG74426.1	7653R|QGU20901.1	MAFF303099|WP_162034377.1	USDA_110|WP_011086038.1	113_2|113-2GL006268
	1889	USDA205|WP_080579058.1	Sm2011|AGG70990.1	7653R|AID28342.2	MAFF303099|WP_032929051.1	USDA_110|WP_038965161.1	113_2|113-2GL000055
	1890	USDA205|WP_037398426.1	Sm2011|AGG70424.1	7653R|AID32587.1	MAFF303099|WP_010911616.1	USDA_110|WP_011089439.1	113_2|113-2GL002528
	1891	USDA205|WP_037400591.1	Sm2011|AGG74470.1	7653R|QGU20753.1	MAFF303099|WP_010910127.1	USDA_110|WP_011086039.1	113_2|113-2GL006267
	1892	USDA205|WP_037391173.1	Sm2011|AGG73691.1	7653R|AID29060.1	MAFF303099|WP_010915131.1	USDA_110|WP_011085839.1	113_2|113-2GL006479
	1893	USDA205|WP_037400797.1	Sm2011|AGG74952.1	7653R|AID32079.1	MAFF303099|WP_010911115.1	USDA_110|WP_011085277.1	113_2|113-2GL007129
	1894	USDA205|WP_080577290.1	Sm2011|AGG74227.1	7653R|AID30050.1	MAFF303099|WP_010909443.1	USDA_110|WP_038967416.1	113_2|113-2GL004740
	1895	USDA205|WP_037394749.1	Sm2011|AGG75200.1	7653R|AID32637.1	MAFF303099|WP_010911666.1	USDA_110|WP_011084221.1	113_2|113-2GL008186
	1896	USDA205|WP_014330655.1	Sm2011|AGG72813.1	7653R|AID34291.1	MAFF303099|WP_010913286.1	USDA_110|WP_011090836.1	113_2|113-2GL001062
	1897	USDA205|WP_014328203.1	Sm2011|AGG74085.1	7653R|AID30148.2	MAFF303099|WP_010909541.1	USDA_110|WP_038967850.1	113_2|113-2GL004434
	1898	USDA205|WP_037401217.1	Sm2011|AGG73357.1	7653R|AID31297.1	MAFF303099|WP_032931005.1	USDA_110|WP_038966458.1	113_2|113-2GL002685
	1899	USDA205|WP_037396062.1	Sm2011|AGG72128.1	7653R|AID28734.1	MAFF303099|WP_010914821.1	USDA_110|WP_011086828.1	113_2|113-2GL005431
	1900	USDA205|WP_014327257.1	Sm2011|AGG73160.1	7653R|AID33752.1	MAFF303099|WP_010912788.1	USDA_110|WP_011085115.1	113_2|113-2GL007321
	1901	USDA205|WP_153452125.1	Sm2011|AGG73507.1	7653R|AID28831.1	MAFF303099|WP_032929382.1	USDA_110|WP_011085285.1	113_2|113-2GL007120
	1902	USDA205|WP_014329758.1	Sm2011|AGG75384.1	7653R|AID33073.1	MAFF303099|WP_010912082.1	USDA_110|WP_008136868.1	113_2|113-2GL002064
	1903	USDA205|WP_037428383.1	Sm2011|AGG72464.1	7653R|AID32570.1	MAFF303099|WP_010911599.1	USDA_110|WP_038965300.1	113_2|113-2GL008394
	1904	USDA205|WP_037398027.1	Sm2011|AGG75597.1	7653R|AID34209.1	MAFF303099|WP_010913192.1	USDA_110|WP_011085921.1	113_2|113-2GL006391
	1905	USDA205|WP_153451801.1	Sm2011|AGG73117.1	7653R|AID27869.2	MAFF303099|WP_010913372.1	USDA_110|WP_028172821.1	113_2|113-2GL008467
	1906	USDA205|WP_014328119.1	Sm2011|AGG73999.1	7653R|AID30468.1	MAFF303099|WP_032930479.1	USDA_110|WP_011088270.1	113_2|113-2GL003714
	1907	USDA205|WP_037435757.1	Sm2011|AGG72509.1	7653R|AID33213.1	MAFF303099|WP_010912237.1	USDA_110|WP_011084111.1	113_2|113-2GL008309
	1908	USDA205|WP_014330105.1	Sm2011|AGG75784.1	7653R|AID33405.1	MAFF303099|WP_010912429.1	USDA_110|WP_011083431.1	113_2|113-2GL000239
	1909	USDA205|WP_014330384.1	Sm2011|AGG72597.1	7653R|AID34236.2	MAFF303099|WP_010913218.1	USDA_110|WP_008549964.1	113_2|113-2GL006566
	1910	USDA205|WP_037398389.1	Sm2011|AGG71888.1	7653R|AID28315.1	MAFF303099|WP_032929028.1	USDA_110|WP_011085143.1	113_2|113-2GL007286
	1911	USDA205|WP_014327705.1	Sm2011|AGG73578.1	7653R|AID28939.1	MAFF303099|WP_010915014.1	USDA_110|WP_011085852.1	113_2|113-2GL006466
	1912	USDA205|WP_014327338.1	Sm2011|AGG73241.1	7653R|AID32244.2	MAFF303099|WP_010911275.1	USDA_110|WP_011089612.1	113_2|113-2GL002341
	1913	USDA205|WP_037398641.1	Sm2011|AGG75911.1	7653R|AID29933.2	MAFF303099|WP_010909299.1	USDA_110|WP_038965293.1	113_2|113-2GL008428
	1914	USDA205|WP_037436917.1	Sm2011|AGG75919.1	7653R|AID33161.2	MAFF303099|WP_044548412.1	USDA_110|WP_011090718.1	113_2|113-2GL001089
	1915	USDA205|WP_014328000.1	Sm2011|AGG73862.1	7653R|AID30768.1	MAFF303099|WP_010910094.1	USDA_110|WP_011087668.1	113_2|113-2GL004374
	1916	USDA205|WP_037398130.1	Sm2011|AGG72643.1	7653R|AID33596.1	MAFF303099|WP_010912609.1	USDA_110|WP_011084290.1	113_2|113-2GL008105
	1917	USDA205|WP_037398030.1	Sm2011|AGG75599.1	7653R|AID34211.2	MAFF303099|WP_010913194.1	USDA_110|WP_011085923.1	113_2|113-2GL006389
	1918	USDA205|WP_014330387.1	Sm2011|AGG72599.1	7653R|AID32561.2	MAFF303099|WP_010911591.1	USDA_110|WP_011085758.1	113_2|113-2GL006565
	1919	USDA205|WP_037392210.1	Sm2011|AGG72403.1	7653R|AID33975.2	MAFF303099|WP_044548755.1	USDA_110|WP_011083085.1	113_2|113-2GL000636
	1920	USDA205|WP_037395285.1	Sm2011|AGG73264.1	MAFF303099|WP_010911297.1	USDA_110|WP_011089591.1	113_2|113-2GL002362	7653R|AID32268.1
	1921	USDA205|WP_014331170.1	Sm2011|AGG72526.1	7653R|AID30266.1	MAFF303099|WP_010909641.1	USDA_110|WP_028173500.1	113_2|113-2GL008132
	1922	USDA205|WP_014329947.1	Sm2011|AGG71084.1	7653R|AID31871.2	MAFF303099|WP_032931311.1	USDA_110|WP_011086542.1	113_2|113-2GL005764
	1923	USDA205|WP_014329132.1	Sm2011|AGG74949.1	7653R|AID32074.1	MAFF303099|WP_010911110.1	USDA_110|WP_011090173.1	113_2|113-2GL001707
	1924	USDA205|WP_037392730.1	Sm2011|AGG73415.1	7653R|AID28741.1	MAFF303099|WP_010914828.1	USDA_110|WP_011084005.1	113_2|113-2GL008434
	1925	USDA205|WP_037435151.1	Sm2011|AGG75488.1	7653R|AID33693.1	MAFF303099|WP_010912729.1	USDA_110|WP_038966096.1	113_2|113-2GL001129
	1926	USDA205|WP_014327066.1	Sm2011|AGG72980.1	7653R|AID34143.1	MAFF303099|WP_010913128.1	USDA_110|WP_038965167.1	113_2|113-2GL000031
	1927	USDA205|WP_037391823.1	Sm2011|AGG73049.1	7653R|AID32809.1	MAFF303099|WP_032931918.1	USDA_110|WP_011086914.1	113_2|113-2GL005334
	1928	USDA205|WP_086018631.1	Sm2011|AGG72013.1	7653R|AID31272.1	MAFF303099|WP_010910518.1	USDA_110|WP_011089380.1	113_2|113-2GL002591
	1929	USDA205|WP_060563360.1	Sm2011|AGG74235.1	7653R|AID30323.2	MAFF303099|WP_010909689.1	USDA_110|WP_011087372.1	113_2|113-2GL004729
	1930	USDA205|WP_014328057.1	Sm2011|AGG73924.1	7653R|AID29884.1	MAFF303099|WP_010909263.1	USDA_110|WP_011088163.1	113_2|113-2GL003838
	1931	USDA205|WP_037398723.1	Sm2011|AGG72810.1	7653R|AID34287.1	MAFF303099|WP_010913282.1	USDA_110|WP_011090838.1	113_2|113-2GL001060
	1932	USDA205|WP_037394733.1	Sm2011|AGG75209.1	7653R|AID32654.2	MAFF303099|WP_044548343.1	USDA_110|WP_011083043.1	113_2|113-2GL000678
	1933	USDA205|WP_037401284.1	Sm2011|AGG71417.1	7653R|AID28482.1	MAFF303099|WP_010914606.1	USDA_110|WP_011086078.1	113_2|113-2GL006228
	1934	USDA205|WP_037392640.1	Sm2011|AGG73470.1	7653R|AID28802.1	MAFF303099|WP_010914886.1	USDA_110|WP_038965288.1	113_2|113-2GL008452
	1935	USDA205|WP_014327101.1	Sm2011|AGG73015.1	7653R|AID33711.1	MAFF303099|WP_010912749.1	USDA_110|WP_011090825.1	113_2|113-2GL001073
	1936	USDA205|WP_060563340.1	Sm2011|AGG74472.1	USDA_110|WP_011086517.1	113_2|113-2GL005791	7653R|AID30090.1	MAFF303099|WP_010909482.1
	1937	USDA205|WP_037397388.1	Sm2011|AGG72908.1	7653R|AID33564.1	MAFF303099|WP_010912585.1	USDA_110|WP_011083541.1	113_2|113-2GL000120
	1938	USDA205|WP_037391178.1	Sm2011|AGG73683.1	7653R|AID29049.1	MAFF303099|WP_010915121.1	USDA_110|WP_011085341.1	113_2|113-2GL007055
	1939	USDA205|WP_014328971.1	Sm2011|AGG74788.1	7653R|AID31008.1	MAFF303099|WP_010910279.1	USDA_110|WP_011087084.1	113_2|113-2GL005137
	1940	USDA205|WP_037394516.1	Sm2011|AGG75022.1	7653R|AID30612.1	MAFF303099|WP_010909943.1	USDA_110|WP_011089815.1	113_2|113-2GL002120
	1941	USDA205|WP_014330111.1	Sm2011|AGG75680.1	7653R|AID32591.1	MAFF303099|WP_010911620.1	USDA_110|WP_011085744.1	113_2|113-2GL006579
	1942	USDA205|WP_141322069.1	Sm2011|AGG74146.1	7653R|AID31957.2	MAFF303099|WP_010911008.1	USDA_110|WP_028172837.1	113_2|113-2GL001780
	1943	USDA205|WP_037436475.1	7653R|AID32175.1	MAFF303099|WP_044550705.1	USDA_110|WP_038967825.1	113_2|113-2GL001447	MAFF303099|WP_010911201.1
	1944	USDA205|WP_153451362.1	Sm2011|AGG72329.1	7653R|AID28271.2	MAFF303099|WP_080511957.1	USDA_110|WP_011082985.1	113_2|113-2GL000737
	1945	USDA205|WP_014327942.1	Sm2011|AGG70341.1	7653R|AID32557.1	MAFF303099|WP_044550915.1	USDA_110|WP_038966290.1	113_2|113-2GL004398
	1946	USDA205|WP_153451694.1	Sm2011|AGG73501.1	7653R|AID28826.1	MAFF303099|WP_044549762.1	USDA_110|WP_011084003.1	113_2|113-2GL008436
	1947	USDA205|WP_014330667.1	Sm2011|AGG72824.1	7653R|AID34330.1	MAFF303099|WP_010913327.1	USDA_110|WP_011083601.1	113_2|113-2GL000054
	1948	USDA205|WP_060563240.1	Sm2011|AGG74960.1	7653R|AID32108.1	MAFF303099|WP_010911142.1	USDA_110|WP_011085249.1	113_2|113-2GL007160
	1949	USDA205|WP_037394415.1	Sm2011|AGG75066.1	7653R|AID33794.1	MAFF303099|WP_010912828.1	USDA_110|WP_011083173.1	113_2|113-2GL000538
	1950	USDA205|WP_010875130.1	Sm2011|AGG70134.1	7653R|AID34766.1	MAFF303099|WP_010913608.1	USDA_110|WP_011084578.1	113_2|113-2GL007881
	1951	USDA205|WP_037399469.1	Sm2011|AGG73874.1	7653R|AID30345.1	MAFF303099|WP_010909711.1	USDA_110|WP_011087882.1	113_2|113-2GL004148
	1952	USDA205|WP_014330375.1	Sm2011|AGG72587.1	7653R|AID33493.1	MAFF303099|WP_010912514.1	USDA_110|WP_011083468.1	113_2|113-2GL000197
	1953	USDA205|WP_037397025.1	Sm2011|AGG74811.1	7653R|AID28631.1	MAFF303099|WP_010914728.1	USDA_110|WP_011090186.1	113_2|113-2GL001695
	1954	USDA205|WP_014328104.1	Sm2011|AGG73986.1	7653R|AID30181.1	MAFF303099|WP_010909571.1	USDA_110|WP_011087926.1	113_2|113-2GL004096
	1955	USDA205|WP_012707741.1	Sm2011|AGG73921.1	7653R|AID29881.1	MAFF303099|WP_010909260.1	USDA_110|WP_007611620.1	113_2|113-2GL003835
	1956	USDA205|WP_037392568.1	Sm2011|AGG73504.1	7653R|AID28828.2	MAFF303099|WP_010914911.1	USDA_110|WP_011085296.1	113_2|113-2GL007108
	1957	USDA205|WP_037434520.1	Sm2011|AGG73752.1	7653R|AID29156.2	MAFF303099|WP_010915212.1	USDA_110|WP_011090203.1	113_2|113-2GL001677
	1958	USDA205|WP_014328168.1	Sm2011|AGG74050.1	7653R|AID32522.1	MAFF303099|WP_010911514.1	USDA_110|WP_011084295.1	113_2|113-2GL008100
	1959	USDA205|WP_037392596.1	Sm2011|AGG73489.1	7653R|AID28813.2	MAFF303099|WP_010914896.1	USDA_110|WP_038965289.1	113_2|113-2GL008443
	1960	USDA205|WP_037401227.1	Sm2011|AGG73356.1	7653R|AID28318.1	MAFF303099|WP_010914419.1	USDA_110|WP_011089683.1	113_2|113-2GL002270
	1961	USDA205|WP_037397495.1	Sm2011|AGG72950.1	7653R|AID32209.1	MAFF303099|WP_010911240.1	USDA_110|WP_011089905.1	113_2|113-2GL002021
	1962	USDA205|WP_014329313.1	Sm2011|AGG75076.1	7653R|AID33079.2	MAFF303099|WP_010912088.1	USDA_110|WP_011088418.1	113_2|113-2GL003550
	1963	USDA205|WP_014328188.1	Sm2011|AGG74069.1	7653R|AID30169.1	MAFF303099|WP_010909563.1	USDA_110|WP_011087893.1	113_2|113-2GL004136
	1964	USDA205|WP_037391270.1	Sm2011|AGG73599.1	7653R|AID28976.1	MAFF303099|WP_010915050.1	USDA_110|WP_011085912.1	113_2|113-2GL006400
	1965	USDA205|WP_153451499.1	Sm2011|AGG72582.1	7653R|AID33449.1	MAFF303099|WP_010912477.1	USDA_110|WP_011083464.1	113_2|113-2GL000201
	1966	USDA205|WP_014329209.1	Sm2011|AGG72187.1	7653R|AID30225.2	MAFF303099|WP_032933458.1	USDA_110|WP_028175426.1	113_2|113-2GL003615
	1967	USDA205|WP_014328183.1	Sm2011|AGG74064.1	7653R|AID30175.1	MAFF303099|WP_010909566.1	USDA_110|WP_011087913.1	113_2|113-2GL004109
	1968	USDA205|WP_014329296.1	Sm2011|AGG75062.1	7653R|AID33789.2	MAFF303099|WP_162034374.1	USDA_110|WP_038965370.1	113_2|113-2GL008123
	1969	USDA205|WP_037435259.1	Sm2011|AGG74073.1	7653R|AID30165.1	MAFF303099|WP_010909559.1	USDA_110|WP_028171560.1	113_2|113-2GL004140
	1970	USDA205|WP_037434489.1	Sm2011|AGG73819.1	7653R|AID31929.1	MAFF303099|WP_010910979.1	USDA_110|WP_038965152.1	113_2|113-2GL000084
	1971	USDA205|WP_014328869.1	Sm2011|AGG74671.1	7653R|AID33131.1	MAFF303099|WP_010912158.1	USDA_110|WP_011090875.1	113_2|113-2GL001021
	1972	USDA205|WP_037394499.1	Sm2011|AGG75031.1	7653R|AID33770.1	MAFF303099|WP_010912805.1	USDA_110|WP_011086002.1	113_2|113-2GL006303
	1973	USDA205|WP_037428378.1	Sm2011|AGG72466.1	7653R|AID32573.1	MAFF303099|WP_010911602.1	USDA_110|WP_011084042.1	113_2|113-2GL008392
	1974	USDA205|WP_037391333.1	Sm2011|AGG73528.1	7653R|AID28909.1	MAFF303099|WP_010914987.1	USDA_110|WP_011083258.1	113_2|113-2GL000445
	1975	USDA205|WP_014857641.1	Sm2011|AGG70161.1	7653R|AID34761.1	MAFF303099|WP_010913612.1	USDA_110|WP_011084555.1	113_2|113-2GL007902
	1976	USDA205|WP_037397066.1	Sm2011|AGG74851.1	7653R|AID33373.2	MAFF303099|WP_010912397.1	USDA_110|WP_011087886.1	113_2|113-2GL004143
	1977	Sm2011|AGG70825.1	7653R|AID31774.2	MAFF303099|WP_010915347.1	USDA_110|WP_011084967.1	113_2|113-2GL007514	MAFF303099|WP_010916110.1
	1978	Sm2011|AGG70266.1	7653R|AID28345.1	USDA_110|WP_011087948.1	USDA_110|WP_011085262.1	113_2|113-2GL004076	113_2|113-2GL007146
	1979	Sm2011|AGG72494.1	7653R|AID28650.1	MAFF303099|WP_010915986.1	USDA_110|WP_011087876.1	113_2|113-2GL004154	MAFF303099|WP_010914742.1
	1980	Sm2011|AGG75713.1	MAFF303099|WP_048894838.1	USDA_110|WP_028175416.1	113_2|113-2GL003630	USDA_110|WP_011086126.1	113_2|113-2GL006179
	1981	Sm2011|AGG70413.1	7653R|AID32608.1	MAFF303099|WP_044548338.1	USDA_110|WP_011086165.1	113_2|113-2GL006139	MAFF303099|WP_162034384.1
	1982	Sm2011|AGG75555.1	MAFF303099|WP_010916010.1	USDA_110|WP_038967433.1	113_2|113-2GL004793	MAFF303099|WP_010915824.1	MAFF303099|WP_010913600.1
	1983	Sm2011|AGG71684.1	7653R|AID28500.1	MAFF303099|WP_044549593.1	USDA_110|WP_011086087.1	113_2|113-2GL006219	MAFF303099|WP_010909841.1
	1984	Sm2011|AGG75712.1	MAFF303099|WP_010913929.1	USDA_110|WP_011086125.1	113_2|113-2GL006180	USDA_110|WP_011088342.1	113_2|113-2GL003632
	1985	Sm2011|AGG70981.1	7653R|AID33410.1	MAFF303099|WP_010912735.1	USDA_110|WP_038965463.1	113_2|113-2GL001892	7653R|AID33699.1
	1986	USDA_110|WP_011085645.1	USDA_110|WP_011084444.1	113_2|113-2GL006679	113_2|113-2GL008026	7653R|AID32823.1	MAFF303099|WP_010911847.1
	1987	USDA_110|WP_165448190.1	113_2|113-2GL003177	USDA_110|WP_011088767.1	7653R|AID29424.1	MAFF303099|WP_095780317.1	113_2|113-2GL003176
	1988	USDA_110|WP_011084514.1	113_2|113-2GL007932	113_2|113-2GL007832	113_2|113-2GL007752	113_2|113-2GL007613	113_2|113-2GL004410
	1989	USDA_110|WP_011083697.1	7653R|AID29284.2	MAFF303099|WP_044547337.1	USDA_110|WP_011082862.1	113_2|113-2GL000864	MAFF303099|WP_157866214.1
	1990	USDA_110|WP_011083379.1	Sm2011|AGG73273.1	7653R|AID28029.1	MAFF303099|WP_010914104.1	113_2|113-2GL000312	Sm2011|AGG72662.1
	1991	USDA_110|WP_011089146.1	7653R|AID28128.1	MAFF303099|WP_010914663.1	USDA_110|WP_011085709.1	113_2|113-2GL006614	7653R|AID28547.2
	1992	MAFF303099|WP_157866233.1	MAFF303099|WP_010915992.1	MAFF303099|WP_010915996.1	MAFF303099|WP_162034382.1	MAFF303099|WP_010915997.1	MAFF303099|WP_157866234.1
	1993	MAFF303099|WP_010913471.1	MAFF303099|WP_010912659.1	MAFF303099|WP_164986987.1	MAFF303099|WP_167316188.1	MAFF303099|WP_167316196.1	MAFF303099|WP_167316197.1
	1994	113_2|113-2GL003884	USDA205|WP_014328081.1	Sm2011|AGG73963.1	7653R|AID29924.2	MAFF303099|WP_044547535.1
	1995	113_2|113-2GL003027	Sm2011|AGG71130.1	7653R|AID33741.2	MAFF303099|WP_044551092.1	USDA_110|WP_011088902.1
	1996	113_2|113-2GL001102	USDA205|WP_037397160.1	USDA_110|WP_038966091.1	7653R|AID30084.1	MAFF303099|WP_044547640.1
	1997	113_2|113-2GL005484	USDA205|WP_042778928.1	7653R|AID32528.1	MAFF303099|WP_010911519.1	USDA_110|WP_011086778.1
	1998	113_2|113-2GL008495	USDA205|WP_081318989.1	7653R|AID33902.2	MAFF303099|WP_010912904.1	USDA_110|WP_011083948.1
[truncated: 9,658 more rows]
