# Supplementary material for: Whole-Genome Sequencing of Bradyrhizobium diazoefficiens 113-2 and Comparative Genomic Analysis Provide Molecular Insights Into Species Specificity and Host Specificity
Source: Front Microbiol. 2020 Nov 16;11:576800. doi: 10.3389/fmicb.2020.576800 (PMC7709874; doi:10.3389/fmicb.2020.576800)
Supplement: Supplementary Table 9 — The detailed gene ID information of the three pathway genes in B. diazoefficiens 113-2 genome. [file Table_9.XLSX]

## Sheet: Sheet1
Table S9: The detailed gene ID information of the three pathway genes in 113-2 genome.
Pathways	Bacterial secretion system			ABC transporters			Two-component system
Representative Gene	Gene ID	Pathway genes	Representative Gene	Gene ID	Pathway genes	Representative Gene	Gene ID	Pathway genes
species specificity-clusters genes	113-2GL003185	PilV	species specificity-clusters genes	113-2GL003149	urtA	species specificity-clusters genes	113-2GL000610	mdtA
species specificity-clusters genes	113-2GL000993	secA	species specificity-clusters genes	113-2GL006434	aapP, bztD	species specificity-clusters genes	113-2GL007248	CYC
species specificity-clusters genes	113-2GL002884	hlyD, cyaD	species specificity-clusters genes	113-2GL008612	aapJ, bztA	species specificity-clusters genes	113-2GL007925	hyaC
species specificity-clusters genes	113-2GL003184	gspH	species specificity-clusters genes	113-2GL000398	ccmD	species specificity-clusters genes	113-2GL008441	uhpB
species specificity-clusters genes	113-2GL003186	gspJ	species specificity-clusters genes	113-2GL000586	livK	species specificity-clusters genes	113-2GL007930	dctA
species specificity-clusters genes	113-2GL003187	gspK	species specificity-clusters genes	113-2GL000692	livK	species specificity-clusters genes	113-2GL000266	mcp
species specificity-clusters genes	113-2GL003188	gspL	species specificity-clusters genes	113-2GL000694	livG	species specificity-clusters genes	113-2GL000476	nreC
species specificity-clusters genes	113-2GL003189	gspM	species specificity-clusters genes	113-2GL000695	livF	species specificity-clusters genes	113-2GL000481	cheY
species specificity-clusters genes	113-2GL003520	secD	species specificity-clusters genes	113-2GL000746	livK	species specificity-clusters genes	113-2GL000482	cheA
species specificity-clusters genes	113-2GL004559	secF	species specificity-clusters genes	113-2GL000791	gltI, aatJ	species specificity-clusters genes	113-2GL000483	cheW
species specificity-clusters genes	113-2GL005933	hcp	species specificity-clusters genes	113-2GL001083	pstS	species specificity-clusters genes	113-2GL000484	cheY
core-clusters genes	113-2GL000197	secB	species specificity-clusters genes	113-2GL001156	livM	species specificity-clusters genes	113-2GL000487	cheY
core-clusters genes	113-2GL000387	SRP54, ffh	species specificity-clusters genes	113-2GL001157	livG	species specificity-clusters genes	113-2GL000489	fixJ
core-clusters genes	113-2GL001078	yidC, spoIIIJ, OXA1, ccfA	species specificity-clusters genes	113-2GL001160	livK	species specificity-clusters genes	113-2GL000491	cheY
core-clusters genes	113-2GL003835	secE	species specificity-clusters genes	113-2GL001239	livK	species specificity-clusters genes	113-2GL000553	mcp
core-clusters genes	113-2GL003872	secY	species specificity-clusters genes	113-2GL001259	livK	species specificity-clusters genes	113-2GL000554	mcp
core-clusters genes	113-2GL004542	tatA	species specificity-clusters genes	113-2GL001273	livF	species specificity-clusters genes	113-2GL000606	fixL
core-clusters genes	113-2GL004544	tatC	species specificity-clusters genes	113-2GL001275	livH	species specificity-clusters genes	113-2GL000630	fixL
core-clusters genes	113-2GL004557	yajC	species specificity-clusters genes	113-2GL001278	livK	species specificity-clusters genes	113-2GL000791	gltI, aatJ
core-clusters genes	113-2GL000395	ftsY	species specificity-clusters genes	113-2GL001279	livK	species specificity-clusters genes	113-2GL000798	mcp
core-clusters genes	113-2GL000685	secA	species specificity-clusters genes	113-2GL001280	livK	species specificity-clusters genes	113-2GL001083	pstS
core-clusters genes	113-2GL004481	secG	species specificity-clusters genes	113-2GL001281	livM	species specificity-clusters genes	113-2GL001133	mcp
core-clusters genes	113-2GL004543	tatB	species specificity-clusters genes	113-2GL001282	livH	species specificity-clusters genes	113-2GL001289	E2.3.1.9, atoB
core-clusters genes	113-2GL004558	secD	species specificity-clusters genes	113-2GL001283	livF	species specificity-clusters genes	113-2GL001305	E2.3.1.9, atoB
core-clusters genes	113-2GL004883	tolC	species specificity-clusters genes	113-2GL001284	livG	species specificity-clusters genes	113-2GL001424	fixK
core-clusters genes	113-2GL006500	tolC	species specificity-clusters genes	113-2GL001512	livK	species specificity-clusters genes	113-2GL001465	cpdR
other-clusters genes	113-2GL002883	hlyB, cyaB	species specificity-clusters genes	113-2GL001541	gltJ, aatQ	species specificity-clusters genes	113-2GL001541	gltJ, aatQ
other-clusters genes	113-2GL003180	gspD	species specificity-clusters genes	113-2GL001542	gltK, aatM	species specificity-clusters genes	113-2GL001542	gltK, aatM
other-clusters genes	113-2GL003181	gspE	species specificity-clusters genes	113-2GL002262	modB	species specificity-clusters genes	113-2GL001667	cheY
other-clusters genes	113-2GL003182	gspF	species specificity-clusters genes	113-2GL002263	modA	species specificity-clusters genes	113-2GL001759	E2.3.1.9, atoB
other-clusters genes	113-2GL003183	gspG	species specificity-clusters genes	113-2GL002317	livK	species specificity-clusters genes	113-2GL001800	cckA
other-clusters genes	113-2GL005924	impL, vasK, icmF	species specificity-clusters genes	113-2GL002318	livH,livM	species specificity-clusters genes	113-2GL002138	mcp
other-clusters genes	113-2GL005925	impK, ompA, vasF, dotU	species specificity-clusters genes	113-2GL002319	livG	species specificity-clusters genes	113-2GL002190	K20975
other-clusters genes	113-2GL005929	vgrG	species specificity-clusters genes	113-2GL002320	livF	species specificity-clusters genes	113-2GL002211	flrC, fleR
other-clusters genes	113-2GL005937	vasG, clpV	species specificity-clusters genes	113-2GL002412	livK	species specificity-clusters genes	113-2GL002267	hyaC
other-clusters genes	113-2GL007949	virD4, lvhD4	species specificity-clusters genes	113-2GL002583	livK	species specificity-clusters genes	113-2GL002269	mcp
other-clusters genes	113-2GL000855	virD4, lvhD4	species specificity-clusters genes	113-2GL002767	livK	species specificity-clusters genes	113-2GL002275	hyaC
other-clusters genes	113-2GL007839	yscU, sctU, hrcU	species specificity-clusters genes	113-2GL002768	livG	species specificity-clusters genes	113-2GL002291	hupT, hoxJ
other-clusters genes	113-2GL007840	yscT, sctT, hrcT	species specificity-clusters genes	113-2GL002769	livF	species specificity-clusters genes	113-2GL002349	fliC
other-clusters genes	113-2GL007841	yscS, sctS, hrcS	species specificity-clusters genes	113-2GL002770	livH	species specificity-clusters genes	113-2GL002510	cckA
other-clusters genes	113-2GL007842	yscR, sctR, hrcR	species specificity-clusters genes	113-2GL002771	livM	species specificity-clusters genes	113-2GL002523	wspR
other-clusters genes	113-2GL007843	yscQ, sctQ, hrcQ	species specificity-clusters genes	113-2GL002796	ssuA	species specificity-clusters genes	113-2GL002729	tctB
other-clusters genes	113-2GL007845	yscN, sctN, hrcN	species specificity-clusters genes	113-2GL002803	ssuA	species specificity-clusters genes	113-2GL002823	zraP
other-clusters genes	113-2GL007846	yscL, sctL	species specificity-clusters genes	113-2GL002807	livK	species specificity-clusters genes	113-2GL002881	algD
other-clusters genes	113-2GL007848	yscJ, sctJ, hrcJ	species specificity-clusters genes	113-2GL002808	livK	species specificity-clusters genes	113-2GL002999	uhpA
other-clusters genes	113-2GL007850	yscC, sctC	species specificity-clusters genes	113-2GL002809	livG,livF	species specificity-clusters genes	113-2GL003000	uhpB
other-clusters genes	113-2GL007858	yscV, sctV, hrcV	species specificity-clusters genes	113-2GL002810	livM	species specificity-clusters genes	113-2GL003009	E2.3.1.9, atoB
Singletons	113-2GL007567	virD4, lvhD4	species specificity-clusters genes	113-2GL002811	livH	species specificity-clusters genes	113-2GL003072	CYC
Singletons	113-2GL007568	virD4, lvhD4	species specificity-clusters genes	113-2GL002847	rbsC	species specificity-clusters genes	113-2GL003167	tctC
			species specificity-clusters genes	113-2GL002848	rbsB	species specificity-clusters genes	113-2GL003169	tctA
			species specificity-clusters genes	113-2GL002948	livF	species specificity-clusters genes	113-2GL003545	cckA
			species specificity-clusters genes	113-2GL002953	tupA, vupA	species specificity-clusters genes	113-2GL003720	cheY
			species specificity-clusters genes	113-2GL002954	tupB, vupB	species specificity-clusters genes	113-2GL003919	E2.3.1.9, atoB
			species specificity-clusters genes	113-2GL003121	livK	species specificity-clusters genes	113-2GL003943	mcp
			species specificity-clusters genes	113-2GL003136	mlaF, linL, mkl	species specificity-clusters genes	113-2GL003947	narL
			species specificity-clusters genes	113-2GL003153	modA	species specificity-clusters genes	113-2GL003951	fixJ
			species specificity-clusters genes	113-2GL003237	livK	species specificity-clusters genes	113-2GL003962	ampC
			species specificity-clusters genes	113-2GL003239	livH	species specificity-clusters genes	113-2GL003973	uvrY, gacA, varA
			species specificity-clusters genes	113-2GL003311	mlaE, linK	species specificity-clusters genes	113-2GL004174	vanX
			species specificity-clusters genes	113-2GL003484	nrtA, nasF, cynA	species specificity-clusters genes	113-2GL004340	cusA, silA
			species specificity-clusters genes	113-2GL003486	nrtB, nasE, cynB	species specificity-clusters genes	113-2GL004341	cusB, silB
			species specificity-clusters genes	113-2GL003487	nrtC, nasD	species specificity-clusters genes	113-2GL004516	fixJ
			species specificity-clusters genes	113-2GL003968	livK	species specificity-clusters genes	113-2GL004533	K20974
			species specificity-clusters genes	113-2GL004391	rbsC	species specificity-clusters genes	113-2GL004900	mdtC
			species specificity-clusters genes	113-2GL004392	rbsA	species specificity-clusters genes	113-2GL004902	mdtA
			species specificity-clusters genes	113-2GL004490	modA	species specificity-clusters genes	113-2GL005055	gltI, aatJ
			species specificity-clusters genes	113-2GL004666	yddA	species specificity-clusters genes	113-2GL005117	mcp
			species specificity-clusters genes	113-2GL005055	gltI, aatJ	species specificity-clusters genes	113-2GL005120	mcp
			species specificity-clusters genes	113-2GL005133	ABC-2.LPSE.A	species specificity-clusters genes	113-2GL005175	uvrY, gacA, varA
			species specificity-clusters genes	113-2GL005136	livK	species specificity-clusters genes	113-2GL005176	cckA
			species specificity-clusters genes	113-2GL005300	modA	species specificity-clusters genes	113-2GL005267	mcp
			species specificity-clusters genes	113-2GL005311	ABC.FEV.S	species specificity-clusters genes	113-2GL005658	gltI, aatJ
			species specificity-clusters genes	113-2GL005337	ugpB	species specificity-clusters genes	113-2GL005667	dctA
			species specificity-clusters genes	113-2GL005426	livK	species specificity-clusters genes	113-2GL005718	motA
			species specificity-clusters genes	113-2GL005444	livK	species specificity-clusters genes	113-2GL005827	fliC
			species specificity-clusters genes	113-2GL005658	gltI, aatJ	species specificity-clusters genes	113-2GL005838	fleQ, flrA
			species specificity-clusters genes	113-2GL005681	livF	species specificity-clusters genes	113-2GL006000	CYC
			species specificity-clusters genes	113-2GL005682	livG	species specificity-clusters genes	113-2GL006055	atoD
			species specificity-clusters genes	113-2GL005683	livH,livM	species specificity-clusters genes	113-2GL006056	atoA
			species specificity-clusters genes	113-2GL005684	livK	species specificity-clusters genes	113-2GL006273	K20974
			species specificity-clusters genes	113-2GL005853	livK	species specificity-clusters genes	113-2GL006399	mcp
			species specificity-clusters genes	113-2GL005860	livK	species specificity-clusters genes	113-2GL006435	gltK, aatM
			species specificity-clusters genes	113-2GL005861	livH	species specificity-clusters genes	113-2GL006436	gltJ, aatQ
			species specificity-clusters genes	113-2GL005871	ABC-2.LPSE.P	species specificity-clusters genes	113-2GL006484	tctB
			species specificity-clusters genes	113-2GL006070	livK	species specificity-clusters genes	113-2GL006563	mcp
			species specificity-clusters genes	113-2GL006085	livK	species specificity-clusters genes	113-2GL006564	aer
			species specificity-clusters genes	113-2GL006093	livK	species specificity-clusters genes	113-2GL006581	E2.3.1.9, atoB
			species specificity-clusters genes	113-2GL006094	livH	species specificity-clusters genes	113-2GL006603	E2.3.1.9, atoB
			species specificity-clusters genes	113-2GL006095	livG,livM	species specificity-clusters genes	113-2GL006606	aer
			species specificity-clusters genes	113-2GL006096	livF	species specificity-clusters genes	113-2GL006607	mcp
			species specificity-clusters genes	113-2GL006132	livK	species specificity-clusters genes	113-2GL006677	spo0F
			species specificity-clusters genes	113-2GL006134	livH	species specificity-clusters genes	113-2GL006778	ccoQ
			species specificity-clusters genes	113-2GL006136	livM	species specificity-clusters genes	113-2GL006785	fixJ
			species specificity-clusters genes	113-2GL006137	livG	species specificity-clusters genes	113-2GL006786	fixK
			species specificity-clusters genes	113-2GL006163	livF	species specificity-clusters genes	113-2GL006795	dctP
			species specificity-clusters genes	113-2GL006165	livM	species specificity-clusters genes	113-2GL006862	ompR
			species specificity-clusters genes	113-2GL006166	livH	species specificity-clusters genes	113-2GL007061	mcp
			species specificity-clusters genes	113-2GL006167	livK	species specificity-clusters genes	113-2GL007063	mcp
			species specificity-clusters genes	113-2GL006334	livG	species specificity-clusters genes	113-2GL007111	mcp
			species specificity-clusters genes	113-2GL006335	livF	species specificity-clusters genes	113-2GL007112	mcp
			species specificity-clusters genes	113-2GL006336	livM	species specificity-clusters genes	113-2GL007201	E2.3.1.9, atoB
			species specificity-clusters genes	113-2GL006337	livH	species specificity-clusters genes	113-2GL007250	torR
			species specificity-clusters genes	113-2GL006338	livK	species specificity-clusters genes	113-2GL007300	cheR
			species specificity-clusters genes	113-2GL006435	gltK, aatM	species specificity-clusters genes	113-2GL007301	mcp
			species specificity-clusters genes	113-2GL006436	gltJ, aatQ	species specificity-clusters genes	113-2GL007303	mcp
			species specificity-clusters genes	113-2GL006552	livK	species specificity-clusters genes	113-2GL007304	cheW
			species specificity-clusters genes	113-2GL006613	livF	species specificity-clusters genes	113-2GL007498	cheB
			species specificity-clusters genes	113-2GL006615	livM	species specificity-clusters genes	113-2GL007500	cheW
			species specificity-clusters genes	113-2GL006616	livH	species specificity-clusters genes	113-2GL007501	cheA
			species specificity-clusters genes	113-2GL006617	livK	species specificity-clusters genes	113-2GL007581	fixK
			species specificity-clusters genes	113-2GL006626	aapM, bztC	species specificity-clusters genes	113-2GL008044	mcp
			species specificity-clusters genes	113-2GL006627	aapQ, bztB	species specificity-clusters genes	113-2GL008045	mcp
			species specificity-clusters genes	113-2GL006630	aapJ, bztA	species specificity-clusters genes	113-2GL008108	mcp
			species specificity-clusters genes	113-2GL006882	rbsC	species specificity-clusters genes	113-2GL008110	mcp
			species specificity-clusters genes	113-2GL007343	tupA, vupA	species specificity-clusters genes	113-2GL008246	lrgB
			species specificity-clusters genes	113-2GL007345	livK	species specificity-clusters genes	113-2GL008416	mcp
			species specificity-clusters genes	113-2GL007418	livK	species specificity-clusters genes	113-2GL008561	glnA, GLUL
			species specificity-clusters genes	113-2GL007422	livK	species specificity-clusters genes	113-2GL008606	ompR
			species specificity-clusters genes	113-2GL007427	livK	species specificity-clusters genes	113-2GL008687	tctB
			species specificity-clusters genes	113-2GL007656	livK	species specificity-clusters genes	113-2GL008713	mcp
			species specificity-clusters genes	113-2GL007871	modC	species specificity-clusters genes	113-2GL004448	glnA, GLUL
			species specificity-clusters genes	113-2GL008383	ssuA	species specificity-clusters genes	113-2GL006956	phoD
			species specificity-clusters genes	113-2GL008474	livK	species specificity-clusters genes	113-2GL007934	dctR
			species specificity-clusters genes	113-2GL008563	livF	species specificity-clusters genes	113-2GL008688	tctA
			species specificity-clusters genes	113-2GL008565	livM	core-clusters genes	113-2GL000220	mtrA
			species specificity-clusters genes	113-2GL008566	livH	core-clusters genes	113-2GL000662	E2.3.1.9, atoB
			species specificity-clusters genes	113-2GL008574	livK	core-clusters genes	113-2GL001031	chvI
			species specificity-clusters genes	113-2GL008575	livH	core-clusters genes	113-2GL001385	cpdR
			species specificity-clusters genes	113-2GL008576	livM	core-clusters genes	113-2GL001685	envZ
			species specificity-clusters genes	113-2GL008578	livF	core-clusters genes	113-2GL001686	ompR
			species specificity-clusters genes	113-2GL008580	livK	core-clusters genes	113-2GL002002	dctA
			species specificity-clusters genes	113-2GL008583	livK	core-clusters genes	113-2GL002333	motA
			species specificity-clusters genes	113-2GL008602	ugpB	core-clusters genes	113-2GL002442	kdpA
			species specificity-clusters genes	113-2GL008659	livK	core-clusters genes	113-2GL002445	kdpC
			species specificity-clusters genes	113-2GL008665	mlaD, linM	core-clusters genes	113-2GL002738	degP, htrA
			species specificity-clusters genes	113-2GL008669	urtE	core-clusters genes	113-2GL004147	divK
			species specificity-clusters genes	113-2GL008670	urtD	core-clusters genes	113-2GL004148	pleD
			species specificity-clusters genes	113-2GL008671	urtC	core-clusters genes	113-2GL004323	glnB
			species specificity-clusters genes	113-2GL008672	urtB	core-clusters genes	113-2GL004863	ntrX
			species specificity-clusters genes	113-2GL008673	urtA	core-clusters genes	113-2GL004866	glnG, ntrC
			species specificity-clusters genes	113-2GL008722	ssuB	core-clusters genes	113-2GL004867	glnL, ntrB
			species specificity-clusters genes	113-2GL008723	ssuC	core-clusters genes	113-2GL005151	dctA
			species specificity-clusters genes	113-2GL008729	livK	core-clusters genes	113-2GL005302	glnA, GLUL
			species specificity-clusters genes	113-2GL008731	livK	core-clusters genes	113-2GL005593	E3.1.3.1, phoA, phoB
			species specificity-clusters genes	113-2GL008759	livK	core-clusters genes	113-2GL005802	E2.3.1.9, atoB
			species specificity-clusters genes	113-2GL008760	livG	core-clusters genes	113-2GL005803	dctA
			species specificity-clusters genes	113-2GL008761	livF	core-clusters genes	113-2GL006779	ccoO
			species specificity-clusters genes	113-2GL008762	livH	core-clusters genes	113-2GL006780	ccoN
			species specificity-clusters genes	113-2GL008763	livM	core-clusters genes	113-2GL007134	UQCRFS1, RIP1, petA
			species specificity-clusters genes	113-2GL002851	rbsA	core-clusters genes	113-2GL007492	ctrA
			core-clusters genes	113-2GL007649	nodI	core-clusters genes	113-2GL008462	E2.3.1.9, atoB
			core-clusters genes	113-2GL000114	lptB	core-clusters genes	113-2GL008530	phoB
			core-clusters genes	113-2GL000399	ccmC	core-clusters genes	113-2GL008726	glnD
			core-clusters genes	113-2GL000400	ccmB	core-clusters genes	113-2GL008741	regA, regR, actR
			core-clusters genes	113-2GL000401	ccmA	core-clusters genes	113-2GL000113	SIG54, rpoN
			core-clusters genes	113-2GL001012	modB	core-clusters genes	113-2GL000367	citE
			core-clusters genes	113-2GL001140	phnC	core-clusters genes	113-2GL000602	cydA
			core-clusters genes	113-2GL002095	potG	core-clusters genes	113-2GL000603	cydB
			core-clusters genes	113-2GL002096	potH	core-clusters genes	113-2GL001030	chvG
			core-clusters genes	113-2GL002120	ABC.FEV.P	core-clusters genes	113-2GL001599	CYC
			core-clusters genes	113-2GL003547	livK	core-clusters genes	113-2GL002350	fliC
			core-clusters genes	113-2GL003548	livF	core-clusters genes	113-2GL002594	CYC
			core-clusters genes	113-2GL003550	livM	core-clusters genes	113-2GL002885	narL
			core-clusters genes	113-2GL003551	livH	core-clusters genes	113-2GL003397	cckA
			core-clusters genes	113-2GL004401	lolC_E	core-clusters genes	113-2GL003533	uvrY, gacA, varA
			core-clusters genes	113-2GL004402	lolD	core-clusters genes	113-2GL004301	COX15
			core-clusters genes	113-2GL004437	msmX, msmK, malK, sugC, ggtA, msiK	core-clusters genes	113-2GL004864	ntrY
			core-clusters genes	113-2GL004908	aapP, bztD	core-clusters genes	113-2GL004883	tolC
			core-clusters genes	113-2GL005572	msmX, msmK, malK, sugC, ggtA, msiK	core-clusters genes	113-2GL005779	tctD
			core-clusters genes	113-2GL005711	potF	core-clusters genes	113-2GL005789	pleC
			core-clusters genes	113-2GL006300	smoF, mtlF	core-clusters genes	113-2GL005795	dctD
			core-clusters genes	113-2GL006312	ABC.GGU.A, gguA	core-clusters genes	113-2GL006388	pleC
			core-clusters genes	113-2GL006313	ABC.GGU.S, chvE	core-clusters genes	113-2GL006398	degP, htrA
			core-clusters genes	113-2GL007185	glpV	core-clusters genes	113-2GL006406	phoQ
			core-clusters genes	113-2GL007188	K17322, glpP	core-clusters genes	113-2GL006463	divJ
			core-clusters genes	113-2GL007189	K17325, glpT	core-clusters genes	113-2GL006500	tolC
			core-clusters genes	113-2GL007190	glpS	core-clusters genes	113-2GL006777	ccoP
			core-clusters genes	113-2GL008094	cysA	core-clusters genes	113-2GL006981	degP, htrA
			core-clusters genes	113-2GL008095	cysW	core-clusters genes	113-2GL007133	fbcH
			core-clusters genes	113-2GL008096	cysU	core-clusters genes	113-2GL007499	cheY
			core-clusters genes	113-2GL008097	cysP, sbp	core-clusters genes	113-2GL007502	chpT
			core-clusters genes	113-2GL008128	urtE	core-clusters genes	113-2GL008161	CYC
			core-clusters genes	113-2GL008129	urtD	core-clusters genes	113-2GL008420	K20975
			core-clusters genes	113-2GL008130	urtC	core-clusters genes	113-2GL008536	phoR
			core-clusters genes	113-2GL008131	urtB	core-clusters genes	113-2GL008740	regB, regS, actS
			core-clusters genes	113-2GL008132	urtA	core-clusters genes	113-2GL000001	dnaA
			core-clusters genes	113-2GL008156	yejF	core-clusters genes	113-2GL002444	kdpB
			core-clusters genes	113-2GL008157	yejE	core-clusters genes	113-2GL002446	kdpD
			core-clusters genes	113-2GL008200	ftsE	core-clusters genes	113-2GL002447	kdpE
			core-clusters genes	113-2GL008532	pstB	core-clusters genes	113-2GL004322	glnA, GLUL
			core-clusters genes	113-2GL000103	ugpB	core-clusters genes	113-2GL004484	tctE
			core-clusters genes	113-2GL001011	modC	core-clusters genes	113-2GL005565	E2.3.1.9, atoB
			core-clusters genes	113-2GL001013	modA	core-clusters genes	113-2GL005797	cydB
			core-clusters genes	113-2GL001141	phnD	core-clusters genes	113-2GL005798	cydA
			core-clusters genes	113-2GL001142	phnE	core-clusters genes	113-2GL007435	FAD6, desA
			core-clusters genes	113-2GL001606	yddA	core-clusters genes	113-2GL007642	nifA
			core-clusters genes	113-2GL002119	ABC.FEV.A	core-clusters genes	113-2GL008202	cpdR
			core-clusters genes	113-2GL002121	ABC.FEV.S	other-clusters genes	113-2GL001543	gltL, aatP
			core-clusters genes	113-2GL002261	modC	other-clusters genes	113-2GL002068	atoC
			core-clusters genes	113-2GL002757	opuA	other-clusters genes	113-2GL003043	dctA
			core-clusters genes	113-2GL003137	mlaD, linM	other-clusters genes	113-2GL000485	cheR
			core-clusters genes	113-2GL003253	livF	other-clusters genes	113-2GL000492	mcp
			core-clusters genes	113-2GL003312	mlaF, linL, mkl	other-clusters genes	113-2GL001008	E3.1.3.1, phoA, phoB
			core-clusters genes	113-2GL003313	mlaD, linM	other-clusters genes	113-2GL001540	gltI, aatJ
			core-clusters genes	113-2GL004440	gtsA, glcE	other-clusters genes	113-2GL001657	CYC
			core-clusters genes	113-2GL004909	aapM, bztC	other-clusters genes	113-2GL001867	nreC
			core-clusters genes	113-2GL004910	aapQ, bztB	other-clusters genes	113-2GL001878	mcp
			core-clusters genes	113-2GL005152	bioY	other-clusters genes	113-2GL001899	liaR
			core-clusters genes	113-2GL005336	ugpE	other-clusters genes	113-2GL002017	mcp
			core-clusters genes	113-2GL005371	lptF	other-clusters genes	113-2GL002290	hupR, hoxA
			core-clusters genes	113-2GL005372	lptG	other-clusters genes	113-2GL002421	citE
			core-clusters genes	113-2GL005815	macB	other-clusters genes	113-2GL002822	dctP
			core-clusters genes	113-2GL005872	ABC-2.LPSE.A	other-clusters genes	113-2GL002886	narL
			core-clusters genes	113-2GL006311	ABC.GGU.P, gguB	other-clusters genes	113-2GL003093	cpdR
			core-clusters genes	113-2GL006881	rbsA	other-clusters genes	113-2GL003299	cckA
			core-clusters genes	113-2GL006883	rbsC	other-clusters genes	113-2GL003528	fixL
			core-clusters genes	113-2GL007771	lacK	other-clusters genes	113-2GL003760	CYC
			core-clusters genes	113-2GL008199	ftsX	other-clusters genes	113-2GL003884	degP, htrA
			core-clusters genes	113-2GL008502	rbsC	other-clusters genes	113-2GL003974	uhpB
			core-clusters genes	113-2GL008564	livG	other-clusters genes	113-2GL004080	cpdR
			core-clusters genes	113-2GL000104	ugpA	other-clusters genes	113-2GL005067	tctA
			core-clusters genes	113-2GL000105	ugpE	other-clusters genes	113-2GL005069	tctC
			core-clusters genes	113-2GL002313	metQ	other-clusters genes	113-2GL005587	mdtA
			core-clusters genes	113-2GL003424	rbsA	other-clusters genes	113-2GL005796	dctB
			core-clusters genes	113-2GL003425	rbsC	other-clusters genes	113-2GL006050	fixK
			core-clusters genes	113-2GL003549	livG	other-clusters genes	113-2GL006064	tctB
			core-clusters genes	113-2GL004851	metI	other-clusters genes	113-2GL006360	tctB
			core-clusters genes	113-2GL004852	metN	other-clusters genes	113-2GL006361	tctC
			core-clusters genes	113-2GL004911	aapJ, bztA	other-clusters genes	113-2GL006437	gltI, aatJ
			core-clusters genes	113-2GL005445	livF	other-clusters genes	113-2GL006545	mcp
			core-clusters genes	113-2GL005953	msmX, msmK, malK, sugC, ggtA, msiK	other-clusters genes	113-2GL006608	mcp
			core-clusters genes	113-2GL006128	msmG	other-clusters genes	113-2GL006747	cheBR
			core-clusters genes	113-2GL006129	msmF	other-clusters genes	113-2GL006783	fixL
			core-clusters genes	113-2GL006298	malK, mtlK, thuK	other-clusters genes	113-2GL006784	fixJ
			core-clusters genes	113-2GL006738	nrtC, nasD	other-clusters genes	113-2GL006794	dctM
			core-clusters genes	113-2GL007187	glpQ	other-clusters genes	113-2GL007064	mcp
			core-clusters genes	113-2GL008158	yejB	other-clusters genes	113-2GL007299	cheB
			core-clusters genes	113-2GL008160	yejA	other-clusters genes	113-2GL007302	cheW
			core-clusters genes	113-2GL008235	oppF	other-clusters genes	113-2GL007305	cheA
			core-clusters genes	113-2GL008534	pstC	other-clusters genes	113-2GL007306	cheY
			other-clusters genes	113-2GL001543	gltL, aatP	other-clusters genes	113-2GL007322	pleD
			other-clusters genes	113-2GL000691	livH	other-clusters genes	113-2GL007482	cusF
			other-clusters genes	113-2GL000693	livM	other-clusters genes	113-2GL007497	cheR
			other-clusters genes	113-2GL001143	phnE	other-clusters genes	113-2GL007515	cckA
			other-clusters genes	113-2GL001155	livH	other-clusters genes	113-2GL007602	glnA, GLUL
			other-clusters genes	113-2GL001158	livF	other-clusters genes	113-2GL007784	SIG54, rpoN
			other-clusters genes	113-2GL001235	rbsC	other-clusters genes	113-2GL008312	fixL
			other-clusters genes	113-2GL001236	rbsB	other-clusters genes	113-2GL008719	mcp
			other-clusters genes	113-2GL001237	rbsC	other-clusters genes	113-2GL000327	phoD
			other-clusters genes	113-2GL001274	livM,livG	other-clusters genes	113-2GL000551	K20975
			other-clusters genes	113-2GL001540	gltI, aatJ	other-clusters genes	113-2GL000629	fixJ
			other-clusters genes	113-2GL002756	opuC,opuBD	other-clusters genes	113-2GL000735	regA, regR, actR
			other-clusters genes	113-2GL002883	hlyB, cyaB	other-clusters genes	113-2GL000736	regB, regS, actS
			other-clusters genes	113-2GL002944	livK	other-clusters genes	113-2GL002384	dctM
			other-clusters genes	113-2GL002945	livH	other-clusters genes	113-2GL002730	tctA
			other-clusters genes	113-2GL002946	livM	other-clusters genes	113-2GL004024	degP, htrA
			other-clusters genes	113-2GL002947	livG	other-clusters genes	113-2GL004517	fixJ
			other-clusters genes	113-2GL003135	mlaE, linK	other-clusters genes	113-2GL004901	mdtB
			other-clusters genes	113-2GL003236	livF	other-clusters genes	113-2GL004936	dctM
			other-clusters genes	113-2GL003238	livM	other-clusters genes	113-2GL005540	E2.3.1.9, atoB
			other-clusters genes	113-2GL003241	livG	other-clusters genes	113-2GL006049	ttrR
			other-clusters genes	113-2GL003250	livK	other-clusters genes	113-2GL006063	tctA
			other-clusters genes	113-2GL003251	livH	other-clusters genes	113-2GL006359	tctA
			other-clusters genes	113-2GL003252	livM	other-clusters genes	113-2GL006827	degP, htrA
			other-clusters genes	113-2GL003254	livF	other-clusters genes	113-2GL008535	pstS
			other-clusters genes	113-2GL003781	lapB	Singletons	113-2GL000609	mdtA
			other-clusters genes	113-2GL004393	rbsB	Singletons	113-2GL002103	dctA
			other-clusters genes	113-2GL004438	gtsC, glcG	Singletons	113-2GL007218	cckA
			other-clusters genes	113-2GL004439	gtsB, glcF
			other-clusters genes	113-2GL005335	ugpA
			other-clusters genes	113-2GL005973	per, rfbE
			other-clusters genes	113-2GL005974	epsM
			other-clusters genes	113-2GL005975	attA2
			other-clusters genes	113-2GL005976	attA1
			other-clusters genes	113-2GL006130	msmE
			other-clusters genes	113-2GL006164	livG
			other-clusters genes	113-2GL006437	gltI, aatJ
			other-clusters genes	113-2GL006614	livG
			other-clusters genes	113-2GL006697	livK
			other-clusters genes	113-2GL006884	rbsB
			other-clusters genes	113-2GL008159	yejA
			other-clusters genes	113-2GL008501	rbsB
			other-clusters genes	113-2GL008577	livG
			other-clusters genes	113-2GL000106	ugpC
			other-clusters genes	113-2GL000347	yddA
			other-clusters genes	113-2GL000563	nosY
			other-clusters genes	113-2GL000564	nosF
			other-clusters genes	113-2GL002200	ssuA
			other-clusters genes	113-2GL002203	ssuC
			other-clusters genes	113-2GL002204	ssuB
			other-clusters genes	113-2GL003426	rbsB
			other-clusters genes	113-2GL004775	msmX, msmK, malK, sugC, ggtA, msiK
			other-clusters genes	113-2GL005442	livM
			other-clusters genes	113-2GL005443	livH
			other-clusters genes	113-2GL005446	livG
			other-clusters genes	113-2GL005906	livF
			other-clusters genes	113-2GL005907	livG
			other-clusters genes	113-2GL005908	livM
			other-clusters genes	113-2GL005909	livH
			other-clusters genes	113-2GL005910	livK
			other-clusters genes	113-2GL005952	msmX, msmK, malK, sugC, ggtA, msiK
			other-clusters genes	113-2GL006299	smoG, mtlG
			other-clusters genes	113-2GL006301	smoE, mtlE
			other-clusters genes	113-2GL006739	nrtB, nasE, cynB
			other-clusters genes	113-2GL006740	nrtA, nasF, cynA
			other-clusters genes	113-2GL007407	rbsC
			other-clusters genes	113-2GL007408	rbsA
			other-clusters genes	113-2GL007409	rbsB
			other-clusters genes	113-2GL008533	pstA
			other-clusters genes	113-2GL008535	pstS
			other-clusters genes	113-2GL008639	livK
			Singletons	113-2GL007517	msmX, msmK, malK, sugC, ggtA, msiK
			Singletons	113-2GL007928	modB
			Singletons	113-2GL008724	ssuA
