# Supplementary material for: Whole-Genome Sequencing of Bradyrhizobium diazoefficiens 113-2 and Comparative Genomic Analysis Provide Molecular Insights Into Species Specificity and Host Specificity
Source: Front Microbiol. 2020 Nov 16;11:576800. doi: 10.3389/fmicb.2020.576800 (PMC7709874; doi:10.3389/fmicb.2020.576800)
Supplement: Supplementary Table 12 — The detail information of the genes of nodulation gene families in the six genomes. [file Table_12.XLSX]

## Sheet: Sheet1
	Table S12: The detail information of the genes of nodulation gene families in the six genomes.
	Gene family	Representative Gene	GeneIDs	Anno	ClassFunction
	NodA	Core	SM2011_RS02410 N181_RS02860 MAFF_RS25210 MCHK_RS32850 113-2GL007652 blr2025	Predicted N-acetyltransferase YhbS	General function prediction only
	NodB	Dispensable	MCHK_RS32040 MAFF_RS25835	-	-
	NodB	Uniq	113-2GL007849	-	-
	NodB	Uniq	blr1812	-	-
	NodC	Dispensable	MAFF_RS25215 SM2011_RS02400 113-2GL007651 MCHK_RS32730 blr2027	Glycosyltransferase, catalytic subunit of cellulose synthase and poly-beta-1,6-N-acetylglucosamine synthase	Cell motility
	NodC	Uniq	N181_RS02870	Glycosyltransferase, catalytic subunit of cellulose synthase and poly-beta-1,6-N-acetylglucosamine synthase	Cell motility
	NodD	Uniq	N181_RS01095	DNA-binding transcriptional regulator, LysR family	Transcription
	NodD	Dispensable	SM2011_RS02320 MAFF_RS25265 bll2023 SM2011_RS02065 113-2GL007653 MCHK_RS32745 MAFF_RS25280	DNA-binding transcriptional regulator, LysR family	Transcription
	NodD	Uniq	MAFF_RS18305	DNA-binding transcriptional regulator, LysR family	Transcription
	NodD	Dispensable	MCHK_RS13205 SM2011_RS15435 N181_RS17660 MAFF_RS05745	DNA-binding transcriptional regulator, LysR family	Transcription
	NodD	Dispensable	113-2GL007316 bll2332	DNA-binding transcriptional regulator, LysR family	Transcription
	NodD	Dispensable	blr5497 113-2GL003747	DNA-binding transcriptional regulator, LysR family	Transcription
	NodD	Dispensable	bll2504 113-2GL007114	DNA-binding transcriptional regulator, LysR family	Transcription
	NodD	Uniq	MCHK_RS07105	DNA-binding transcriptional regulator, LysR family	Transcription
	NodD	Dispensable	MCHK_RS31455 SM2011_RS02335	DNA-binding transcriptional regulator, LysR family	Transcription
	NodD	Uniq	MCHK_RS32845	DNA-binding transcriptional regulator, LysR family	Transcription
	NodD	Uniq	N181_RS03345	DNA-binding transcriptional regulator, LysR family	Transcription
	NodD	Dispensable	SM2011_RS05395 N181_RS18310	DNA-binding transcriptional regulator, LysR family	Transcription
	NodD	Uniq	N181_RS11690	-	-
	NodD	Uniq	N181_RS03040	DNA-binding transcriptional regulator, LysR family	Transcription
	NodD	Uniq	bll2021	DNA-binding transcriptional regulator, LysR family	Transcription
	NodD	Uniq	blr6429	DNA-binding transcriptional regulator, LysR family	Transcription
	NodD	Uniq	blr6397	DNA-binding transcriptional regulator, LysR family	Transcription
	NodD	Uniq	SM2011_RS02415	DNA-binding transcriptional regulator, LysR family	Transcription
	NodD	Uniq	SM2011_RS04440 SM2011_RS23080	DNA-binding transcriptional regulator, LysR family	Transcription
	NodD	Uniq	SM2011_RS00965	DNA-binding transcriptional regulator, LysR family	Transcription
	NodD	Uniq	SM2011_RS00855	DNA-binding transcriptional regulator, LysR family	Transcription
	NodD	Uniq	SM2011_RS32325	DNA-binding transcriptional regulator, LysR family	Transcription
	NodE	Core	MAFF_RS11960 blr2489 113-2GL007130 SM2011_RS26520 N181_RS03475 MCHK_RS20325	Anthranilate/para-aminobenzoate synthase component II	Amino acid transport and metabolism;Coenzyme transport and metabolism
	NodE	Dispensable	MAFF_RS12835 MCHK_RS21150 N181_RS11325 SM2011_RS28620	Anthranilate/para-aminobenzoate synthases component I	Amino acid transport and metabolism;Coenzyme transport and metabolism
	NodE	Dispensable	bll2092 113-2GL007598	Anthranilate/para-aminobenzoate synthases component I	Amino acid transport and metabolism;Coenzyme transport and metabolism
	NodF	Dispensable	MCHK_RS32855 SM2011_RS02350 MCHK_RS28220 MAFF_RS20320	Acyl carrier protein	Lipid transport and metabolism;Secondary metabolites biosynthesis, transport and catabolism
	NodG	Dispensable	SM2011_RS23005 blr2167 MAFF_RS23620 113-2GL007523 N181_RS18355	NAD(P)-dependent dehydrogenase, short-chain alcohol dehydrogenase family	Lipid transport and metabolism;Secondary metabolites biosynthesis, transport and catabolism;General function prediction only
	NodG	Dispensable	113-2GL005852 blr3672	NAD(P)-dependent dehydrogenase, short-chain alcohol dehydrogenase family	Lipid transport and metabolism;Secondary metabolites biosynthesis, transport and catabolism;General function prediction only
	NodG	Dispensable	N181_RS13675 MCHK_RS21560 SM2011_RS15805 MAFF_RS13250	NAD(P)-dependent dehydrogenase, short-chain alcohol dehydrogenase family	Lipid transport and metabolism;Secondary metabolites biosynthesis, transport and catabolism;General function prediction only
	NodG	Dispensable	N181_RS01515 SM2011_RS10755	NAD(P)-dependent dehydrogenase, short-chain alcohol dehydrogenase family	Lipid transport and metabolism;Secondary metabolites biosynthesis, transport and catabolism;General function prediction only
	NodG	Dispensable	SM2011_RS20285 N181_RS07030 MAFF_RS32155 MCHK_RS06260	NAD(P)-dependent dehydrogenase, short-chain alcohol dehydrogenase family	Lipid transport and metabolism;Secondary metabolites biosynthesis, transport and catabolism;General function prediction only
	NodG	Uniq	SM2011_RS03760	NAD(P)-dependent dehydrogenase, short-chain alcohol dehydrogenase family	Lipid transport and metabolism;Secondary metabolites biosynthesis, transport and catabolism;General function prediction only
	NodG	Dispensable	blr3960 113-2GL005528	NAD(P)-dependent dehydrogenase, short-chain alcohol dehydrogenase family	Lipid transport and metabolism;Secondary metabolites biosynthesis, transport and catabolism;General function prediction only
	NodG	Dispensable	MCHK_RS02980 SM2011_RS01060 MAFF_RS29010	NAD(P)-dependent dehydrogenase, short-chain alcohol dehydrogenase family	Lipid transport and metabolism;Secondary metabolites biosynthesis, transport and catabolism;General function prediction only
	NodG	Uniq	MCHK_RS28300	NAD(P)-dependent dehydrogenase, short-chain alcohol dehydrogenase family	Lipid transport and metabolism;Secondary metabolites biosynthesis, transport and catabolism;General function prediction only
	NodG	Dispensable	bll2942 113-2GL006597	NAD(P)-dependent dehydrogenase, short-chain alcohol dehydrogenase family	Lipid transport and metabolism;Secondary metabolites biosynthesis, transport and catabolism;General function prediction only
	NodG	Dispensable	SM2011_RS22435 MCHK_RS12465 N181_RS09590	NAD(P)-dependent dehydrogenase, short-chain alcohol dehydrogenase family	Lipid transport and metabolism;Secondary metabolites biosynthesis, transport and catabolism;General function prediction only
	NodG	Dispensable	MAFF_RS20475 MCHK_RS28505	NAD(P)-dependent dehydrogenase, short-chain alcohol dehydrogenase family	Lipid transport and metabolism;Secondary metabolites biosynthesis, transport and catabolism;General function prediction only
	NodG	Dispensable	blr4217 113-2GL005246	NAD(P)-dependent dehydrogenase, short-chain alcohol dehydrogenase family	Lipid transport and metabolism;Secondary metabolites biosynthesis, transport and catabolism;General function prediction only
	NodG	Core	MAFF_RS19675 bll3914 SM2011_RS10105 113-2GL005575 N181_RS06145 MCHK_RS27470	NAD(P)-dependent dehydrogenase, short-chain alcohol dehydrogenase family	Lipid transport and metabolism;Secondary metabolites biosynthesis, transport and catabolism;General function prediction only
	NodG	Dispensable	113-2GL004436 blr4846	NAD(P)-dependent dehydrogenase, short-chain alcohol dehydrogenase family	Lipid transport and metabolism;Secondary metabolites biosynthesis, transport and catabolism;General function prediction only
	NodG	Dispensable	blr5997 113-2GL003207	NAD(P)-dependent dehydrogenase, short-chain alcohol dehydrogenase family	Lipid transport and metabolism;Secondary metabolites biosynthesis, transport and catabolism;General function prediction only
	NodG	Dispensable	SM2011_RS13680 N181_RS18600	NAD(P)-dependent dehydrogenase, short-chain alcohol dehydrogenase family	Lipid transport and metabolism;Secondary metabolites biosynthesis, transport and catabolism;General function prediction only
	NodG	Uniq	SM2011_RS05435	NAD(P)-dependent dehydrogenase, short-chain alcohol dehydrogenase family	Lipid transport and metabolism;Secondary metabolites biosynthesis, transport and catabolism;General function prediction only
	NodG	Uniq	SM2011_RS08785	NAD(P)-dependent dehydrogenase, short-chain alcohol dehydrogenase family	Lipid transport and metabolism;Secondary metabolites biosynthesis, transport and catabolism;General function prediction only
	NodG	Uniq	SM2011_RS03850	NAD(P)-dependent dehydrogenase, short-chain alcohol dehydrogenase family	Lipid transport and metabolism;Secondary metabolites biosynthesis, transport and catabolism;General function prediction only
	NodG	Core	blr1488 113-2GL008091 SM2011_RS12235 113-2GL002172 MCHK_RS23545 MAFF_RS15340 N181_RS03650 blr7029	NAD(P)-dependent dehydrogenase, short-chain alcohol dehydrogenase family	Lipid transport and metabolism;Secondary metabolites biosynthesis, transport and catabolism;General function prediction only
	NodG	Uniq	SM2011_RS09075	NAD(P)-dependent dehydrogenase, short-chain alcohol dehydrogenase family	Lipid transport and metabolism;Secondary metabolites biosynthesis, transport and catabolism;General function prediction only
	NodG	Dispensable	113-2GL006186 blr3335	NAD(P)-dependent dehydrogenase, short-chain alcohol dehydrogenase family	Lipid transport and metabolism;Secondary metabolites biosynthesis, transport and catabolism;General function prediction only
	NodG	Core	SM2011_RS13465 blr5277 N181_RS02305 MAFF_RS15900 MCHK_RS24125 SM2011_RS01400 113-2GL003977	NAD(P)-dependent dehydrogenase, short-chain alcohol dehydrogenase family	Lipid transport and metabolism;Secondary metabolites biosynthesis, transport and catabolism;General function prediction only
	NodG	Dispensable	MCHK_RS02040 MAFF_RS27840	NAD(P)-dependent dehydrogenase, short-chain alcohol dehydrogenase family	Lipid transport and metabolism;Secondary metabolites biosynthesis, transport and catabolism;General function prediction only
	NodG	Dispensable	blr3403 113-2GL006115	NAD(P)-dependent dehydrogenase, short-chain alcohol dehydrogenase family	Lipid transport and metabolism;Secondary metabolites biosynthesis, transport and catabolism;General function prediction only
	NodG	Uniq	MAFF_RS22715	NAD(P)-dependent dehydrogenase, short-chain alcohol dehydrogenase family	Lipid transport and metabolism;Secondary metabolites biosynthesis, transport and catabolism;General function prediction only
	NodG	Dispensable	SM2011_RS31190 MCHK_RS21350 MAFF_RS13045	NAD(P)-dependent dehydrogenase, short-chain alcohol dehydrogenase family	Lipid transport and metabolism;Secondary metabolites biosynthesis, transport and catabolism;General function prediction only
	NodG	Uniq	SM2011_RS05940	NAD(P)-dependent dehydrogenase, short-chain alcohol dehydrogenase family	Lipid transport and metabolism;Secondary metabolites biosynthesis, transport and catabolism;General function prediction only
	NodG	Uniq	N181_RS02330	NAD(P)-dependent dehydrogenase, short-chain alcohol dehydrogenase family	Lipid transport and metabolism;Secondary metabolites biosynthesis, transport and catabolism;General function prediction only
	NodG	Uniq	MCHK_RS02795	NAD(P)-dependent dehydrogenase, short-chain alcohol dehydrogenase family	Lipid transport and metabolism;Secondary metabolites biosynthesis, transport and catabolism;General function prediction only
	NodG	Uniq	N181_RS01910	NAD(P)-dependent dehydrogenase, short-chain alcohol dehydrogenase family	Lipid transport and metabolism;Secondary metabolites biosynthesis, transport and catabolism;General function prediction only
	NodG	Dispensable	MAFF_RS21630 bll3991 MAFF_RS21625 MCHK_RS29620 113-2GL005496	NAD(P)-dependent dehydrogenase, short-chain alcohol dehydrogenase family	Lipid transport and metabolism;Secondary metabolites biosynthesis, transport and catabolism;General function prediction only
	NodG	Dispensable	MCHK_RS25350 MAFF_RS17240	NAD(P)-dependent dehydrogenase, short-chain alcohol dehydrogenase family	Lipid transport and metabolism;Secondary metabolites biosynthesis, transport and catabolism;General function prediction only
	NodG	Dispensable	N181_RS25260 MAFF_RS11085 MCHK_RS24875 SM2011_RS04450	NAD(P)-dependent dehydrogenase, short-chain alcohol dehydrogenase family	Lipid transport and metabolism;Secondary metabolites biosynthesis, transport and catabolism;General function prediction only
	NodG	Dispensable	blr7566 MCHK_RS10635 MAFF_RS03230 113-2GL001576	NAD(P)-dependent dehydrogenase, short-chain alcohol dehydrogenase family	Lipid transport and metabolism;Secondary metabolites biosynthesis, transport and catabolism;General function prediction only
	NodG	Uniq	MAFF_RS35025	NAD(P)-dependent dehydrogenase, short-chain alcohol dehydrogenase family	Lipid transport and metabolism;Secondary metabolites biosynthesis, transport and catabolism;General function prediction only
	NodG	Dispensable	MCHK_RS10105 MAFF_RS02435	NAD(P)-dependent dehydrogenase, short-chain alcohol dehydrogenase family	Lipid transport and metabolism;Secondary metabolites biosynthesis, transport and catabolism;General function prediction only
	NodG	Dispensable	113-2GL006797 bll2747	NAD(P)-dependent dehydrogenase, short-chain alcohol dehydrogenase family	Lipid transport and metabolism;Secondary metabolites biosynthesis, transport and catabolism;General function prediction only
	NodG	Dispensable	bll6494 113-2GL002752	NAD(P)-dependent dehydrogenase, short-chain alcohol dehydrogenase family	Lipid transport and metabolism;Secondary metabolites biosynthesis, transport and catabolism;General function prediction only
	NodG	Dispensable	SM2011_RS26210 N181_RS20425	NAD(P)-dependent dehydrogenase, short-chain alcohol dehydrogenase family	Lipid transport and metabolism;Secondary metabolites biosynthesis, transport and catabolism;General function prediction only
	NodG	Uniq	SM2011_RS00155	NAD(P)-dependent dehydrogenase, short-chain alcohol dehydrogenase family	Lipid transport and metabolism;Secondary metabolites biosynthesis, transport and catabolism;General function prediction only
	NodG	Uniq	MCHK_RS02595	NAD(P)-dependent dehydrogenase, short-chain alcohol dehydrogenase family	Lipid transport and metabolism;Secondary metabolites biosynthesis, transport and catabolism;General function prediction only
	NodG	Dispensable	bll5898 113-2GL003307	NAD(P)-dependent dehydrogenase, short-chain alcohol dehydrogenase family	Lipid transport and metabolism;Secondary metabolites biosynthesis, transport and catabolism;General function prediction only
	NodG	Dispensable	MCHK_RS15360 MAFF_RS07660	NAD(P)-dependent dehydrogenase, short-chain alcohol dehydrogenase family	Lipid transport and metabolism;Secondary metabolites biosynthesis, transport and catabolism;General function prediction only
	NodG	Uniq	SM2011_RS04905	NAD(P)-dependent dehydrogenase, short-chain alcohol dehydrogenase family	Lipid transport and metabolism;Secondary metabolites biosynthesis, transport and catabolism;General function prediction only
	NodG	Dispensable	113-2GL001218 bll7886	NAD(P)-dependent dehydrogenase, short-chain alcohol dehydrogenase family	Lipid transport and metabolism;Secondary metabolites biosynthesis, transport and catabolism;General function prediction only
	NodG	Dispensable	113-2GL003227 blr5976	NAD(P)-dependent dehydrogenase, short-chain alcohol dehydrogenase family	Lipid transport and metabolism;Secondary metabolites biosynthesis, transport and catabolism;General function prediction only
	NodG	Dispensable	bll7880 113-2GL001224	NAD(P)-dependent dehydrogenase, short-chain alcohol dehydrogenase family	Lipid transport and metabolism;Secondary metabolites biosynthesis, transport and catabolism;General function prediction only
	NodG	Dispensable	SM2011_RS02650 N181_RS24445	NAD(P)-dependent dehydrogenase, short-chain alcohol dehydrogenase family	Lipid transport and metabolism;Secondary metabolites biosynthesis, transport and catabolism;General function prediction only
	NodG	Uniq	MAFF_RS33230	NAD(P)-dependent dehydrogenase, short-chain alcohol dehydrogenase family	Lipid transport and metabolism;Secondary metabolites biosynthesis, transport and catabolism;General function prediction only
	NodG	Dispensable	SM2011_RS13000 N181_RS19320	NAD(P)-dependent dehydrogenase, short-chain alcohol dehydrogenase family	Lipid transport and metabolism;Secondary metabolites biosynthesis, transport and catabolism;General function prediction only
	NodG	Dispensable	MCHK_RS21475 MAFF_RS13175	NAD(P)-dependent dehydrogenase, short-chain alcohol dehydrogenase family	Lipid transport and metabolism;Secondary metabolites biosynthesis, transport and catabolism;General function prediction only
	NodG	Uniq	MCHK_RS02775	NAD(P)-dependent dehydrogenase, short-chain alcohol dehydrogenase family	Lipid transport and metabolism;Secondary metabolites biosynthesis, transport and catabolism;General function prediction only
	NodG	Dispensable	113-2GL002038 bll7157	NAD(P)-dependent dehydrogenase, short-chain alcohol dehydrogenase family	Lipid transport and metabolism;Secondary metabolites biosynthesis, transport and catabolism;General function prediction only
	NodG	Dispensable	bll1082 113-2GL008547	NAD(P)-dependent dehydrogenase, short-chain alcohol dehydrogenase family	Lipid transport and metabolism;Secondary metabolites biosynthesis, transport and catabolism;General function prediction only
	NodG	Dispensable	blr3451 113-2GL006066	NAD(P)-dependent dehydrogenase, short-chain alcohol dehydrogenase family	Lipid transport and metabolism;Secondary metabolites biosynthesis, transport and catabolism;General function prediction only
	NodG	Uniq	SM2011_RS01965	NAD(P)-dependent dehydrogenase, short-chain alcohol dehydrogenase family	Lipid transport and metabolism;Secondary metabolites biosynthesis, transport and catabolism;General function prediction only
	NodG	Dispensable	113-2GL008341 blr1253	NAD(P)-dependent dehydrogenase, short-chain alcohol dehydrogenase family	Lipid transport and metabolism;Secondary metabolites biosynthesis, transport and catabolism;General function prediction only
	NodG	Dispensable	113-2GL008085 blr1495	NAD(P)-dependent dehydrogenase, short-chain alcohol dehydrogenase family	Lipid transport and metabolism;Secondary metabolites biosynthesis, transport and catabolism;General function prediction only
	NodG	Dispensable	SM2011_RS18525 N181_RS21425 MAFF_RS19515 MCHK_RS27315	NAD(P)-dependent dehydrogenase, short-chain alcohol dehydrogenase family	Lipid transport and metabolism;Secondary metabolites biosynthesis, transport and catabolism;General function prediction only
	NodG	Core	SM2011_RS23920 MCHK_RS16120 MAFF_RS08410 113-2GL003960 N181_RS17975 bll5294	NAD(P)-dependent dehydrogenase, short-chain alcohol dehydrogenase family	Lipid transport and metabolism;Secondary metabolites biosynthesis, transport and catabolism;General function prediction only
	NodG	Dispensable	113-2GL005719 MCHK_RS15355 MAFF_RS07655 blr3799	NAD(P)-dependent dehydrogenase, short-chain alcohol dehydrogenase family	Lipid transport and metabolism;Secondary metabolites biosynthesis, transport and catabolism;General function prediction only
	NodG	Uniq	N181_RS06020	NAD(P)-dependent dehydrogenase, short-chain alcohol dehydrogenase family	Lipid transport and metabolism;Secondary metabolites biosynthesis, transport and catabolism;General function prediction only
	NodG	Dispensable	MAFF_RS34820 MCHK_RS08560	NAD(P)-dependent dehydrogenase, short-chain alcohol dehydrogenase family	Lipid transport and metabolism;Secondary metabolites biosynthesis, transport and catabolism;General function prediction only
	NodG	Uniq	MAFF_RS10065	NAD(P)-dependent dehydrogenase, short-chain alcohol dehydrogenase family	Lipid transport and metabolism;Secondary metabolites biosynthesis, transport and catabolism;General function prediction only
	NodG	Uniq	MAFF_RS28820	NAD(P)-dependent dehydrogenase, short-chain alcohol dehydrogenase family	Lipid transport and metabolism;Secondary metabolites biosynthesis, transport and catabolism;General function prediction only
	NodG	Dispensable	blr3673 113-2GL005850	NAD(P)-dependent dehydrogenase, short-chain alcohol dehydrogenase family	Lipid transport and metabolism;Secondary metabolites biosynthesis, transport and catabolism;General function prediction only
	NodG	Dispensable	blr7888 113-2GL001216 N181_RS01555 MAFF_RS04355	NAD(P)-dependent dehydrogenase, short-chain alcohol dehydrogenase family	Lipid transport and metabolism;Secondary metabolites biosynthesis, transport and catabolism;General function prediction only
	NodG	Dispensable	bll4353 113-2GL005090	NAD(P)-dependent dehydrogenase, short-chain alcohol dehydrogenase family	Lipid transport and metabolism;Secondary metabolites biosynthesis, transport and catabolism;General function prediction only
	NodG	Uniq	SM2011_RS00940	NAD(P)-dependent dehydrogenase, short-chain alcohol dehydrogenase family	Lipid transport and metabolism;Secondary metabolites biosynthesis, transport and catabolism;General function prediction only
	NodG	Uniq	MCHK_RS28370	NAD(P)-dependent dehydrogenase, short-chain alcohol dehydrogenase family	Lipid transport and metabolism;Secondary metabolites biosynthesis, transport and catabolism;General function prediction only
	NodG	Uniq	SM2011_RS29735	NAD(P)-dependent dehydrogenase, short-chain alcohol dehydrogenase family	Lipid transport and metabolism;Secondary metabolites biosynthesis, transport and catabolism;General function prediction only
	NodG	Uniq	MAFF_RS09220	NAD(P)-dependent dehydrogenase, short-chain alcohol dehydrogenase family	Lipid transport and metabolism;Secondary metabolites biosynthesis, transport and catabolism;General function prediction only
	NodG	Dispensable	113-2GL002004 bll7185	NAD(P)-dependent dehydrogenase, short-chain alcohol dehydrogenase family	Lipid transport and metabolism;Secondary metabolites biosynthesis, transport and catabolism;General function prediction only
	NodG	Dispensable	MCHK_RS17390 MAFF_RS09725	NAD(P)-dependent dehydrogenase, short-chain alcohol dehydrogenase family	Lipid transport and metabolism;Secondary metabolites biosynthesis, transport and catabolism;General function prediction only
	NodG	Dispensable	MAFF_RS07450 MCHK_RS15155	NAD(P)-dependent dehydrogenase, short-chain alcohol dehydrogenase family	Lipid transport and metabolism;Secondary metabolites biosynthesis, transport and catabolism;General function prediction only
	NodG	Uniq	MAFF_RS05315	NAD(P)-dependent dehydrogenase, short-chain alcohol dehydrogenase family	Lipid transport and metabolism;Secondary metabolites biosynthesis, transport and catabolism;General function prediction only
	NodG	Uniq	MCHK_RS02560	NAD(P)-dependent dehydrogenase, short-chain alcohol dehydrogenase family	Lipid transport and metabolism;Secondary metabolites biosynthesis, transport and catabolism;General function prediction only
	NodG	Core	SM2011_RS02360 SM2011_RS20135 MAFF_RS31950 blr4083 113-2GL005396 MCHK_RS06070 N181_RS26815	NAD(P)-dependent dehydrogenase, short-chain alcohol dehydrogenase family	Lipid transport and metabolism;Secondary metabolites biosynthesis, transport and catabolism;General function prediction only
	NodG	Dispensable	bll4164 113-2GL005306	NAD(P)-dependent dehydrogenase, short-chain alcohol dehydrogenase family	Lipid transport and metabolism;Secondary metabolites biosynthesis, transport and catabolism;General function prediction only
	NodG	Dispensable	113-2GL006131 bll3388	NAD(P)-dependent dehydrogenase, short-chain alcohol dehydrogenase family	Lipid transport and metabolism;Secondary metabolites biosynthesis, transport and catabolism;General function prediction only
	NodG	Dispensable	blr3320 113-2GL006202 bll2915 113-2GL006624	NAD(P)-dependent dehydrogenase, short-chain alcohol dehydrogenase family	Lipid transport and metabolism;Secondary metabolites biosynthesis, transport and catabolism;General function prediction only
	NodG	Dispensable	bll1230 113-2GL008386	NAD(P)-dependent dehydrogenase, short-chain alcohol dehydrogenase family	Lipid transport and metabolism;Secondary metabolites biosynthesis, transport and catabolism;General function prediction only
	NodG	Dispensable	MAFF_RS27450 MCHK_RS18110	NAD(P)-dependent dehydrogenase, short-chain alcohol dehydrogenase family	Lipid transport and metabolism;Secondary metabolites biosynthesis, transport and catabolism;General function prediction only
	NodG	Dispensable	blr5973 113-2GL003230	NAD(P)-dependent dehydrogenase, short-chain alcohol dehydrogenase family	Lipid transport and metabolism;Secondary metabolites biosynthesis, transport and catabolism;General function prediction only
	NodG	Uniq	MCHK_RS28295	NAD(P)-dependent dehydrogenase, short-chain alcohol dehydrogenase family	Lipid transport and metabolism;Secondary metabolites biosynthesis, transport and catabolism;General function prediction only
	NodG	Uniq	SM2011_RS27345	NAD(P)-dependent dehydrogenase, short-chain alcohol dehydrogenase family	Lipid transport and metabolism;Secondary metabolites biosynthesis, transport and catabolism;General function prediction only
	NodG	Dispensable	blr5937 113-2GL003267 SM2011_RS07595 N181_RS22095	NAD(P)-dependent dehydrogenase, short-chain alcohol dehydrogenase family	Lipid transport and metabolism;Secondary metabolites biosynthesis, transport and catabolism;General function prediction only
	NodG	Dispensable	SM2011_RS17230 N181_RS00910	NAD(P)-dependent dehydrogenase, short-chain alcohol dehydrogenase family	Lipid transport and metabolism;Secondary metabolites biosynthesis, transport and catabolism;General function prediction only
	NodG	Uniq	MCHK_RS33705	NAD(P)-dependent dehydrogenase, short-chain alcohol dehydrogenase family	Lipid transport and metabolism;Secondary metabolites biosynthesis, transport and catabolism;General function prediction only
	NodG	Dispensable	bll0527 113-2GL000334	NAD(P)-dependent dehydrogenase, short-chain alcohol dehydrogenase family	Lipid transport and metabolism;Secondary metabolites biosynthesis, transport and catabolism;General function prediction only
	NodG	Dispensable	113-2GL003228 blr5975	NAD(P)-dependent dehydrogenase, short-chain alcohol dehydrogenase family	Lipid transport and metabolism;Secondary metabolites biosynthesis, transport and catabolism;General function prediction only
	NodG	Uniq	SM2011_RS00930	NAD(P)-dependent dehydrogenase, short-chain alcohol dehydrogenase family	Lipid transport and metabolism;Secondary metabolites biosynthesis, transport and catabolism;General function prediction only
	NodG	Core	bll0450 MCHK_RS25900 113-2GL000420 SM2011_RS29915 MAFF_RS17785 N181_RS11030	NAD(P)-dependent dehydrogenase, short-chain alcohol dehydrogenase family	Lipid transport and metabolism;Secondary metabolites biosynthesis, transport and catabolism;General function prediction only
	NodG	Uniq	SM2011_RS12365	NAD(P)-dependent dehydrogenase, short-chain alcohol dehydrogenase family	Lipid transport and metabolism;Secondary metabolites biosynthesis, transport and catabolism;General function prediction only
	NodG	Dispensable	113-2GL006507 bll3028	NAD(P)-dependent dehydrogenase, short-chain alcohol dehydrogenase family	Lipid transport and metabolism;Secondary metabolites biosynthesis, transport and catabolism;General function prediction only
	NodG	Uniq	SM2011_RS23770	NAD(P)-dependent dehydrogenase, short-chain alcohol dehydrogenase family	Lipid transport and metabolism;Secondary metabolites biosynthesis, transport and catabolism;General function prediction only
	NodG	Dispensable	MCHK_RS02150 MAFF_RS28040	NAD(P)-dependent dehydrogenase, short-chain alcohol dehydrogenase family	Lipid transport and metabolism;Secondary metabolites biosynthesis, transport and catabolism;General function prediction only
	NodG	Uniq	N181_RS17565	NAD(P)-dependent dehydrogenase, short-chain alcohol dehydrogenase family	Lipid transport and metabolism;Secondary metabolites biosynthesis, transport and catabolism;General function prediction only
	NodG	Uniq	N181_RS06015	NAD(P)-dependent dehydrogenase, short-chain alcohol dehydrogenase family	Lipid transport and metabolism;Secondary metabolites biosynthesis, transport and catabolism;General function prediction only
	NodG	Dispensable	MCHK_RS20345 MAFF_RS11980	NAD(P)-dependent dehydrogenase, short-chain alcohol dehydrogenase family	Lipid transport and metabolism;Secondary metabolites biosynthesis, transport and catabolism;General function prediction only
	NodG	Uniq	MCHK_RS01395	NAD(P)-dependent dehydrogenase, short-chain alcohol dehydrogenase family	Lipid transport and metabolism;Secondary metabolites biosynthesis, transport and catabolism;General function prediction only
	NodG	Dispensable	blr6671 113-2GL002558	NAD(P)-dependent dehydrogenase, short-chain alcohol dehydrogenase family	Lipid transport and metabolism;Secondary metabolites biosynthesis, transport and catabolism;General function prediction only
	NodG	Dispensable	MAFF_RS09780 MCHK_RS21120 MCHK_RS17450 MAFF_RS12805	NAD(P)-dependent dehydrogenase, short-chain alcohol dehydrogenase family	Lipid transport and metabolism;Secondary metabolites biosynthesis, transport and catabolism;General function prediction only
	NodG	Uniq	SM2011_RS12065	NAD(P)-dependent dehydrogenase, short-chain alcohol dehydrogenase family	Lipid transport and metabolism;Secondary metabolites biosynthesis, transport and catabolism;General function prediction only
	NodG	Dispensable	SM2011_RS08575 MAFF_RS21490 MCHK_RS29605	NAD(P)-dependent dehydrogenase, short-chain alcohol dehydrogenase family	Lipid transport and metabolism;Secondary metabolites biosynthesis, transport and catabolism;General function prediction only
	NodG	Uniq	MCHK_RS06990	NAD(P)-dependent dehydrogenase, short-chain alcohol dehydrogenase family	Lipid transport and metabolism;Secondary metabolites biosynthesis, transport and catabolism;General function prediction only
	NodG	Dispensable	blr2256 113-2GL007424	NAD(P)-dependent dehydrogenase, short-chain alcohol dehydrogenase family	Lipid transport and metabolism;Secondary metabolites biosynthesis, transport and catabolism;General function prediction only
	NodG	Dispensable	113-2GL003592 blr5634	NAD(P)-dependent dehydrogenase, short-chain alcohol dehydrogenase family	Lipid transport and metabolism;Secondary metabolites biosynthesis, transport and catabolism;General function prediction only
	NodG	Uniq	MAFF_RS12860	NAD(P)-dependent dehydrogenase, short-chain alcohol dehydrogenase family	Lipid transport and metabolism;Secondary metabolites biosynthesis, transport and catabolism;General function prediction only
	NodG	Dispensable	MAFF_RS21465 MCHK_RS29580 113-2GL005576 bll3913 bll6359	NAD(P)-dependent dehydrogenase, short-chain alcohol dehydrogenase family	Lipid transport and metabolism;Secondary metabolites biosynthesis, transport and catabolism;General function prediction only
	NodG	Dispensable	MAFF_RS31305 MCHK_RS05415	NAD(P)-dependent dehydrogenase, short-chain alcohol dehydrogenase family	Lipid transport and metabolism;Secondary metabolites biosynthesis, transport and catabolism;General function prediction only
	NodG	Uniq	SM2011_RS27410	NAD(P)-dependent dehydrogenase, short-chain alcohol dehydrogenase family	Lipid transport and metabolism;Secondary metabolites biosynthesis, transport and catabolism;General function prediction only
	NodG	Uniq	SM2011_RS22965	NAD(P)-dependent dehydrogenase, short-chain alcohol dehydrogenase family	Lipid transport and metabolism;Secondary metabolites biosynthesis, transport and catabolism;General function prediction only
	NodG	Dispensable	MCHK_RS16870 MAFF_RS09190	NAD(P)-dependent dehydrogenase, short-chain alcohol dehydrogenase family	Lipid transport and metabolism;Secondary metabolites biosynthesis, transport and catabolism;General function prediction only
	NodG	Core	113-2GL001530 N181_RS04325 blr7608 SM2011_RS27035 MCHK_RS14935 MAFF_RS07225	NAD(P)-dependent dehydrogenase, short-chain alcohol dehydrogenase family	Lipid transport and metabolism;Secondary metabolites biosynthesis, transport and catabolism;General function prediction only
	NodG	Uniq	SM2011_RS05575	NAD(P)-dependent dehydrogenase, short-chain alcohol dehydrogenase family	Lipid transport and metabolism;Secondary metabolites biosynthesis, transport and catabolism;General function prediction only
	NodG	Uniq	MCHK_RS01455	NAD(P)-dependent dehydrogenase, short-chain alcohol dehydrogenase family	Lipid transport and metabolism;Secondary metabolites biosynthesis, transport and catabolism;General function prediction only
	NodG	Dispensable	113-2GL005285 blr4183	NAD(P)-dependent dehydrogenase, short-chain alcohol dehydrogenase family	Lipid transport and metabolism;Secondary metabolites biosynthesis, transport and catabolism;General function prediction only
	NodG	Dispensable	MCHK_RS18125 N181_RS12365 SM2011_RS25820 MAFF_RS27435	NAD(P)-dependent dehydrogenase, short-chain alcohol dehydrogenase family	Lipid transport and metabolism;Secondary metabolites biosynthesis, transport and catabolism;General function prediction only
	NodG	Dispensable	113-2GL000753 bll0137	NAD(P)-dependent dehydrogenase, short-chain alcohol dehydrogenase family	Lipid transport and metabolism;Secondary metabolites biosynthesis, transport and catabolism;General function prediction only
	NodG	Dispensable	blr1893 113-2GL007773	NAD(P)-dependent dehydrogenase, short-chain alcohol dehydrogenase family	Lipid transport and metabolism;Secondary metabolites biosynthesis, transport and catabolism;General function prediction only
	NodG	Dispensable	MCHK_RS03375 MAFF_RS29360	NAD(P)-dependent dehydrogenase, short-chain alcohol dehydrogenase family	Lipid transport and metabolism;Secondary metabolites biosynthesis, transport and catabolism;General function prediction only
	NodG	Dispensable	113-2GL003879 bll5373	NAD(P)-dependent dehydrogenase, short-chain alcohol dehydrogenase family	Lipid transport and metabolism;Secondary metabolites biosynthesis, transport and catabolism;General function prediction only
	NodG	Uniq	MAFF_RS21325	NAD(P)-dependent dehydrogenase, short-chain alcohol dehydrogenase family	Lipid transport and metabolism;Secondary metabolites biosynthesis, transport and catabolism;General function prediction only
	NodG	Dispensable	113-2GL004735 bll4596	NAD(P)-dependent dehydrogenase, short-chain alcohol dehydrogenase family	Lipid transport and metabolism;Secondary metabolites biosynthesis, transport and catabolism;General function prediction only
	NodG	Uniq	SM2011_RS00920	NAD(P)-dependent dehydrogenase, short-chain alcohol dehydrogenase family	Lipid transport and metabolism;Secondary metabolites biosynthesis, transport and catabolism;General function prediction only
	NodG	Dispensable	113-2GL001331 blr6288 bll7782 113-2GL002888	NAD(P)-dependent dehydrogenase, short-chain alcohol dehydrogenase family	Lipid transport and metabolism;Secondary metabolites biosynthesis, transport and catabolism;General function prediction only
	NodG	Dispensable	SM2011_RS00200 MCHK_RS04170 MAFF_RS30065	NAD(P)-dependent dehydrogenase, short-chain alcohol dehydrogenase family	Lipid transport and metabolism;Secondary metabolites biosynthesis, transport and catabolism;General function prediction only
	NodG	Dispensable	113-2GL001056 blr8120	NAD(P)-dependent dehydrogenase, short-chain alcohol dehydrogenase family	Lipid transport and metabolism;Secondary metabolites biosynthesis, transport and catabolism;General function prediction only
	NodG	Uniq	N181_RS17545	NAD(P)-dependent dehydrogenase, short-chain alcohol dehydrogenase family	Lipid transport and metabolism;Secondary metabolites biosynthesis, transport and catabolism;General function prediction only
	NodG	Dispensable	MAFF_RS29385 MCHK_RS03400	NAD(P)-dependent dehydrogenase, short-chain alcohol dehydrogenase family	Lipid transport and metabolism;Secondary metabolites biosynthesis, transport and catabolism;General function prediction only
	NodG	Dispensable	SM2011_RS00525 MAFF_RS28025 MCHK_RS02135	NAD(P)-dependent dehydrogenase, short-chain alcohol dehydrogenase family	Lipid transport and metabolism;Secondary metabolites biosynthesis, transport and catabolism;General function prediction only
	NodG	Dispensable	MAFF_RS08600 MCHK_RS16300	NAD(P)-dependent dehydrogenase, short-chain alcohol dehydrogenase family	Lipid transport and metabolism;Secondary metabolites biosynthesis, transport and catabolism;General function prediction only
	NodG	Dispensable	113-2GL008178 113-2GL003810 blr1409 bll5442	NAD(P)-dependent dehydrogenase, short-chain alcohol dehydrogenase family	Lipid transport and metabolism;Secondary metabolites biosynthesis, transport and catabolism;General function prediction only
	NodG	Dispensable	SM2011_RS17990 MAFF_RS17315 N181_RS00040 MCHK_RS25425	NAD(P)-dependent dehydrogenase, short-chain alcohol dehydrogenase family	Lipid transport and metabolism;Secondary metabolites biosynthesis, transport and catabolism;General function prediction only
	NodG	Dispensable	MCHK_RS22150 113-2GL006940 SM2011_RS04845 113-2GL007643 MAFF_RS13735 bll2623 blr2036	NAD(P)-dependent dehydrogenase, short-chain alcohol dehydrogenase family	Lipid transport and metabolism;Secondary metabolites biosynthesis, transport and catabolism;General function prediction only
	NodG	Uniq	MCHK_RS28325	NAD(P)-dependent dehydrogenase, short-chain alcohol dehydrogenase family	Lipid transport and metabolism;Secondary metabolites biosynthesis, transport and catabolism;General function prediction only
	NodG	Dispensable	113-2GL003147 bll6055	NAD(P)-dependent dehydrogenase, short-chain alcohol dehydrogenase family	Lipid transport and metabolism;Secondary metabolites biosynthesis, transport and catabolism;General function prediction only
	NodG	Dispensable	N181_RS04075 MAFF_RS20200 SM2011_RS26790 MCHK_RS28100	NAD(P)-dependent dehydrogenase, short-chain alcohol dehydrogenase family	Lipid transport and metabolism;Secondary metabolites biosynthesis, transport and catabolism;General function prediction only
	NodG	Dispensable	113-2GL008298 bll2711 SM2011_RS22985 blr1304 113-2GL006837	NAD(P)-dependent dehydrogenase, short-chain alcohol dehydrogenase family	Lipid transport and metabolism;Secondary metabolites biosynthesis, transport and catabolism;General function prediction only
	NodG	Dispensable	MAFF_RS08960 113-2GL005464 SM2011_RS08975 bll4020 MCHK_RS16675	NAD(P)-dependent dehydrogenase, short-chain alcohol dehydrogenase family	Lipid transport and metabolism;Secondary metabolites biosynthesis, transport and catabolism;General function prediction only
	NodG	Uniq	MAFF_RS32430	NAD(P)-dependent dehydrogenase, short-chain alcohol dehydrogenase family	Lipid transport and metabolism;Secondary metabolites biosynthesis, transport and catabolism;General function prediction only
	NodG	Dispensable	blr3225 SM2011_RS27430 SM2011_RS27330 113-2GL006297	NAD(P)-dependent dehydrogenase, short-chain alcohol dehydrogenase family	Lipid transport and metabolism;Secondary metabolites biosynthesis, transport and catabolism;General function prediction only
	NodG	Dispensable	N181_RS23990 SM2011_RS27830 MCHK_RS22925 MAFF_RS14725	NAD(P)-dependent dehydrogenase, short-chain alcohol dehydrogenase family	Lipid transport and metabolism;Secondary metabolites biosynthesis, transport and catabolism;General function prediction only
	NodG	Core	N181_RS18880 MAFF_RS12780 MCHK_RS21100 blr5618 SM2011_RS13315 113-2GL003609	NAD(P)-dependent dehydrogenase, short-chain alcohol dehydrogenase family	Lipid transport and metabolism;Secondary metabolites biosynthesis, transport and catabolism;General function prediction only
	NodG	Dispensable	113-2GL000591 blr0293	NAD(P)-dependent dehydrogenase, short-chain alcohol dehydrogenase family	Lipid transport and metabolism;Secondary metabolites biosynthesis, transport and catabolism;General function prediction only
	NodG	Uniq	SM2011_RS27360	NAD(P)-dependent dehydrogenase, short-chain alcohol dehydrogenase family	Lipid transport and metabolism;Secondary metabolites biosynthesis, transport and catabolism;General function prediction only
	NodG	Dispensable	N181_RS26340 MAFF_RS14235 MCHK_RS22460	NAD(P)-dependent dehydrogenase, short-chain alcohol dehydrogenase family	Lipid transport and metabolism;Secondary metabolites biosynthesis, transport and catabolism;General function prediction only
	NodG	Uniq	SM2011_RS27225	NAD(P)-dependent dehydrogenase, short-chain alcohol dehydrogenase family	Lipid transport and metabolism;Secondary metabolites biosynthesis, transport and catabolism;General function prediction only
	NodG	Dispensable	SM2011_RS22600 N181_RS10085	NAD(P)-dependent dehydrogenase, short-chain alcohol dehydrogenase family	Lipid transport and metabolism;Secondary metabolites biosynthesis, transport and catabolism;General function prediction only
	NodG	Dispensable	bll6179 113-2GL003006	NAD(P)-dependent dehydrogenase, short-chain alcohol dehydrogenase family	Lipid transport and metabolism;Secondary metabolites biosynthesis, transport and catabolism;General function prediction only
	NodG	Uniq	MAFF_RS10570	NAD(P)-dependent dehydrogenase, short-chain alcohol dehydrogenase family	Lipid transport and metabolism;Secondary metabolites biosynthesis, transport and catabolism;General function prediction only
	NodG	Dispensable	MCHK_RS01630 MAFF_RS28935	NAD(P)-dependent dehydrogenase, short-chain alcohol dehydrogenase family	Lipid transport and metabolism;Secondary metabolites biosynthesis, transport and catabolism;General function prediction only
	NodG	Uniq	MAFF_RS28810	NAD(P)-dependent dehydrogenase, short-chain alcohol dehydrogenase family	Lipid transport and metabolism;Secondary metabolites biosynthesis, transport and catabolism;General function prediction only
	NodG	Dispensable	113-2GL008752 blr0893	NAD(P)-dependent dehydrogenase, short-chain alcohol dehydrogenase family	Lipid transport and metabolism;Secondary metabolites biosynthesis, transport and catabolism;General function prediction only
	NodG	Uniq	N181_RS20125	NAD(P)-dependent dehydrogenase, short-chain alcohol dehydrogenase family	Lipid transport and metabolism;Secondary metabolites biosynthesis, transport and catabolism;General function prediction only
	NodG	Dispensable	113-2GL006590 bll2949	NAD(P)-dependent dehydrogenase, short-chain alcohol dehydrogenase family	Lipid transport and metabolism;Secondary metabolites biosynthesis, transport and catabolism;General function prediction only
	NodG	Uniq	SM2011_RS05570	NAD(P)-dependent dehydrogenase, short-chain alcohol dehydrogenase family	Lipid transport and metabolism;Secondary metabolites biosynthesis, transport and catabolism;General function prediction only
	NodG	Dispensable	MAFF_RS29930 MCHK_RS04045 N181_RS01915	NAD(P)-dependent dehydrogenase, short-chain alcohol dehydrogenase family	Lipid transport and metabolism;Secondary metabolites biosynthesis, transport and catabolism;General function prediction only
	NodG	Dispensable	MAFF_RS26620 MCHK_RS00960	NAD(P)-dependent dehydrogenase, short-chain alcohol dehydrogenase family	Lipid transport and metabolism;Secondary metabolites biosynthesis, transport and catabolism;General function prediction only
	NodG	Uniq	N181_RS17455	NAD(P)-dependent dehydrogenase, short-chain alcohol dehydrogenase family	Lipid transport and metabolism;Secondary metabolites biosynthesis, transport and catabolism;General function prediction only
	NodG	Dispensable	SM2011_RS06945 N181_RS15060	NAD(P)-dependent dehydrogenase, short-chain alcohol dehydrogenase family	Lipid transport and metabolism;Secondary metabolites biosynthesis, transport and catabolism;General function prediction only
	NodG	Uniq	MAFF_RS05235	NAD(P)-dependent dehydrogenase, short-chain alcohol dehydrogenase family	Lipid transport and metabolism;Secondary metabolites biosynthesis, transport and catabolism;General function prediction only
	NodG	Dispensable	113-2GL006959 blr2605	NAD(P)-dependent dehydrogenase, short-chain alcohol dehydrogenase family	Lipid transport and metabolism;Secondary metabolites biosynthesis, transport and catabolism;General function prediction only
	NodG	Uniq	MAFF_RS13190	NAD(P)-dependent dehydrogenase, short-chain alcohol dehydrogenase family	Lipid transport and metabolism;Secondary metabolites biosynthesis, transport and catabolism;General function prediction only
	NodG	Uniq	SM2011_RS16160	NAD(P)-dependent dehydrogenase, short-chain alcohol dehydrogenase family	Lipid transport and metabolism;Secondary metabolites biosynthesis, transport and catabolism;General function prediction only
	NodG	Dispensable	113-2GL001468 blr7656	NAD(P)-dependent dehydrogenase, short-chain alcohol dehydrogenase family	Lipid transport and metabolism;Secondary metabolites biosynthesis, transport and catabolism;General function prediction only
	NodG	Uniq	N181_RS28240	NAD(P)-dependent dehydrogenase, short-chain alcohol dehydrogenase family	Lipid transport and metabolism;Secondary metabolites biosynthesis, transport and catabolism;General function prediction only
	NodG	Dispensable	MCHK_RS18925 MAFF_RS10620	NAD(P)-dependent dehydrogenase, short-chain alcohol dehydrogenase family	Lipid transport and metabolism;Secondary metabolites biosynthesis, transport and catabolism;General function prediction only
	NodG	Dispensable	bll3655 113-2GL005868	NAD(P)-dependent dehydrogenase, short-chain alcohol dehydrogenase family	Lipid transport and metabolism;Secondary metabolites biosynthesis, transport and catabolism;General function prediction only
	NodG	Dispensable	blr7900 MAFF_RS28145 MCHK_RS02235 113-2GL001203	NAD(P)-dependent dehydrogenase, short-chain alcohol dehydrogenase family	Lipid transport and metabolism;Secondary metabolites biosynthesis, transport and catabolism;General function prediction only
	NodG	Dispensable	blr7165 113-2GL002027	NAD(P)-dependent dehydrogenase, short-chain alcohol dehydrogenase family	Lipid transport and metabolism;Secondary metabolites biosynthesis, transport and catabolism;General function prediction only
	NodG	Dispensable	113-2GL002409 bll6807	NAD(P)-dependent dehydrogenase, short-chain alcohol dehydrogenase family	Lipid transport and metabolism;Secondary metabolites biosynthesis, transport and catabolism;General function prediction only
	NodG	Dispensable	113-2GL001929 bll7249	NAD(P)-dependent dehydrogenase, short-chain alcohol dehydrogenase family	Lipid transport and metabolism;Secondary metabolites biosynthesis, transport and catabolism;General function prediction only
	NodG	Dispensable	113-2GL006582 bll6372 bll2957	NAD(P)-dependent dehydrogenase, short-chain alcohol dehydrogenase family	Lipid transport and metabolism;Secondary metabolites biosynthesis, transport and catabolism;General function prediction only
	NodG	Uniq	blr6358	NAD(P)-dependent dehydrogenase, short-chain alcohol dehydrogenase family	Lipid transport and metabolism;Secondary metabolites biosynthesis, transport and catabolism;General function prediction only
	NodG	Dispensable	bll5108 113-2GL004163	NAD(P)-dependent dehydrogenase, short-chain alcohol dehydrogenase family	Lipid transport and metabolism;Secondary metabolites biosynthesis, transport and catabolism;General function prediction only
	NodG	Dispensable	blr4378 113-2GL005062	NAD(P)-dependent dehydrogenase, short-chain alcohol dehydrogenase family	Lipid transport and metabolism;Secondary metabolites biosynthesis, transport and catabolism;General function prediction only
	NodG	Core	SM2011_RS20040 113-2GL005424 MCHK_RS05980 MAFF_RS31865 N181_RS26895 bll4059	NAD(P)-dependent dehydrogenase, short-chain alcohol dehydrogenase family	Lipid transport and metabolism;Secondary metabolites biosynthesis, transport and catabolism;General function prediction only
	NodG	Uniq	MCHK_RS33120	NAD(P)-dependent dehydrogenase, short-chain alcohol dehydrogenase family	Lipid transport and metabolism;Secondary metabolites biosynthesis, transport and catabolism;General function prediction only
	NodG	Dispensable	blr3430 113-2GL006087	NAD(P)-dependent dehydrogenase, short-chain alcohol dehydrogenase family	Lipid transport and metabolism;Secondary metabolites biosynthesis, transport and catabolism;General function prediction only
	NodG	Dispensable	bll5332 113-2GL003922	NAD(P)-dependent dehydrogenase, short-chain alcohol dehydrogenase family	Lipid transport and metabolism;Secondary metabolites biosynthesis, transport and catabolism;General function prediction only
	NodG	Uniq	MCHK_RS01460	NAD(P)-dependent dehydrogenase, short-chain alcohol dehydrogenase family	Lipid transport and metabolism;Secondary metabolites biosynthesis, transport and catabolism;General function prediction only
	NodG	Dispensable	bll0026 113-2GL000867	NAD(P)-dependent dehydrogenase, short-chain alcohol dehydrogenase family	Lipid transport and metabolism;Secondary metabolites biosynthesis, transport and catabolism;General function prediction only
	NodG	Dispensable	blr3449 113-2GL006068	NAD(P)-dependent dehydrogenase, short-chain alcohol dehydrogenase family	Lipid transport and metabolism;Secondary metabolites biosynthesis, transport and catabolism;General function prediction only
	NodG	Uniq	SM2011_RS11390	NAD(P)-dependent dehydrogenase, short-chain alcohol dehydrogenase family	Lipid transport and metabolism;Secondary metabolites biosynthesis, transport and catabolism;General function prediction only
	NodG	Core	MCHK_RS20425 blr7846 bll7804 SM2011_RS03995 MAFF_RS12065 113-2GL001307 N181_RS23220 113-2GL001261	NAD(P)-dependent dehydrogenase, short-chain alcohol dehydrogenase family	Lipid transport and metabolism;Secondary metabolites biosynthesis, transport and catabolism;General function prediction only
	NodG	Uniq	MAFF_RS13130	NAD(P)-dependent dehydrogenase, short-chain alcohol dehydrogenase family	Lipid transport and metabolism;Secondary metabolites biosynthesis, transport and catabolism;General function prediction only
	NodG	Dispensable	bll6082 MAFF_RS22250 113-2GL003116 MCHK_RS30375	NAD(P)-dependent dehydrogenase, short-chain alcohol dehydrogenase family	Lipid transport and metabolism;Secondary metabolites biosynthesis, transport and catabolism;General function prediction only
	NodG	Dispensable	blr5444 113-2GL003808	NAD(P)-dependent dehydrogenase, short-chain alcohol dehydrogenase family	Lipid transport and metabolism;Secondary metabolites biosynthesis, transport and catabolism;General function prediction only
	NodG	Dispensable	MAFF_RS16145 SM2011_RS31010 N181_RS10350 bll0225 113-2GL000663 blr3725 113-2GL005801	NAD(P)-dependent dehydrogenase, short-chain alcohol dehydrogenase family	Lipid transport and metabolism;Secondary metabolites biosynthesis, transport and catabolism;General function prediction only
	NodG	Dispensable	MCHK_RS25030 SM2011_RS11220 N181_RS19815 MAFF_RS16920	NAD(P)-dependent dehydrogenase, short-chain alcohol dehydrogenase family	Lipid transport and metabolism;Secondary metabolites biosynthesis, transport and catabolism;General function prediction only
	NodG	Dispensable	bll1494 113-2GL008084	NAD(P)-dependent dehydrogenase, short-chain alcohol dehydrogenase family	Lipid transport and metabolism;Secondary metabolites biosynthesis, transport and catabolism;General function prediction only
	NodH	Dispensable	SM2011_RS24750 N181_RS04930	LPS sulfotransferase NodH	Cell wall/membrane/envelope biogenesis
	NodH	Uniq	SM2011_RS26080	LPS sulfotransferase NodH	Cell wall/membrane/envelope biogenesis
	NodH	Dispensable	MCHK_RS32715 SM2011_RS02340	LPS sulfotransferase NodH	Cell wall/membrane/envelope biogenesis
	NodH	Dispensable	MAFF_RS15915 MCHK_RS24140	LPS sulfotransferase NodH	Cell wall/membrane/envelope biogenesis
	NodI	Uniq	113-2GL007649	ABC-type multidrug transport system, ATPase component	Defense mechanisms
	NodI	Dispensable	113-2GL001154 blr7933	ABC-type multidrug transport system, ATPase component	Defense mechanisms
	NodI	Dispensable	N181_RS02875 MCHK_RS32725 SM2011_RS02395 blr2030 MAFF_RS25220	ABC-type multidrug transport system, ATPase component	Defense mechanisms
	NodI	Uniq	blr8070	ABC-type multidrug transport system, ATPase component	Defense mechanisms
	NodI	Dispensable	SM2011_RS10975 N181_RS20260	ABC-type multidrug transport system, ATPase component	Defense mechanisms
	NodI	Dispensable	SM2011_RS07500 N181_RS02770 blr6190 113-2GL002994	ABC-type multidrug transport system, ATPase component	Defense mechanisms
	NodI	Dispensable	113-2GL003574 MCHK_RS26960 bll5649 MAFF_RS18915	ABC-type multidrug transport system, ATPase component	Defense mechanisms
	NodI	Core	MCHK_RS26710 MAFF_RS18645 SM2011_RS23995 N181_RS08875 113-2GL002656 blr6579	ABC-type multidrug transport system, ATPase component	Defense mechanisms
	NodI	Dispensable	113-2GL000564 SM2011_RS03230 blr0317	ABC-type multidrug transport system, ATPase component	Defense mechanisms
	NodI	Dispensable	MAFF_RS08710 MCHK_RS16400	ABC-type multidrug transport system, ATPase component	Defense mechanisms
	NodI	Dispensable	113-2GL008739 blr0906	ABC-type multidrug transport system, ATPase component	Defense mechanisms
	NodJ	Dispensable	MCHK_RS26965 MAFF_RS18920	ABC-type multidrug transport system, permease component	Defense mechanisms
	NodJ	Dispensable	N181_RS20270 SM2011_RS10965	ABC-type multidrug transport system, permease component	Defense mechanisms
	NodJ	Dispensable	blr0907 113-2GL008738	ABC-type multidrug transport system, permease component	Defense mechanisms
	NodJ	Dispensable	blr7873 113-2GL001231	ABC-type multidrug transport system, permease component	Defense mechanisms
	NodJ	Dispensable	113-2GL001230 blr7874	ABC-type multidrug transport system, permease component	Defense mechanisms
	NodJ	Dispensable	MCHK_RS32720 MAFF_RS25225 N181_RS02880 SM2011_RS02390 blr2031	ABC-type multidrug transport system, permease component	Defense mechanisms
	NodJ	Dispensable	bll5648 113-2GL003575	ABC-type multidrug transport system, permease component	Defense mechanisms
	NodJ	Core	blr6578 N181_RS08880 SM2011_RS23990 MAFF_RS18640 113-2GL002657 MCHK_RS26705	ABC-type multidrug transport system, permease component	Defense mechanisms
	NodJ	Dispensable	SM2011_RS10970 N181_RS20265	ABC-type multidrug transport system, permease component	Defense mechanisms
	NodJ	Dispensable	113-2GL002993 SM2011_RS07505 blr6191 N181_RS02765	ABC-type multidrug transport system, permease component	Defense mechanisms
	NodL	Dispensable	blr3649 113-2GL005874	Acetyltransferase (isoleucine patch superfamily)	General function prediction only
	NodL	Dispensable	blr7948 MCHK_RS22380 113-2GL001139	Acetyltransferase (isoleucine patch superfamily)	General function prediction only
	NodL	Dispensable	SM2011_RS20610 MAFF_RS19800 MCHK_RS27705 N181_RS07520	Acetyltransferase (isoleucine patch superfamily)	General function prediction only
	NodL	Dispensable	MAFF_RS10195 MCHK_RS34240	Acetyltransferase (isoleucine patch superfamily)	General function prediction only
	NodL	Dispensable	N181_RS17155 MCHK_RS20295 MAFF_RS11930	Acetyltransferase (isoleucine patch superfamily)	General function prediction only
	NodL	Uniq	SM2011_RS02115	Acetyltransferase (isoleucine patch superfamily)	General function prediction only
	NodL	Dispensable	MAFF_RS07235 MCHK_RS14945	Acetyltransferase (isoleucine patch superfamily)	General function prediction only
	NodL	Uniq	bll6008	Acetyltransferase (isoleucine patch superfamily)	General function prediction only
	NodL	Uniq	MAFF_RS19365	Acetyltransferase (isoleucine patch superfamily)	General function prediction only
	NodL	Dispensable	MAFF_RS09760 MCHK_RS17430	Acetyltransferase (isoleucine patch superfamily)	General function prediction only
	NodL	Dispensable	N181_RS18485 SM2011_RS13755 MAFF_RS14155	Acetyltransferase (isoleucine patch superfamily)	General function prediction only
	NodL	Dispensable	SM2011_RS12780 N181_RS03915	Acetyltransferase (isoleucine patch superfamily)	General function prediction only
	NodL	Uniq	SM2011_RS09510	Acetyltransferase (isoleucine patch superfamily)	General function prediction only
	NodM	Dispensable	N181_RS10250 SM2011_RS22800 MAFF_RS27710 SM2011_RS02440 113-2GL004723 blr1632 113-2GL008023 bll4607 MAFF_RS04455 MAFF_RS26070	Glucosamine 6-phosphate synthetase, contains amidotransferase and phosphosugar isomerase domains	Cell wall/membrane/envelope biogenesis
	NodM	Dispensable	MAFF_RS34460 MCHK_RS08485	D-arabinose 5-phosphate isomerase GutQ	Carbohydrate transport and metabolism;Cell wall/membrane/envelope biogenesis
	NodM	Dispensable	MAFF_RS19620 MCHK_RS27420	Fructoselysine-6-P-deglycase FrlB and related proteins with duplicated sugar isomerase (SIS) domain	Cell wall/membrane/envelope biogenesis
	NodM	Uniq	MCHK_RS33165	-	-
	NodM	Dispensable	N181_RS20985 SM2011_RS15350	Fructoselysine-6-P-deglycase FrlB and related proteins with duplicated sugar isomerase (SIS) domain	Cell wall/membrane/envelope biogenesis
	NodM	Uniq	SM2011_RS29400	Fructoselysine-6-P-deglycase FrlB and related proteins with duplicated sugar isomerase (SIS) domain	Cell wall/membrane/envelope biogenesis
	NodN	Dispensable	blr3861 113-2GL005643	Acyl dehydratase	Lipid transport and metabolism
	NodN	Uniq	MAFF_RS27320	Acyl dehydratase	Lipid transport and metabolism
	NodN	Dispensable	blr0424 113-2GL000447	Acyl dehydratase	Lipid transport and metabolism
	NodN	Uniq	bll6373	Acyl dehydratase	Lipid transport and metabolism
	NodN	Dispensable	MCHK_RS20045 MAFF_RS11675	Acyl dehydratase	Lipid transport and metabolism
	NodN	Dispensable	bll3460 113-2GL006057	Acyl dehydratase	Lipid transport and metabolism
	NodN	Dispensable	N181_RS03365 SM2011_RS26385	Acyl dehydratase	Lipid transport and metabolism
	NodN	Core	MAFF_RS13180 MCHK_RS21480 blr3959 SM2011_RS28880 113-2GL005529 SM2011_RS02425 N181_RS06570	Acyl dehydratase	Lipid transport and metabolism
	NodN	Dispensable	MCHK_RS03140 MAFF_RS29160 SM2011_RS10100	Acyl dehydratase	Lipid transport and metabolism
	NodN	Dispensable	MCHK_RS20040 N181_RS03360 SM2011_RS26380 MAFF_RS11670	Acyl dehydratase	Lipid transport and metabolism
	NodN	Dispensable	bll5333 113-2GL003921	Acyl dehydratase	Lipid transport and metabolism
	NodN	Dispensable	113-2GL001710 bll7437	Acyl dehydratase	Lipid transport and metabolism
	NodN	Dispensable	bll3297 113-2GL006225	Acyl dehydratase	Lipid transport and metabolism
	NodN	Dispensable	MCHK_RS12155 blr6796 MAFF_RS04740 113-2GL002422	Acyl dehydratase	Lipid transport and metabolism
	NodN	Dispensable	MAFF_RS05755 MCHK_RS13220	Acyl dehydratase	Lipid transport and metabolism
	NodN	Uniq	MCHK_RS02545	Acyl dehydratase	Lipid transport and metabolism
	NodN	Dispensable	113-2GL006215 blr3306	Acyl dehydratase	Lipid transport and metabolism
	NodN	Uniq	bll6394	Acyl dehydratase	Lipid transport and metabolism
	NodN	Uniq	113-2GL005521	Acyl dehydratase	Lipid transport and metabolism
	NodN	Dispensable	bll7438 113-2GL001708	Acyl dehydratase	Lipid transport and metabolism
	NodN	Dispensable	MAFF_RS29220 SM2011_RS12085 MCHK_RS03200	Acyl dehydratase	Lipid transport and metabolism
	NodP	Dispensable	N181_RS27710 SM2011_RS19125	3'-phosphoadenosine 5'-phosphosulfate sulfotransferase (PAPS reductase)/FAD synthetase or related enzyme	Amino acid transport and metabolism;Coenzyme transport and metabolism
	NodP	Dispensable	N181_RS22200 N181_RS27715 MAFF_RS30865 SM2011_RS02370 MCHK_RS04955 SM2011_RS19120 SM2011_RS10280	3'-phosphoadenosine 5'-phosphosulfate sulfotransferase (PAPS reductase)/FAD synthetase or related enzyme	Amino acid transport and metabolism;Coenzyme transport and metabolism
	NodP	Dispensable	MCHK_RS22110 MAFF_RS13695	3'-phosphoadenosine 5'-phosphosulfate sulfotransferase (PAPS reductase)/FAD synthetase or related enzyme	Amino acid transport and metabolism;Coenzyme transport and metabolism
	NodP	Dispensable	blr1481 113-2GL008098	3'-phosphoadenosine 5'-phosphosulfate sulfotransferase (PAPS reductase)/FAD synthetase or related enzyme	Amino acid transport and metabolism;Coenzyme transport and metabolism
	NodP	Dispensable	113-2GL008103 bll1476	3'-phosphoadenosine 5'-phosphosulfate sulfotransferase (PAPS reductase)/FAD synthetase or related enzyme	Amino acid transport and metabolism;Coenzyme transport and metabolism
	NodQ	Dispensable	SM2011_RS10285 MAFF_RS30870 N181_RS22195 MCHK_RS04960 SM2011_RS02375	Adenylylsulfate kinase or related kinase	Inorganic ion transport and metabolism
	NodS	Uniq	N181_RS01405	SAM-dependent methyltransferase	Secondary metabolites biosynthesis, transport and catabolism;General function prediction only
	NodS	Dispensable	blr2028 MAFF_RS25205	SAM-dependent methyltransferase	Secondary metabolites biosynthesis, transport and catabolism;General function prediction only
	NodS	Dispensable	MCHK_RS09115 MAFF_RS01575	SAM-dependent methyltransferase	Secondary metabolites biosynthesis, transport and catabolism;General function prediction only
	NodS	Uniq	SM2011_RS09835	SAM-dependent methyltransferase	Secondary metabolites biosynthesis, transport and catabolism;General function prediction only
	NodS	Uniq	SM2011_RS11050	SAM-dependent methyltransferase	Secondary metabolites biosynthesis, transport and catabolism;General function prediction only
	NodS	Uniq	MAFF_RS12685	SAM-dependent methyltransferase	Secondary metabolites biosynthesis, transport and catabolism;General function prediction only
	NodS	Dispensable	N181_RS11865 bll2645 113-2GL006917	SAM-dependent methyltransferase	Secondary metabolites biosynthesis, transport and catabolism;General function prediction only
	NodS	Uniq	SM2011_RS09865	SAM-dependent methyltransferase	Secondary metabolites biosynthesis, transport and catabolism;General function prediction only
	NodS	Uniq	blr7665	SAM-dependent methyltransferase	Secondary metabolites biosynthesis, transport and catabolism;General function prediction only
	NodS	Dispensable	MCHK_RS17265 blr0228 113-2GL000660	SAM-dependent methyltransferase	Secondary metabolites biosynthesis, transport and catabolism;General function prediction only
	NodS	Dispensable	MAFF_RS17715 MCHK_RS25825	SAM-dependent methyltransferase	Secondary metabolites biosynthesis, transport and catabolism;General function prediction only
	NodS	Uniq	MAFF_RS09645	SAM-dependent methyltransferase	Secondary metabolites biosynthesis, transport and catabolism;General function prediction only
	NodT	Uniq	bll3710	Outer membrane protein TolC	Cell wall/membrane/envelope biogenesis
	NodT	Dispensable	MAFF_RS05580 MCHK_RS12970	Outer membrane protein TolC	Cell wall/membrane/envelope biogenesis
	NodT	Dispensable	113-2GL004903 blr4455	Outer membrane protein TolC	Cell wall/membrane/envelope biogenesis
	NodT	Dispensable	113-2GL003782 blr5467	Outer membrane protein TolC	Cell wall/membrane/envelope biogenesis
	NodT	Dispensable	113-2GL004338 blr4935	Outer membrane protein TolC	Cell wall/membrane/envelope biogenesis
	NodT	Dispensable	SM2011_RS22040 N181_RS29550	Outer membrane protein TolC	Cell wall/membrane/envelope biogenesis
	NodT	Dispensable	113-2GL004883 blr4473	Outer membrane protein TolC	Cell wall/membrane/envelope biogenesis
	NodT	Dispensable	bll4321 113-2GL005126	Outer membrane protein TolC	Cell wall/membrane/envelope biogenesis
	NodT	Dispensable	N181_RS29745 113-2GL005813	Outer membrane protein TolC	Cell wall/membrane/envelope biogenesis
	NodT	Dispensable	bll2211 113-2GL007479	Outer membrane protein TolC	Cell wall/membrane/envelope biogenesis
	NodT	Uniq	MCHK_RS00770	Outer membrane protein TolC	Cell wall/membrane/envelope biogenesis
	NodT	Uniq	bll3709	Outer membrane protein TolC	Cell wall/membrane/envelope biogenesis
	NodT	Dispensable	SM2011_RS17275 SM2011_RS02840 N181_RS20045	Outer membrane protein TolC	Cell wall/membrane/envelope biogenesis
	NodT	Dispensable	bll3035 113-2GL006500	Outer membrane protein TolC	Cell wall/membrane/envelope biogenesis
	NodU	Uniq	N181_RS11670	Predicted carbamoyl transferase, NodU family	General function prediction only
	NodU	Dispensable	113-2GL007647 N181_RS30765 blr2033	Predicted carbamoyl transferase, NodU family	General function prediction only
	NodU	Uniq	N181_RS09940	Predicted carbamoyl transferase, NodU family	General function prediction only
	NodU	Dispensable	blr2029 113-2GL007650	Predicted carbamoyl transferase, NodU family	General function prediction only
	NodU	Dispensable	blr2034 MAFF_RS25230 113-2GL007646 N181_RS02890	Predicted carbamoyl transferase, NodU family	General function prediction only
	NodU	Dispensable	SM2011_RS08865 N181_RS02645	Predicted carbamoyl transferase, NodU family	General function prediction only
	NodV	Uniq	SM2011_RS19200	PAS domain	Signal transduction mechanisms
	NodV	Dispensable	MCHK_RS22960 MAFF_RS14760	PAS domain	Signal transduction mechanisms
	NodV	Dispensable	113-2GL000606 blr0279	PAS domain	Signal transduction mechanisms
	NodV	Dispensable	113-2GL007515 bll2176	PAS domain	Signal transduction mechanisms
	NodV	Uniq	SM2011_RS29695	PAS domain	Signal transduction mechanisms
	NodV	Dispensable	bll3140 113-2GL006388	PAS domain	Signal transduction mechanisms
	NodV	Dispensable	113-2GL003985 blr5269	PAS domain	Signal transduction mechanisms
	NodV	Dispensable	MAFF_RS31375 MCHK_RS05490	PAS domain	Signal transduction mechanisms
	NodV	Uniq	SM2011_RS12345	PAS domain	Signal transduction mechanisms
	NodV	Uniq	MAFF_RS00365	PAS domain	Signal transduction mechanisms
	NodV	Uniq	MAFF_RS05105	PAS domain	Signal transduction mechanisms
	NodV	Dispensable	bll1715 113-2GL007933 113-2GL004518 blr4773	PAS domain	Signal transduction mechanisms
	NodV	Dispensable	MAFF_RS15665 MCHK_RS23870	PAS domain	Signal transduction mechanisms
	NodV	Dispensable	SM2011_RS16310 N181_RS00110	PAS domain	Signal transduction mechanisms
	NodV	Dispensable	SM2011_RS04255 N181_RS22735	PAS domain	Signal transduction mechanisms
	NodV	Dispensable	MAFF_RS09935 MCHK_RS17640	PAS domain	Signal transduction mechanisms
	NodV	Dispensable	bll2598 113-2GL006971	PAS domain	Signal transduction mechanisms
	NodV	Dispensable	bll6704 bll1362 113-2GL002523 113-2GL007233 blr2401 113-2GL008229	PAS domain	Signal transduction mechanisms
	NodV	Dispensable	113-2GL003990 blr5264	PAS domain	Signal transduction mechanisms
	NodW	Dispensable	bll7081 113-2GL002117	Two-component response regulator, FixJ family, consists of REC and HTH domains	Signal transduction mechanisms;Transcription
	NodW	Uniq	N181_RS17610	Two-component response regulator, FixJ family, consists of REC and HTH domains	Signal transduction mechanisms;Transcription
	NodW	Dispensable	113-2GL006048 blr3468	Two-component response regulator, FixJ family, consists of REC and HTH domains	Signal transduction mechanisms;Transcription
	NodW	Dispensable	113-2GL003951 bll5301	Two-component response regulator, FixJ family, consists of REC and HTH domains	Signal transduction mechanisms;Transcription
	NodW	Uniq	SM2011_RS12355	Two-component response regulator, FixJ family, consists of REC and HTH domains	Signal transduction mechanisms;Transcription
	NodW	Dispensable	113-2GL006785 bll2758	Two-component response regulator, FixJ family, consists of REC and HTH domains	Signal transduction mechanisms;Transcription
	NodW	Dispensable	N181_RS17715 113-2GL006049 SM2011_RS02590 blr3467 SM2011_RS04630	Two-component response regulator, FixJ family, consists of REC and HTH domains	Signal transduction mechanisms;Transcription
	NodW	Uniq	MCHK_RS34195	Two-component response regulator, FixJ family, consists of REC and HTH domains	Signal transduction mechanisms;Transcription
	NodW	Uniq	N181_RS21825	Two-component response regulator, FixJ family, consists of REC and HTH domains	Signal transduction mechanisms;Transcription
	NodW	Dispensable	bll2759 113-2GL006784	Two-component response regulator, FixJ family, consists of REC and HTH domains	Signal transduction mechanisms;Transcription
	NodW	Uniq	SM2011_RS12350	Two-component response regulator, FixJ family, consists of REC and HTH domains	Signal transduction mechanisms;Transcription
	NodW	Uniq	N181_RS21820	Two-component response regulator, FixJ family, consists of REC and HTH domains	Signal transduction mechanisms;Transcription
	NodW	Dispensable	113-2GL000489 bll0386	Two-component response regulator, FixJ family, consists of REC and HTH domains	Signal transduction mechanisms;Transcription
	NodW	Dispensable	N181_RS17720 SM2011_RS02595 SM2011_RS04635	Two-component response regulator, FixJ family, consists of REC and HTH domains	Signal transduction mechanisms;Transcription
	NodW	Uniq	MCHK_RS34975	Two-component response regulator, FixJ family, consists of REC and HTH domains	Signal transduction mechanisms;Transcription
	NodW	Uniq	MAFF_RS05110 MAFF_RS05070	Two-component response regulator, FixJ family, consists of REC and HTH domains	Signal transduction mechanisms;Transcription
	NodW	Dispensable	113-2GL000628 blr0259	Two-component response regulator, FixJ family, consists of REC and HTH domains	Signal transduction mechanisms;Transcription
	NodW	Dispensable	bsl1713 blr4775 113-2GL004516	Two-component response regulator, FixJ family, consists of REC and HTH domains	Signal transduction mechanisms;Transcription
	NodW	Dispensable	SM2011_RS03345 MAFF_RS26970 MCHK_RS18425	Two-component response regulator, FixJ family, consists of REC and HTH domains	Signal transduction mechanisms;Transcription
	NodW	Dispensable	blr0258 113-2GL004517 113-2GL007934 blr4774 N181_RS17615 bll1714 113-2GL000629	Two-component response regulator, FixJ family, consists of REC and HTH domains	Signal transduction mechanisms;Transcription
	NodY	Uniq	blr2024	-	-
	NodZ	Dispensable	blr2035 MAFF_RS23945	-	-
	NodZ	Uniq	113-2GL007645	-	-
	NolA	Dispensable	113-2GL007655 bll2019	DNA-binding transcriptional regulator, MerR family	Transcription
	NolA	Dispensable	MCHK_RS30135 MAFF_RS22020	DNA-binding transcriptional regulator, MerR family	Transcription
	NolA	Dispensable	N181_RS27520 SM2011_RS19305 MAFF_RS10855 MCHK_RS19215	DNA-binding transcriptional regulator, MerR family	Transcription
	NolA	Dispensable	bll4578 113-2GL004753	DNA-binding transcriptional regulator, MerR family	Transcription
	NolA	Uniq	SM2011_RS00320	DNA-binding transcriptional regulator, MerR family	Transcription
	NolA	Dispensable	MCHK_RS00170 MAFF_RS23015	DNA-binding transcriptional regulator, MerR family	Transcription
	NolA	Uniq	SM2011_RS00785	DNA-binding transcriptional regulator, MerR family	Transcription
	NolA	Dispensable	MAFF_RS06435 SM2011_RS21490 MCHK_RS13895 N181_RS28990	DNA-binding transcriptional regulator, MerR family	Transcription
	NolA	Dispensable	N181_RS07295 MCHK_RS08210 SM2011_RS20545 MAFF_RS34230	DNA-binding transcriptional regulator, MerR family	Transcription
	NolA	Dispensable	113-2GL004266 bll5018	DNA-binding transcriptional regulator, MerR family	Transcription
	NolA	Dispensable	MCHK_RS20120 MAFF_RS11755 SM2011_RS23675 N181_RS09185	DNA-binding transcriptional regulator, MerR family	Transcription
	NolA	Dispensable	SM2011_RS11680 SM2011_RS02785 N181_RS01960	DNA-binding transcriptional regulator, MerR family	Transcription
	NolA	Dispensable	MCHK_RS29875 MAFF_RS21770	DNA-binding transcriptional regulator, MerR family	Transcription
	NolB	Dispensable	MCHK_RS32040 MAFF_RS25835	-	-
	NolB	Uniq	blr1812	-	-
	NolB	Uniq	113-2GL007849	-	-
	NolG	Dispensable	113-2GL008026 113-2GL006679 blr1629 blr2861	Multidrug efflux pump subunit AcrB	Defense mechanisms
	NolG	Dispensable	bll0301 113-2GL000582	Multidrug efflux pump subunit AcrB	Defense mechanisms
	NolG	Dispensable	N181_RS21035 SM2011_RS15300 113-2GL008064 blr1516	Multidrug efflux pump subunit AcrB	Defense mechanisms
	NolG	Dispensable	113-2GL004901 MCHK_RS20585 MAFF_RS23685 blr4457	Multidrug efflux pump subunit AcrB	Defense mechanisms
	NolG	Dispensable	MCHK_RS23610 MAFF_RS15410	Multidrug efflux pump subunit AcrB	Defense mechanisms
	NolG	Dispensable	N181_RS23510 SM2011_RS05185	Multidrug efflux pump subunit AcrB	Defense mechanisms
	NolG	Dispensable	MCHK_RS14535 MAFF_RS06855 N181_RS19050	Multidrug efflux pump subunit AcrB	Defense mechanisms
	NolG	Dispensable	113-2GL006605 blr2934	Multidrug efflux pump subunit AcrB	Defense mechanisms
	NolG	Dispensable	SM2011_RS26895 N181_RS04175	Multidrug efflux pump subunit AcrB	Defense mechanisms
	NolG	Dispensable	MCHK_RS24305 MAFF_RS16080	Multidrug efflux pump subunit AcrB	Defense mechanisms
	NolG	Dispensable	113-2GL000608 113-2GL005588 MCHK_RS27485 blr0277 bll3902	Multidrug efflux pump subunit AcrB	Defense mechanisms
	NolG	Dispensable	113-2GL005128 bll4319	Multidrug efflux pump subunit AcrB	Defense mechanisms
	NolG	Dispensable	blr2423 113-2GL007205	Multidrug efflux pump subunit AcrB	Defense mechanisms
	NolG	Dispensable	113-2GL003437 bll5771	Multidrug efflux pump subunit AcrB	Defense mechanisms
	NolG	Dispensable	MAFF_RS27505 N181_RS11260	Multidrug efflux pump subunit AcrB	Defense mechanisms
	NolG	Dispensable	blr7330 bll5080 113-2GL004192 N181_RS26350 SM2011_RS13120 113-2GL001838	Multidrug efflux pump subunit AcrB	Defense mechanisms
	NolG	Dispensable	SM2011_RS16475 blr0997 MAFF_RS13910 SM2011_RS28410 N181_RS00280 113-2GL005632 113-2GL008640 bll3871	Multidrug efflux pump subunit AcrB	Defense mechanisms
	NolG	Dispensable	MCHK_RS04125 MAFF_RS30020	Multidrug efflux pump subunit AcrB	Defense mechanisms
	NolG	Uniq	SM2011_RS02430	Multidrug efflux pump subunit AcrB	Defense mechanisms
	NolG	Dispensable	MAFF_RS29795 MCHK_RS03910 SM2011_RS08255 N181_RS19195	Multidrug efflux pump subunit AcrB	Defense mechanisms
	NolG	Dispensable	blr0356 113-2GL000525	Multidrug efflux pump subunit AcrB	Defense mechanisms
	NolG	Dispensable	113-2GL002186 MAFF_RS22620 MCHK_RS30640 bll7019	Multidrug efflux pump subunit AcrB	Defense mechanisms
	NolG	Uniq	MCHK_RS20590	Multidrug efflux pump subunit AcrB	Defense mechanisms
	NolG	Dispensable	MCHK_RS21440 N181_RS25780 SM2011_RS25275	Multidrug efflux pump subunit AcrB	Defense mechanisms
	NolG	Dispensable	113-2GL001861 bll7312 MAFF_RS10580	Multidrug efflux pump subunit AcrB	Defense mechanisms
	NolG	Uniq	N181_RS29715	Multidrug efflux pump subunit AcrB	Defense mechanisms
	NolG	Dispensable	113-2GL004900 blr4458	Multidrug efflux pump subunit AcrB	Defense mechanisms
	NolG	Dispensable	blr6726 113-2GL002499	Multidrug efflux pump subunit AcrB	Defense mechanisms
	NolG	Uniq	SM2011_RS04545	Multidrug efflux pump subunit AcrB	Defense mechanisms
	NolL	Uniq	MAFF_RS25275	Fucose 4-O-acetylase or related acetyltransferase	Carbohydrate transport and metabolism
	NolL	Uniq	MAFF_RS36850 MAFF_RS19265	Fucose 4-O-acetylase or related acetyltransferase	Carbohydrate transport and metabolism
	NolK	Dispensable	113-2GL003215 blr5989	Nucleoside-diphosphate-sugar epimerase	Cell wall/membrane/envelope biogenesis
	NolK	Dispensable	113-2GL000248 N181_RS13365 SM2011_RS16090 bll0593	Nucleoside-diphosphate-sugar epimerase	Cell wall/membrane/envelope biogenesis
	NolK	Dispensable	bll5928 113-2GL003276	Nucleoside-diphosphate-sugar epimerase	Cell wall/membrane/envelope biogenesis
	NolK	Dispensable	MAFF_RS27640 blr2382 113-2GL007254 MCHK_RS01840 113-2GL003284 bll5920	Nucleoside-diphosphate-sugar epimerase	Cell wall/membrane/envelope biogenesis
	NolK	Dispensable	MAFF_RS09605 bll4299 113-2GL005150 MCHK_RS17250	Nucleoside-diphosphate-sugar epimerase	Cell wall/membrane/envelope biogenesis
	NolK	Dispensable	blr5421 113-2GL003831	Nucleoside-diphosphate-sugar epimerase	Cell wall/membrane/envelope biogenesis
	NolK	Uniq	SM2011_RS07760	Nucleoside-diphosphate-sugar epimerase	Cell wall/membrane/envelope biogenesis
	NolK	Dispensable	SM2011_RS28370 N181_RS11585	Nucleoside-diphosphate-sugar epimerase	Cell wall/membrane/envelope biogenesis
	NolK	Dispensable	113-2GL003281 bll5923	Nucleoside-diphosphate-sugar epimerase	Cell wall/membrane/envelope biogenesis
	NolK	Dispensable	SM2011_RS28360 N181_RS11595	Nucleoside-diphosphate-sugar epimerase	Cell wall/membrane/envelope biogenesis
	NolK	Dispensable	bll5979 113-2GL003224	Nucleoside-diphosphate-sugar epimerase	Cell wall/membrane/envelope biogenesis
	NolK	Uniq	MAFF_RS23955	Nucleoside-diphosphate-sugar epimerase	Cell wall/membrane/envelope biogenesis
	NolK	Dispensable	SM2011_RS12775 N181_RS03910	Nucleoside-diphosphate-sugar epimerase	Cell wall/membrane/envelope biogenesis
	NolK	Core	MAFF_RS12750 MCHK_RS21070 blr3921 SM2011_RS00670 113-2GL005568 N181_RS18875 SM2011_RS13320	Nucleoside-diphosphate-sugar epimerase	Cell wall/membrane/envelope biogenesis
	NolK	Uniq	SM2011_RS09825	Nucleoside-diphosphate-sugar epimerase	Cell wall/membrane/envelope biogenesis
	NolK	Dispensable	MCHK_RS01640 N181_RS30515 MCHK_RS15560 SM2011_RS21160 MAFF_RS07860	Nucleoside-diphosphate-sugar epimerase	Cell wall/membrane/envelope biogenesis
	NolK	Dispensable	MCHK_RS24295 MAFF_RS16070	Nucleoside-diphosphate-sugar epimerase	Cell wall/membrane/envelope biogenesis
	NolK	Dispensable	MAFF_RS30800 MCHK_RS04890	Nucleoside-diphosphate-sugar epimerase	Cell wall/membrane/envelope biogenesis
	NolK	Dispensable	MAFF_RS06115 MCHK_RS13580	Nucleoside-diphosphate-sugar epimerase	Cell wall/membrane/envelope biogenesis
	NolK	Dispensable	blr3666 113-2GL005857	Nucleoside-diphosphate-sugar epimerase	Cell wall/membrane/envelope biogenesis
	NolK	Uniq	SM2011_RS05480	Nucleoside-diphosphate-sugar epimerase	Cell wall/membrane/envelope biogenesis
	NolK	Dispensable	113-2GL006724 blr2818	Nucleoside-diphosphate-sugar epimerase	Cell wall/membrane/envelope biogenesis
	NolK	Dispensable	113-2GL003829 blr5423	Nucleoside-diphosphate-sugar epimerase	Cell wall/membrane/envelope biogenesis
	NolK	Uniq	SM2011_RS01955	Nucleoside-diphosphate-sugar epimerase	Cell wall/membrane/envelope biogenesis
	NolK	Uniq	MCHK_RS02790	Nucleoside-diphosphate-sugar epimerase	Cell wall/membrane/envelope biogenesis
	NolK	Uniq	MCHK_RS20950	Nucleoside-diphosphate-sugar epimerase	Cell wall/membrane/envelope biogenesis
	NolK	Dispensable	113-2GL008025 113-2GL003785 bll5464 bll1630	Nucleoside-diphosphate-sugar epimerase	Cell wall/membrane/envelope biogenesis
	NolK	Uniq	MAFF_RS28380	Nucleoside-diphosphate-sugar epimerase	Cell wall/membrane/envelope biogenesis
	NolK	Dispensable	SM2011_RS09860 N181_RS01425	Nucleoside-diphosphate-sugar epimerase	Cell wall/membrane/envelope biogenesis
	NolK	Dispensable	blr6564 113-2GL002673	Nucleoside-diphosphate-sugar epimerase	Cell wall/membrane/envelope biogenesis
	NolK	Dispensable	N181_RS16470 SM2011_RS14875	Nucleoside-diphosphate-sugar epimerase	Cell wall/membrane/envelope biogenesis
	NolK	Dispensable	MAFF_RS30755 MCHK_RS04840	Nucleoside-diphosphate-sugar epimerase	Cell wall/membrane/envelope biogenesis
	NolK	Dispensable	MCHK_RS04945 MAFF_RS30855	Nucleoside-diphosphate-sugar epimerase	Cell wall/membrane/envelope biogenesis
	NolK	Uniq	MCHK_RS09550	Nucleoside-diphosphate-sugar epimerase	Cell wall/membrane/envelope biogenesis
	NolK	Dispensable	bll4207 113-2GL005255	Nucleoside-diphosphate-sugar epimerase	Cell wall/membrane/envelope biogenesis
	NolK	Dispensable	SM2011_RS19830 N181_RS27075	Nucleoside-diphosphate-sugar epimerase	Cell wall/membrane/envelope biogenesis
	NolK	Core	SM2011_RS08795 113-2GL003200 MCHK_RS06180 N181_RS19720 MAFF_RS32060 blr6004	Nucleoside-diphosphate-sugar epimerase	Cell wall/membrane/envelope biogenesis
	NolK	Uniq	MAFF_RS34760	Nucleoside-diphosphate-sugar epimerase	Cell wall/membrane/envelope biogenesis
	NolK	Dispensable	113-2GL002505 blr6721	Nucleoside-diphosphate-sugar epimerase	Cell wall/membrane/envelope biogenesis
	NolK	Dispensable	MCHK_RS19535 MAFF_RS11180	Nucleoside-diphosphate-sugar epimerase	Cell wall/membrane/envelope biogenesis
	NolK	Dispensable	SM2011_RS06655 N181_RS17945	Nucleoside-diphosphate-sugar epimerase	Cell wall/membrane/envelope biogenesis
	NolK	Dispensable	bll6007 113-2GL003196	Nucleoside-diphosphate-sugar epimerase	Cell wall/membrane/envelope biogenesis
	NolK	Uniq	bll6421	Nucleoside-diphosphate-sugar epimerase	Cell wall/membrane/envelope biogenesis
	NolK	Dispensable	MCHK_RS14475 bll5833 MAFF_RS08940 MCHK_RS16660 113-2GL003373	Nucleoside-diphosphate-sugar epimerase	Cell wall/membrane/envelope biogenesis
	NolK	Uniq	N181_RS24275	Nucleoside-diphosphate-sugar epimerase	Cell wall/membrane/envelope biogenesis
	NolK	Dispensable	blr3334 113-2GL006187	Nucleoside-diphosphate-sugar epimerase	Cell wall/membrane/envelope biogenesis
	NolK	Dispensable	blr6312 113-2GL002863	Nucleoside-diphosphate-sugar epimerase	Cell wall/membrane/envelope biogenesis
	NolK	Uniq	MCHK_RS33115	Nucleoside-diphosphate-sugar epimerase	Cell wall/membrane/envelope biogenesis
	NolK	Uniq	SM2011_RS07735	Nucleoside-diphosphate-sugar epimerase	Cell wall/membrane/envelope biogenesis
	NolK	Core	SM2011_RS15970 N181_RS13535 MAFF_RS19075 MCHK_RS27120 blr6839 113-2GL002377	Nucleoside-diphosphate-sugar epimerase	Cell wall/membrane/envelope biogenesis
	NolK	Dispensable	SM2011_RS12725 N181_RS03895	Nucleoside-diphosphate-sugar epimerase	Cell wall/membrane/envelope biogenesis
	NolK	Uniq	SM2011_RS07765	Nucleoside-diphosphate-sugar epimerase	Cell wall/membrane/envelope biogenesis
	NolK	Uniq	N181_RS13970	Nucleoside-diphosphate-sugar epimerase	Cell wall/membrane/envelope biogenesis
	NolK	Dispensable	MAFF_RS27675 MCHK_RS01875	Nucleoside-diphosphate-sugar epimerase	Cell wall/membrane/envelope biogenesis
	NolK	Dispensable	MAFF_RS05460 MCHK_RS12840	Nucleoside-diphosphate-sugar epimerase	Cell wall/membrane/envelope biogenesis
	NolK	Dispensable	MCHK_RS13690 MAFF_RS06225	Nucleoside-diphosphate-sugar epimerase	Cell wall/membrane/envelope biogenesis
	NolK	Uniq	MAFF_RS34925	Nucleoside-diphosphate-sugar epimerase	Cell wall/membrane/envelope biogenesis
	NolK	Dispensable	N181_RS22170 SM2011_RS10305	Nucleoside-diphosphate-sugar epimerase	Cell wall/membrane/envelope biogenesis
	NolX	Dispensable	MAFF_RS25825 MCHK_RS32025	-	-
	NolR	Uniq	N181_RS11370	Pimeloyl-ACP methyl ester carboxylesterase	Coenzyme transport and metabolism;General function prediction only
	NolR	Uniq	MAFF_RS37795	Pimeloyl-ACP methyl ester carboxylesterase	Coenzyme transport and metabolism;General function prediction only
	NolR	Dispensable	blr7741 113-2GL001373	Pimeloyl-ACP methyl ester carboxylesterase	Coenzyme transport and metabolism;General function prediction only
	NolR	Dispensable	MCHK_RS20395 MAFF_RS12030	Pimeloyl-ACP methyl ester carboxylesterase	Coenzyme transport and metabolism;General function prediction only
	NolR	Dispensable	N181_RS08280 MAFF_RS00605 SM2011_RS03180	Pimeloyl-ACP methyl ester carboxylesterase	Coenzyme transport and metabolism;General function prediction only
	NolR	Dispensable	blr1197 MAFF_RS27310 MAFF_RS13920 N181_RS22060 113-2GL008422 SM2011_RS07625	Pimeloyl-ACP methyl ester carboxylesterase	Coenzyme transport and metabolism;General function prediction only
	NolR	Dispensable	MAFF_RS29530 SM2011_RS30670 MCHK_RS03590	Pimeloyl-ACP methyl ester carboxylesterase	Coenzyme transport and metabolism;General function prediction only
	NolR	Dispensable	blr3321 bll1401 113-2GL006200 113-2GL008189	Pimeloyl-ACP methyl ester carboxylesterase	Coenzyme transport and metabolism;General function prediction only
	NolR	Dispensable	blr0418 113-2GL000453	Pimeloyl-ACP methyl ester carboxylesterase	Coenzyme transport and metabolism;General function prediction only
	NolR	Dispensable	MCHK_RS05635 MAFF_RS31535	Pimeloyl-ACP methyl ester carboxylesterase	Coenzyme transport and metabolism;General function prediction only
	NolR	Uniq	N181_RS29010	Pimeloyl-ACP methyl ester carboxylesterase	Coenzyme transport and metabolism;General function prediction only
	NolR	Uniq	MCHK_RS29490	Pimeloyl-ACP methyl ester carboxylesterase	Coenzyme transport and metabolism;General function prediction only
	NolR	Dispensable	SM2011_RS28705 MAFF_RS03560 MCHK_RS10920	Pimeloyl-ACP methyl ester carboxylesterase	Coenzyme transport and metabolism;General function prediction only
	NolR	Dispensable	bll6614 113-2GL002617	Pimeloyl-ACP methyl ester carboxylesterase	Coenzyme transport and metabolism;General function prediction only
	NolR	Uniq	bll8277	Pimeloyl-ACP methyl ester carboxylesterase	Coenzyme transport and metabolism;General function prediction only
	NolR	Dispensable	MAFF_RS16025 MCHK_RS24245	Pimeloyl-ACP methyl ester carboxylesterase	Coenzyme transport and metabolism;General function prediction only
	NolR	Dispensable	113-2GL002251 blr6965	Pimeloyl-ACP methyl ester carboxylesterase	Coenzyme transport and metabolism;General function prediction only
	NolR	Dispensable	blr7809 113-2GL001300 blr7810 113-2GL001301	Pimeloyl-ACP methyl ester carboxylesterase	Coenzyme transport and metabolism;General function prediction only
	NolR	Uniq	N181_RS27165	Pimeloyl-ACP methyl ester carboxylesterase	Coenzyme transport and metabolism;General function prediction only
	NolR	Dispensable	blr4520 113-2GL004831	Pimeloyl-ACP methyl ester carboxylesterase	Coenzyme transport and metabolism;General function prediction only
	NolR	Dispensable	bll3759 113-2GL005767	Pimeloyl-ACP methyl ester carboxylesterase	Coenzyme transport and metabolism;General function prediction only
	NolR	Dispensable	MAFF_RS31750 MCHK_RS05855 N181_RS26935 SM2011_RS20000	Pimeloyl-ACP methyl ester carboxylesterase	Coenzyme transport and metabolism;General function prediction only
	NolR	Dispensable	blr1087 MCHK_RS30025 MAFF_RS21920 113-2GL008541	Pimeloyl-ACP methyl ester carboxylesterase	Coenzyme transport and metabolism;General function prediction only
	NolR	Dispensable	113-2GL001794 bll7368	Pimeloyl-ACP methyl ester carboxylesterase	Coenzyme transport and metabolism;General function prediction only
	NolR	Uniq	SM2011_RS28715	Pimeloyl-ACP methyl ester carboxylesterase	Coenzyme transport and metabolism;General function prediction only
	NolR	Uniq	MAFF_RS00510	Pimeloyl-ACP methyl ester carboxylesterase	Coenzyme transport and metabolism;General function prediction only
	NolR	Dispensable	N181_RS25270 N181_RS16305 MAFF_RS09100 SM2011_RS05585	Pimeloyl-ACP methyl ester carboxylesterase	Coenzyme transport and metabolism;General function prediction only
	NolR	Dispensable	MCHK_RS17360 MAFF_RS09700	Pimeloyl-ACP methyl ester carboxylesterase	Coenzyme transport and metabolism;General function prediction only
	NolR	Dispensable	MAFF_RS08240 MCHK_RS15935	Pimeloyl-ACP methyl ester carboxylesterase	Coenzyme transport and metabolism;General function prediction only
	NolR	Dispensable	MAFF_RS11720 MCHK_RS20085	Pimeloyl-ACP methyl ester carboxylesterase	Coenzyme transport and metabolism;General function prediction only
	NolR	Dispensable	bll1114 113-2GL008510	Pimeloyl-ACP methyl ester carboxylesterase	Coenzyme transport and metabolism;General function prediction only
	NolR	Uniq	SM2011_RS29640	Pimeloyl-ACP methyl ester carboxylesterase	Coenzyme transport and metabolism;General function prediction only
	NolR	Dispensable	113-2GL002906 blr6271	Pimeloyl-ACP methyl ester carboxylesterase	Coenzyme transport and metabolism;General function prediction only
	NolR	Dispensable	bll5588 SM2011_RS21880 113-2GL003642 N181_RS29395	Pimeloyl-ACP methyl ester carboxylesterase	Coenzyme transport and metabolism;General function prediction only
	NolR	Dispensable	113-2GL001648 bll7497	Pimeloyl-ACP methyl ester carboxylesterase	Coenzyme transport and metabolism;General function prediction only
	NolR	Uniq	MAFF_RS08530	Pimeloyl-ACP methyl ester carboxylesterase	Coenzyme transport and metabolism;General function prediction only
	NolR	Dispensable	113-2GL006557 blr2982	Pimeloyl-ACP methyl ester carboxylesterase	Coenzyme transport and metabolism;General function prediction only
	NolR	Dispensable	blr2881 113-2GL006659	Pimeloyl-ACP methyl ester carboxylesterase	Coenzyme transport and metabolism;General function prediction only
	NolR	Uniq	MAFF_RS36620	Pimeloyl-ACP methyl ester carboxylesterase	Coenzyme transport and metabolism;General function prediction only
	NolR	Dispensable	113-2GL008793 bll0839	Pimeloyl-ACP methyl ester carboxylesterase	Coenzyme transport and metabolism;General function prediction only
	NolR	Dispensable	113-2GL002054 blr7144	Pimeloyl-ACP methyl ester carboxylesterase	Coenzyme transport and metabolism;General function prediction only
	NolR	Dispensable	MCHK_RS09285 MAFF_RS01735	Pimeloyl-ACP methyl ester carboxylesterase	Coenzyme transport and metabolism;General function prediction only
	NolR	Dispensable	113-2GL003555 blr5668	Pimeloyl-ACP methyl ester carboxylesterase	Coenzyme transport and metabolism;General function prediction only
	NolR	Dispensable	bll6264 N181_RS22035 MAFF_RS27305 SM2011_RS07650 113-2GL006100 bll3418 113-2GL002913	Pimeloyl-ACP methyl ester carboxylesterase	Coenzyme transport and metabolism;General function prediction only
	NolR	Uniq	SM2011_RS24520	Pimeloyl-ACP methyl ester carboxylesterase	Coenzyme transport and metabolism;General function prediction only
	NolR	Dispensable	N181_RS17070 SM2011_RS15755	Pimeloyl-ACP methyl ester carboxylesterase	Coenzyme transport and metabolism;General function prediction only
	NolT	Dispensable	MAFF_RS25840 113-2GL007848 MCHK_RS32045 blr1813	Type III secretory pathway, lipoprotein EscJ	Intracellular trafficking, secretion, and vesicular transport
	NolU	Dispensable	113-2GL007847 MAFF_RS38285 MCHK_RS32050 blr1814	-	-
	NolV	Dispensable	MAFF_RS25850 MCHK_RS32055 113-2GL007846 blr1815	Flagellar biosynthesis/type III secretory pathway protein FliH	Cell motility;Intracellular trafficking, secretion, and vesicular transport
	NolV	Dispensable	blr7001 113-2GL002213	Flagellar biosynthesis/type III secretory pathway protein FliH	Cell motility;Intracellular trafficking, secretion, and vesicular transport
	NolW	Dispensable	113-2GL007850 MCHK_RS32035 bll1811 MAFF_RS25830	-	-
	NoeB	Uniq	SM2011_RS02130	-	-
	NoeI	Core	MCHK_RS15075 bll6610 N181_RS12585 MAFF_RS07370 113-2GL002621 SM2011_RS25500	16S rRNA C1402 N4-methylase RsmH	Translation, ribosomal structure and biogenesis
	NoeI	Dispensable	113-2GL007624 N181_RS02895 blr2062	16S rRNA C1402 N4-methylase RsmH	Translation, ribosomal structure and biogenesis
	NoeK	Uniq	N181_RS27960	Phosphomannomutase	Carbohydrate transport and metabolism
	NoeK	Dispensable	113-2GL001050 blr8272 bll8126 SM2011_RS09965	Phosphomannomutase	Carbohydrate transport and metabolism
	NoeK	Dispensable	MCHK_RS04930 MAFF_RS30840 MAFF_RS23770	Phosphomannomutase	Carbohydrate transport and metabolism
	NoeK	Uniq	N181_RS27965	Phosphomannomutase	Carbohydrate transport and metabolism
	NoeK	Core	bll7408 MAFF_RS16275 MCHK_RS24500 N181_RS11655 SM2011_RS28305 113-2GL001750	Phosphomannomutase	Carbohydrate transport and metabolism
	NoeJ	Dispensable	blr5530 113-2GL003705	Mannose-6-phosphate isomerase, cupin superfamily	Carbohydrate transport and metabolism
	NoeJ	Dispensable	MCHK_RS20935 MAFF_RS12650	Mannose-6-phosphate isomerase, cupin superfamily	Carbohydrate transport and metabolism
	NoeJ	Dispensable	113-2GL005855 bll3668	Mannose-6-phosphate isomerase, cupin superfamily	Carbohydrate transport and metabolism
	NoeJ	Dispensable	blr5192 bll2473 SM2011_RS02935 113-2GL007148 113-2GL004074	Mannose-6-phosphate isomerase, cupin superfamily	Carbohydrate transport and metabolism
	NoeJ	Uniq	N181_RS12885	Mannose-6-phosphate isomerase, cupin superfamily	Carbohydrate transport and metabolism
	NoeJ	Uniq	MAFF_RS23775	Mannose-6-phosphate isomerase, cupin superfamily	Carbohydrate transport and metabolism
	NoeJ	Uniq	MAFF_RS27540	Mannose-6-phosphate isomerase, cupin superfamily	Carbohydrate transport and metabolism
	NoeJ	Dispensable	blr6079 113-2GL003119	Mannose-6-phosphate isomerase, cupin superfamily	Carbohydrate transport and metabolism
	NoeJ	Dispensable	MAFF_RS17825 MCHK_RS25930	Mannose-6-phosphate isomerase, cupin superfamily	Carbohydrate transport and metabolism
	NoeJ	Dispensable	blr2106 N181_RS16885 113-2GL007583	Mannose-6-phosphate isomerase, cupin superfamily	Carbohydrate transport and metabolism
	NoeJ	Uniq	MAFF_RS26835	Mannose-6-phosphate isomerase, cupin superfamily	Carbohydrate transport and metabolism
	NoeJ	Uniq	N181_RS26540	Mannose-6-phosphate isomerase, cupin superfamily	Carbohydrate transport and metabolism
	NoeJ	Uniq	SM2011_RS00835	Mannose-6-phosphate isomerase, cupin superfamily	Carbohydrate transport and metabolism
	NoeJ	Uniq	N181_RS26485	Mannose-6-phosphate isomerase, cupin superfamily	Carbohydrate transport and metabolism
	NoeJ	Dispensable	blr6482 113-2GL002764	Mannose-6-phosphate isomerase, cupin superfamily	Carbohydrate transport and metabolism
	NoeJ	Uniq	MAFF_RS36490	Mannose-6-phosphate isomerase, cupin superfamily	Carbohydrate transport and metabolism
	NoeJ	Uniq	blr2134	Mannose-6-phosphate isomerase, cupin superfamily	Carbohydrate transport and metabolism
	NoeJ	Uniq	N181_RS01825	Mannose-6-phosphate isomerase, cupin superfamily	Carbohydrate transport and metabolism
	NoeJ	Uniq	SM2011_RS14730	Mannose-6-phosphate isomerase, cupin superfamily	Carbohydrate transport and metabolism
	NoeJ	Uniq	N181_RS02355	Mannose-6-phosphate isomerase, cupin superfamily	Carbohydrate transport and metabolism
	NoeJ	Dispensable	MCHK_RS20080 MAFF_RS11715	Mannose-6-phosphate isomerase, cupin superfamily	Carbohydrate transport and metabolism
	NoeJ	Uniq	MCHK_RS34830	Mannose-6-phosphate isomerase, cupin superfamily	Carbohydrate transport and metabolism
	NoeJ	Dispensable	113-2GL003670 blr5564	Mannose-6-phosphate isomerase, cupin superfamily	Carbohydrate transport and metabolism
	NoeL	Dispensable	MAFF_RS23950 bll1631 bll5465 113-2GL003784 113-2GL008024	GDP-D-mannose dehydratase	Cell wall/membrane/envelope biogenesis
	NfeD	Dispensable	N181_RS22480 SM2011_RS12140	Membrane-bound serine protease (ClpP class)	Posttranslational modification, protein turnover, chaperones
	NfeD	Dispensable	113-2GL004319 bll4952 MAFF_RS08790	Membrane-bound serine protease (ClpP class)	Posttranslational modification, protein turnover, chaperones
	NfeD	Dispensable	SM2011_RS28660 N181_RS11230 MCHK_RS21210 MAFF_RS12895	Membrane protein implicated in regulation of membrane protease activity	Posttranslational modification, protein turnover, chaperones
	NfeD	Dispensable	113-2GL001364 bll7749	Membrane protein implicated in regulation of membrane protease activity	Posttranslational modification, protein turnover, chaperones
