# Supplementary material for: Whole-Genome Sequencing of Bradyrhizobium diazoefficiens 113-2 and Comparative Genomic Analysis Provide Molecular Insights Into Species Specificity and Host Specificity
Source: Front Microbiol. 2020 Nov 16;11:576800. doi: 10.3389/fmicb.2020.576800 (PMC7709874; doi:10.3389/fmicb.2020.576800)
Supplement: Supplementary Table 13 — The detail information of the genes of nif, fix gene families in the six genomes. [file Table_13.XLSX]

## Sheet: Sheet1
	Table S13: The detail information of the genes of nif, fix gene families in the six genomes.
	Gene family	RepresentativeGene	Gene IDs	Anno
	NifA	Uniq	MCHK_RS32440 MCHK_RS32430	Transcriptional regulator containing GAF, AAA-type ATPase, and DNA-binding Fis domains
	NifA	Uniq	SM2011_RS02255	Transcriptional regulator containing GAF, AAA-type ATPase, and DNA-binding Fis domains
	NifA	Dispensable	blr2037 MAFF_RS23910 MAFF_RS23990 113-2GL007642	Transcriptional regulator containing GAF, AAA-type ATPase, and DNA-binding Fis domains
	NifB	Uniq	N181_RS14095 N181_RS02685	Radical SAM superfamily enzyme, MoaA/NifB/PqqE/SkfB family
	NifB	Dispensable	bll3006 113-2GL006530	Radical SAM superfamily enzyme, MoaA/NifB/PqqE/SkfB family
	NifB	Dispensable	blr6739 SM2011_RS07585 113-2GL002487	Radical SAM superfamily enzyme, MoaA/NifB/PqqE/SkfB family
	NifB	Dispensable	MAFF_RS23985 blr1759 113-2GL007888 SM2011_RS02250 MCHK_RS32485	Radical SAM superfamily enzyme, MoaA/NifB/PqqE/SkfB family
	NifD/E/N/K	Dispensable	113-2GL007903 blr1745	Nitrogenase molybdenum-iron protein, alpha and beta chains
	NifD/E/N/K	Dispensable	MAFF_RS24215 SM2011_RS02420 MCHK_RS32305 113-2GL007902 blr1746	Nitrogenase molybdenum-iron protein, alpha and beta chains
	NifD/E/N/K	Dispensable	MAFF_RS24205 113-2GL007904 MCHK_RS32315 SM2011_RS02290 blr1744	Nitrogenase molybdenum-iron protein, alpha and beta chains
	NifD/E/N/K	Dispensable	MAFF_RS24210 SM2011_RS02295	Nitrogenase molybdenum-iron protein, alpha and beta chains
	NifD/E/N/K	Dispensable	SM2011_RS02285 MAFF_RS24200 113-2GL007905 MCHK_RS32320 blr1743	Nitrogenase molybdenum-iron protein, alpha and beta chains
	NifH	Dispensable	SM2011_RS02280 MAFF_RS24195 113-2GL007881 MCHK_RS32325 blr1769	Nitrogenase subunit NifH, an ATPase
	NifQ	Dispensable	blr1770 113-2GL007880	-
	NifQ	Uniq	MAFF_RS24045	-
	NifQ	Uniq	MCHK_RS32360	-
	NifS	Dispensable	MAFF_RS24020 blr1756 N181_RS03215	Cysteine sulfinate desulfinase/cysteine desulfurase or related enzyme
	NifS	Core	MAFF_RS01155 SM2011_RS23240 113-2GL005106 N181_RS09835 MCHK_RS08685 blr4338	Cysteine sulfinate desulfinase/cysteine desulfurase or related enzyme
	NifT	Dispensable	113-2GL007889 MAFF_RS23970 MCHK_RS32500 SM2011_RS02245 MCHK_RS32285 bsr1757	Nitrogen fixation protein
	NifT	Uniq	113-2GL007887	Nitrogen fixation protein
	NifT	Uniq	blr1761	Nitrogen fixation protein
	NifT	Dispensable	MCHK_RS32495 MAFF_RS23975	Nitrogen fixation protein
	NifU	Core	SM2011_RS16355 N181_RS00155 MAFF_RS21780 113-2GL000033 MCHK_RS29885 bll0800	Fe-S cluster biogenesis protein NfuA, 4Fe-4S-binding domain
	NifU	Uniq	MCHK_RS32955	Fe-S cluster biogenesis protein NfuA, 4Fe-4S-binding domain
	NifW	Dispensable	MAFF_RS24015 113-2GL007879 blr1771 N181_RS03210	-
	NifX	Dispensable	113-2GL007901 blr1747	Predicted Fe-Mo cluster-binding protein, NifX family
	NifX	Dispensable	SM2011_RS02300 MCHK_RS32300 MAFF_RS24220	Predicted Fe-Mo cluster-binding protein, NifX family
	NifZ	Dispensable	113-2GL007889 MAFF_RS23970 MCHK_RS32500 SM2011_RS02245 MCHK_RS32285 bsr1757	Nitrogen fixation protein
	NifZ	Uniq	113-2GL007887	Nitrogen fixation protein
	NifZ	Uniq	blr1761	Nitrogen fixation protein
	NifZ	Dispensable	MCHK_RS32495 MAFF_RS23975	Nitrogen fixation protein
	Nif11	Dispensable	MAFF_RS37955 N181_RS03205	-
	Nif11	Uniq	MCHK_RS31365 MCHK_RS31560	-
	Nif11	Uniq	bll1981	-
	FixA	Core	N181_RS12230 N181_RS23970 SM2011_RS03835 MCHK_RS22945 SM2011_RS27850 MAFF_RS14745 blr1377 113-2GL008215	Electron transfer flavoprotein, alpha and beta subunits
	FixA	Dispensable	SM2011_RS02275 MCHK_RS32450 MAFF_RS24010 113-2GL007641 blr2038	Electron transfer flavoprotein, alpha and beta subunits
	FixB	Dispensable	MAFF_RS24005 MCHK_RS32455 blr1773 SM2011_RS02270 113-2GL007878	Electron transfer flavoprotein, alpha subunit
	FixB	Uniq	N181_RS12235 N181_RS23965	Electron transfer flavoprotein, alpha subunit
	FixB	Dispensable	MAFF_RS14750 SM2011_RS27855 SM2011_RS03830 MCHK_RS22950 113-2GL008214 blr1378	Electron transfer flavoprotein, alpha subunit
	FixQ	Uniq	N181_RS31140	Cbb3-type cytochrome oxidase, subunit 3
	FixQ	Dispensable	MCHK_RS01710 SM2011_RS03315 SM2011_RS02100 MAFF_RS26190 MAFF_RS27080	Cbb3-type cytochrome oxidase, subunit 3
	FixQ	Dispensable	bsr2765 113-2GL006778	Cbb3-type cytochrome oxidase, subunit 3
	FixQ	Dispensable	SM2011_RS01670 N181_RS26600	Cbb3-type cytochrome oxidase, subunit 3
	FixJ	Dispensable	bll7081 113-2GL002117	Two-component response regulator, FixJ family, consists of REC and HTH domains
	FixJ	Uniq	N181_RS17610	Two-component response regulator, FixJ family, consists of REC and HTH domains
	FixJ	Dispensable	113-2GL006048 blr3468	Two-component response regulator, FixJ family, consists of REC and HTH domains
	FixJ	Dispensable	113-2GL003951 bll5301	Two-component response regulator, FixJ family, consists of REC and HTH domains
	FixJ	Uniq	SM2011_RS12355	Two-component response regulator, FixJ family, consists of REC and HTH domains
	FixJ	Dispensable	113-2GL006785 bll2758	Two-component response regulator, FixJ family, consists of REC and HTH domains
	FixJ	Dispensable	N181_RS17715 113-2GL006049 SM2011_RS02590 blr3467 SM2011_RS04630	Two-component response regulator, FixJ family, consists of REC and HTH domains
	FixJ	Uniq	MCHK_RS34195	Two-component response regulator, FixJ family, consists of REC and HTH domains
	FixJ	Uniq	N181_RS21825	Two-component response regulator, FixJ family, consists of REC and HTH domains
	FixJ	Dispensable	bll2759 113-2GL006784	Two-component response regulator, FixJ family, consists of REC and HTH domains
	FixJ	Uniq	SM2011_RS12350	Two-component response regulator, FixJ family, consists of REC and HTH domains
	FixJ	Uniq	N181_RS21820	Two-component response regulator, FixJ family, consists of REC and HTH domains
	FixJ	Dispensable	113-2GL000489 bll0386	Two-component response regulator, FixJ family, consists of REC and HTH domains
	FixJ	Dispensable	N181_RS17720 SM2011_RS02595 SM2011_RS04635	Two-component response regulator, FixJ family, consists of REC and HTH domains
	FixJ	Uniq	MCHK_RS34975	Two-component response regulator, FixJ family, consists of REC and HTH domains
	FixJ	Uniq	MAFF_RS05110 MAFF_RS05070	Two-component response regulator, FixJ family, consists of REC and HTH domains
	FixJ	Dispensable	113-2GL000628 blr0259	Two-component response regulator, FixJ family, consists of REC and HTH domains
	FixJ	Dispensable	bsl1713 blr4775 113-2GL004516	Two-component response regulator, FixJ family, consists of REC and HTH domains
	FixJ	Dispensable	SM2011_RS03345 MAFF_RS26970 MCHK_RS18425	Two-component response regulator, FixJ family, consists of REC and HTH domains
	FixJ	Dispensable	blr0258 113-2GL004517 113-2GL007934 blr4774 N181_RS17615 bll1714 113-2GL000629	Two-component response regulator, FixJ family, consists of REC and HTH domains
	FixG	Dispensable	113-2GL003430 blr5778 113-2GL006776 blr2767	Polyferredoxin
	FixG	Dispensable	SM2011_RS03305 N181_RS05515 MCHK_RS01700 MAFF_RS26200 MAFF_RS27070	Polyferredoxin
	FixH	Dispensable	MAFF_RS26205 MCHK_RS01695 MAFF_RS27065	Nitrogen fixation protein FixH
	FixH	Dispensable	SM2011_RS03300 N181_RS05520	Nitrogen fixation protein FixH
	FixH	Dispensable	113-2GL006775 blr2768	Nitrogen fixation protein FixH
	FixI	Dispensable	SM2011_RS03175 MCHK_RS18330	Cation transport ATPase
	FixI	Uniq	MAFF_RS26915	Cation transport ATPase
	FixI	Uniq	N181_RS18225	Cation transport ATPase
	FixI	Dispensable	bll0700 113-2GL000137 MAFF_RS21820 SM2011_RS02970 MCHK_RS29925	Cation transport ATPase
	FixI	Dispensable	blr2769 113-2GL006774	Cation transport ATPase
	FixU	Dispensable	113-2GL007889 MAFF_RS23970 MCHK_RS32500 SM2011_RS02245 MCHK_RS32285 bsr1757	Nitrogen fixation protein
	FixU	Uniq	113-2GL007887	Nitrogen fixation protein
	FixU	Uniq	blr1761	Nitrogen fixation protein
	FixU	Dispensable	MCHK_RS32495 MAFF_RS23975	Nitrogen fixation protein
	FixK	Dispensable	bll5961 113-2GL003243	cAMP-binding domain of CRP or a regulatory subunit of cAMP-dependent protein kinases
	FixK	Uniq	MAFF_RS35695	cAMP-binding domain of CRP or a regulatory subunit of cAMP-dependent protein kinases
	FixK	Uniq	bll6461	cAMP-binding domain of CRP or a regulatory subunit of cAMP-dependent protein kinases
	FixK	Dispensable	bll7696 113-2GL001424	cAMP-binding domain of CRP or a regulatory subunit of cAMP-dependent protein kinases
	FixK	Dispensable	MAFF_RS17575 MCHK_RS25685	cAMP-binding domain of CRP or a regulatory subunit of cAMP-dependent protein kinases
	FixK	Dispensable	N181_RS08210 N181_RS23130 SM2011_RS03110	cAMP-binding domain of CRP or a regulatory subunit of cAMP-dependent protein kinases
	FixK	Dispensable	MAFF_RS26170 MCHK_RS01730 MAFF_RS27100 N181_RS05440	cAMP-binding domain of CRP or a regulatory subunit of cAMP-dependent protein kinases
	FixK	Dispensable	blr5554 blr6990 113-2GL002223 113-2GL002170 bll7032 113-2GL003681	cAMP-binding domain of CRP or a regulatory subunit of cAMP-dependent protein kinases
	FixK	Uniq	blr1556	cAMP-binding domain of CRP or a regulatory subunit of cAMP-dependent protein kinases
	FixK	Dispensable	N181_RS04180 SM2011_RS03285	cAMP-binding domain of CRP or a regulatory subunit of cAMP-dependent protein kinases
	FixK	Dispensable	N181_RS07415 blr7084 MCHK_RS17570 113-2GL002114 SM2011_RS03395	cAMP-binding domain of CRP or a regulatory subunit of cAMP-dependent protein kinases
	FixK	Dispensable	MAFF_RS15565 MCHK_RS23765 SM2011_RS27030 N181_RS04320	cAMP-binding domain of CRP or a regulatory subunit of cAMP-dependent protein kinases
	FixK	Dispensable	113-2GL006328 bll3193	cAMP-binding domain of CRP or a regulatory subunit of cAMP-dependent protein kinases
	FixK	Dispensable	MCHK_RS21635 MAFF_RS13325	cAMP-binding domain of CRP or a regulatory subunit of cAMP-dependent protein kinases
	FixK	Uniq	113-2GL002790	cAMP-binding domain of CRP or a regulatory subunit of cAMP-dependent protein kinases
	FixK	Dispensable	113-2GL000221 bll0619	cAMP-binding domain of CRP or a regulatory subunit of cAMP-dependent protein kinases
	FixK	Uniq	MCHK_RS12445	cAMP-binding domain of CRP or a regulatory subunit of cAMP-dependent protein kinases
	FixK	Uniq	MAFF_RS09445	cAMP-binding domain of CRP or a regulatory subunit of cAMP-dependent protein kinases
	FixK	Dispensable	bll6060 113-2GL003141	cAMP-binding domain of CRP or a regulatory subunit of cAMP-dependent protein kinases
	FixK	Dispensable	113-2GL000325 blr0536	cAMP-binding domain of CRP or a regulatory subunit of cAMP-dependent protein kinases
	FixK	Dispensable	113-2GL003139 bll6061	cAMP-binding domain of CRP or a regulatory subunit of cAMP-dependent protein kinases
	FixK	Dispensable	bll3466 bll2109 113-2GL007581 113-2GL006786 113-2GL006050 bll2757	cAMP-binding domain of CRP or a regulatory subunit of cAMP-dependent protein kinases
	FixK	Uniq	SM2011_RS02775 SM2011_RS09375	cAMP-binding domain of CRP or a regulatory subunit of cAMP-dependent protein kinases
	FixK	Uniq	MAFF_RS13750	cAMP-binding domain of CRP or a regulatory subunit of cAMP-dependent protein kinases
	FixK	Dispensable	113-2GL007438 bll2244 MCHK_RS06340	cAMP-binding domain of CRP or a regulatory subunit of cAMP-dependent protein kinases
	FixK	Dispensable	N181_RS00470 SM2011_RS16710	cAMP-binding domain of CRP or a regulatory subunit of cAMP-dependent protein kinases
	FixK	Dispensable	blr5805 113-2GL003400	cAMP-binding domain of CRP or a regulatory subunit of cAMP-dependent protein kinases
	FixK	Uniq	MAFF_RS05020	cAMP-binding domain of CRP or a regulatory subunit of cAMP-dependent protein kinases
	FixK	Dispensable	MAFF_RS26865 SM2011_RS02085 MCHK_RS18360 SM2011_RS03335 MCHK_RS18580	cAMP-binding domain of CRP or a regulatory subunit of cAMP-dependent protein kinases
	FixK	Dispensable	113-2GL005698 blr3814	cAMP-binding domain of CRP or a regulatory subunit of cAMP-dependent protein kinases
	FixK	Dispensable	113-2GL000480 blr0395	cAMP-binding domain of CRP or a regulatory subunit of cAMP-dependent protein kinases
	FixK	Dispensable	bll0357 113-2GL000524	cAMP-binding domain of CRP or a regulatory subunit of cAMP-dependent protein kinases
	FixK	Dispensable	113-2GL000479 MCHK_RS12265 blr0396	cAMP-binding domain of CRP or a regulatory subunit of cAMP-dependent protein kinases
	FixK	Uniq	SM2011_RS02915	cAMP-binding domain of CRP or a regulatory subunit of cAMP-dependent protein kinases
	FixK	Uniq	SM2011_RS01790	cAMP-binding domain of CRP or a regulatory subunit of cAMP-dependent protein kinases
	FixK	Uniq	SM2011_RS09955	cAMP-binding domain of CRP or a regulatory subunit of cAMP-dependent protein kinases
	FixK	Dispensable	113-2GL003519 blr5699	cAMP-binding domain of CRP or a regulatory subunit of cAMP-dependent protein kinases
	FixK	Dispensable	113-2GL008368 blr1247	cAMP-binding domain of CRP or a regulatory subunit of cAMP-dependent protein kinases
	FixK	Uniq	SM2011_RS05365	cAMP-binding domain of CRP or a regulatory subunit of cAMP-dependent protein kinases
	FixK	Dispensable	N181_RS01975 SM2011_RS10500 MAFF_RS13805	cAMP-binding domain of CRP or a regulatory subunit of cAMP-dependent protein kinases
	FixK	Dispensable	SM2011_RS30715 N181_RS10930	cAMP-binding domain of CRP or a regulatory subunit of cAMP-dependent protein kinases
	FixS	Core	MAFF_RS26215 MCHK_RS18380 bsr2770 N181_RS05530 MAFF_RS27055 MCHK_RS01685 113-2GL006773 SM2011_RS03290	Uncharacterized protein, possibly involved in nitrogen fixation
	FixS	Dispensable	SM2011_RS01695 N181_RS26575	Uncharacterized protein, possibly involved in nitrogen fixation
